# Supplementary material for: Closed-Loop Recycling Dual-Mode Counter-Current Chromatography with Specified Sample Loading Durations: Modeling of Preparative and Industrial-Scale Separations
Source: Molecules. 2021 Oct 29;26(21):6561. doi: 10.3390/molecules26216561 (PMC8586953; doi:10.3390/molecules26216561)
Supplement: Supplementary file 1 [file molecules-26-06561-s001.zip]

Archive with 2 entries (2 files):
- Separation of  five solutes.xmcd
- Separation of  four solutes.xmcd
