# Supplementary material for: Closed-Loop Recycling Dual-Mode Counter-Current Chromatography with Specified Sample Loading Durations: Modeling of Preparative and Industrial-Scale Separations
Source: Molecules. 2021 Oct 29;26(21):6561. doi: 10.3390/molecules26216561 (PMC8586953; doi:10.3390/molecules26216561)
Supplement: Supplementary file 1 [file molecules-26-06561-s001.zip › Separation of five solutes.xmcd]

<?xml version="1.0" encoding="UTF-8" standalone="no"?>
<?validation-md5-digest 6c218419510a4392fbf6c0d237b76d9c?>
<worksheet version="3.0.3" xmlns="http://schemas.mathsoft.com/worksheet30" xmlns:xsi="http://www.w3.org/2001/XMLSchema-instance" xmlns:ws="http://schemas.mathsoft.com/worksheet30" xmlns:ml="http://schemas.mathsoft.com/math30" xmlns:u="http://schemas.mathsoft.com/units10" xmlns:p="http://schemas.mathsoft.com/provenance10">
	<pointReleaseData/>
	<metadata>
		<generator>Mathcad Professional 14.0</generator>
		<userData>
			<title/>
			<description/>
			<author>Kost</author>
			<company>Parametric Technology Corporation</company>
			<keywords/>
			<revisedBy>Artak</revisedBy>
		</userData>
		<identityInfo>
			<revision>1</revision>
			<documentID>DE37398F-87FD-48EB-B2F0-3C88D1293304</documentID>
			<versionID>D9ED70DD-D762-4098-9FA1-C654C1D53E38</versionID>
			<parentVersionID>00000000-0000-0000-0000-000000000000</parentVersionID>
			<branchID>00000000-0000-0000-0000-000000000000</branchID>
		</identityInfo>
	</metadata>
	<settings>
		<presentation>
			<textRendering>
				<textStyles>
					<textStyle name="Normal">
						<blockAttr margin-left="0" margin-right="0" text-indent="inherit" text-align="left" list-style-type="inherit" tabs="inherit"/>
						<inlineAttr font-family="Arial" font-charset="0" font-size="10" font-weight="normal" font-style="normal" underline="false" line-through="false" vertical-align="baseline"/>
					</textStyle>
					<textStyle name="Heading 1">
						<blockAttr margin-left="0" margin-right="0" text-indent="inherit" text-align="left" list-style-type="inherit" tabs="inherit"/>
						<inlineAttr font-family="Arial" font-charset="0" font-size="14" font-weight="bold" font-style="normal" underline="false" line-through="false" vertical-align="baseline"/>
					</textStyle>
					<textStyle name="Heading 2">
						<blockAttr margin-left="0" margin-right="0" text-indent="inherit" text-align="left" list-style-type="inherit" tabs="inherit"/>
						<inlineAttr font-family="Arial" font-charset="0" font-size="12" font-weight="bold" font-style="italic" underline="false" line-through="false" vertical-align="baseline"/>
					</textStyle>
					<textStyle name="Heading 3">
						<blockAttr margin-left="0" margin-right="0" text-indent="inherit" text-align="left" list-style-type="inherit" tabs="inherit"/>
						<inlineAttr font-family="Arial" font-charset="0" font-size="12" font-weight="normal" font-style="normal" underline="false" line-through="false" vertical-align="baseline"/>
					</textStyle>
					<textStyle name="Paragraph">
						<blockAttr margin-left="0" margin-right="0" text-indent="21" text-align="left" list-style-type="inherit" tabs="inherit"/>
						<inlineAttr font-family="Arial" font-charset="0" font-size="10" font-weight="normal" font-style="normal" underline="false" line-through="false" vertical-align="baseline"/>
					</textStyle>
					<textStyle name="List">
						<blockAttr margin-left="14.4" margin-right="0" text-indent="-14.4" text-align="left" list-style-type="inherit" tabs="inherit"/>
						<inlineAttr font-family="Arial" font-charset="0" font-size="10" font-weight="normal" font-style="normal" underline="false" line-through="false" vertical-align="baseline"/>
					</textStyle>
					<textStyle name="Indent">
						<blockAttr margin-left="108" margin-right="0" text-indent="inherit" text-align="left" list-style-type="inherit" tabs="inherit"/>
						<inlineAttr font-family="Arial" font-charset="0" font-size="10" font-weight="normal" font-style="normal" underline="false" line-through="false" vertical-align="baseline"/>
					</textStyle>
					<textStyle name="Title">
						<blockAttr margin-left="0" margin-right="0" text-indent="inherit" text-align="center" list-style-type="inherit" tabs="inherit"/>
						<inlineAttr font-family="Times New Roman" font-charset="0" font-size="24" font-weight="bold" font-style="normal" underline="false" line-through="false" vertical-align="baseline"/>
					</textStyle>
					<textStyle name="Subtitle" base-style="Title">
						<blockAttr margin-left="0" margin-right="0" text-indent="inherit" text-align="center" list-style-type="inherit" tabs="inherit"/>
						<inlineAttr font-family="Times New Roman" font-charset="0" font-size="18" font-weight="normal" font-style="normal" underline="false" line-through="false" vertical-align="baseline"/>
					</textStyle>
				</textStyles>
			</textRendering>
			<mathRendering equation-color="#000">
				<operators multiplication="narrow-dot" derivative="derivative" literal-subscript="large" definition="colon-equal" global-definition="triple-equal" local-definition="left-arrow" equality="bold-equal" symbolic-evaluation="right-arrow"/>
				<mathStyles>
					<mathStyle name="Variables" font-family="Times New Roman" font-charset="0" font-size="10" font-weight="bold" font-style="normal" underline="false"/>
					<mathStyle name="Constants" font-family="Times New Roman" font-charset="0" font-size="10" font-weight="normal" font-style="normal" underline="false"/>
					<mathStyle name="User 1" font-family="Arial" font-charset="0" font-size="10" font-weight="normal" font-style="normal" underline="false"/>
					<mathStyle name="User 2" font-family="Courier New" font-charset="0" font-size="10" font-weight="normal" font-style="normal" underline="false"/>
					<mathStyle name="User 3" font-family="Arial" font-charset="0" font-size="10" font-weight="bold" font-style="normal" underline="false"/>
					<mathStyle name="User 4" font-family="Times New Roman" font-charset="0" font-size="10" font-weight="normal" font-style="italic" underline="false"/>
					<mathStyle name="User 5" font-family="Times New Roman" font-charset="0" font-size="10" font-weight="normal" font-style="normal" underline="false"/>
					<mathStyle name="User 6" font-family="Arial" font-charset="0" font-size="10" font-weight="normal" font-style="normal" underline="false"/>
					<mathStyle name="User 7" font-family="Times New Roman" font-charset="0" font-size="10" font-weight="normal" font-style="normal" underline="false"/>
					<mathStyle name="Math Text Font" font-family="Times New Roman" font-charset="0" font-size="14" font-weight="normal" font-style="normal" underline="false"/>
				</mathStyles>
				<dimensionNames mass="mass" length="length" time="time" current="current" thermodynamic-temperature="temperature" luminous-intensity="luminosity" amount-of-substance="substance" display="false"/>
				<symbolics derivation-steps-style="vertical-insert" show-comments="false" evaluate-in-place="false"/>
				<results numeric-only="true">
					<general precision="3" show-trailing-zeros="false" radix="dec" complex-threshold="10" zero-threshold="15" imaginary-value="i" exponential-threshold="3"/>
					<matrix display-style="auto" expand-nested-arrays="false"/>
					<unit format-units="true" simplify-units="true" fractional-unit-exponent="false"/>
				</results>
			</mathRendering>
			<pageModel show-page-frame="false" show-header-frame="false" show-footer-frame="false" header-footer-start-page="1" paper-code="9" orientation="portrait" print-single-page-width="false" page-width="595.2" page-height="841.8">
				<margins left="86.4" right="86.4" top="86.4" bottom="86.4"/>
				<header use-full-page-width="false"/>
				<footer use-full-page-width="false"/>
			</pageModel>
			<colorModel background-color="#fff" default-highlight-color="#ff0"/>
			<language math="ru" UI="ru"/>
		</presentation>
		<calculation>
			<builtInVariables array-origin="0" convergence-tolerance="0.001" constraint-tolerance="0.001" random-seed="1" prn-precision="4" prn-col-width="8"/>
			<calculationBehavior automatic-recalculation="true" matrix-strict-singularity-check="true" optimize-expressions="false" exact-boolean="true" strings-use-origin="false" zero-over-zero="0">
				<compatibility multiple-assignment="MC12" local-assignment="MC12"/>
			</calculationBehavior>
			<units>
				<currentUnitSystem name="si" customized="false"/>
			</units>
		</calculation>
		<editor view-annotations="false" view-regions="false">
			<ruler is-visible="false" ruler-unit="cm"/>
			<plotTemplate>
				<xy item-idref="1"/>
			</plotTemplate>
			<grid granularity-x="6" granularity-y="6"/>
		</editor>
		<fileFormat image-type="image/png" image-quality="75" save-numeric-results="true" exclude-large-results="false" save-text-images="false" screen-dpi="120"/>
		<miscellaneous>
			<handbook handbook-region-tag-ub="3372" can-delete-original-handbook-regions="true" can-delete-user-regions="true" can-print="true" can-copy="true" can-save="true" file-permission-mask="4294967295"/>
		</miscellaneous>
	</settings>
	<regions>
		<region region-id="2316" left="6" top="3" width="23.4" height="12.6" align-x="16.8" align-y="12" show-border="false" show-highlight="false" is-protected="true" z-order="0" background-color="inherit" tag="">
			<math optimize="false" disable-calc="false">
				<ml:globalDefine xmlns:ml="http://schemas.mathsoft.com/math30">
					<ml:id xml:space="preserve">n</ml:id>
					<ml:real>3</ml:real>
				</ml:globalDefine>
			</math>
			<rendering item-idref="2"/>
		</region>
		<region region-id="2698" left="48" top="3" width="35.4" height="12.6" align-x="61.2" align-y="12" show-border="false" show-highlight="false" is-protected="true" z-order="0" background-color="inherit" tag="">
			<math optimize="false" disable-calc="false">
				<ml:globalDefine xmlns:ml="http://schemas.mathsoft.com/math30">
					<ml:id xml:space="preserve">N</ml:id>
					<ml:real>500</ml:real>
				</ml:globalDefine>
			</math>
			<rendering item-idref="3"/>
		</region>
		<region region-id="3236" left="96" top="3" width="44.4" height="12.6" align-x="118.2" align-y="12" show-border="false" show-highlight="false" is-protected="true" z-order="0" background-color="inherit" tag="">
			<math optimize="false" disable-calc="false">
				<ml:globalDefine xmlns:ml="http://schemas.mathsoft.com/math30">
					<ml:id xml:space="preserve">Nec</ml:id>
					<ml:real>200</ml:real>
				</ml:globalDefine>
			</math>
			<rendering item-idref="4"/>
		</region>
		<region region-id="3237" left="168" top="3" width="35.4" height="12.6" align-x="178.8" align-y="12" show-border="false" show-highlight="false" is-protected="true" z-order="0" background-color="inherit" tag="">
			<math optimize="false" disable-calc="false">
				<ml:globalDefine xmlns:ml="http://schemas.mathsoft.com/math30">
					<ml:id xml:space="preserve">b</ml:id>
					<ml:real>0.05</ml:real>
				</ml:globalDefine>
			</math>
			<rendering item-idref="5"/>
		</region>
		<region region-id="3233" left="336" top="3" width="31.2" height="12.6" align-x="347.4" align-y="12" show-border="false" show-highlight="false" is-protected="true" z-order="0" background-color="inherit" tag="">
			<math optimize="false" disable-calc="false">
				<ml:globalDefine xmlns:ml="http://schemas.mathsoft.com/math30">
					<ml:id xml:space="preserve">S</ml:id>
					<ml:real>0.5</ml:real>
				</ml:globalDefine>
			</math>
			<rendering item-idref="6"/>
		</region>
		<region region-id="3234" left="378" top="3" width="75.6" height="12.6" align-x="388.2" align-y="12" show-border="false" show-highlight="false" is-protected="true" z-order="0" background-color="inherit" tag="">
			<math optimize="false" disable-calc="false">
				<ml:define xmlns:ml="http://schemas.mathsoft.com/math30">
					<ml:id xml:space="preserve">t</ml:id>
					<ml:range>
						<ml:sequence>
							<ml:real font="0">0.01</ml:real>
							<ml:real font="0">0.02</ml:real>
						</ml:sequence>
						<ml:real>40</ml:real>
					</ml:range>
				</ml:define>
			</math>
			<rendering item-idref="7"/>
		</region>
		<region region-id="3235" left="462" top="3" width="52.2" height="12.6" align-x="475.2" align-y="12" show-border="false" show-highlight="false" is-protected="true" z-order="0" background-color="inherit" tag="">
			<math optimize="false" disable-calc="false">
				<ml:define xmlns:ml="http://schemas.mathsoft.com/math30">
					<ml:id xml:space="preserve">k</ml:id>
					<ml:range>
						<ml:sequence>
							<ml:real>1</ml:real>
							<ml:real>2</ml:real>
						</ml:sequence>
						<ml:id xml:space="preserve">N</ml:id>
					</ml:range>
				</ml:define>
			</math>
			<rendering item-idref="8"/>
		</region>
		<region region-id="3036" left="594" top="8.4" width="126" height="27" align-x="610.8" align-y="24" show-border="false" show-highlight="false" is-protected="true" z-order="0" background-color="inherit" tag="">
			<math optimize="false" disable-calc="false">
				<ml:define xmlns:ml="http://schemas.mathsoft.com/math30">
					<ml:id xml:space="preserve">a1</ml:id>
					<ml:eval placeholderMultiplicationStyle="default">
						<ml:apply>
							<ml:div/>
							<ml:real>1</ml:real>
							<ml:apply>
								<ml:plus/>
								<ml:apply>
									<ml:minus/>
									<ml:real>1</ml:real>
									<ml:id xml:space="preserve">S</ml:id>
								</ml:apply>
								<ml:apply>
									<ml:mult/>
									<ml:id xml:space="preserve">S</ml:id>
									<ml:id xml:space="preserve">Kd1</ml:id>
								</ml:apply>
							</ml:apply>
						</ml:apply>
						<result xmlns="http://schemas.mathsoft.com/math30">
							<ml:real>1.5384615384615383</ml:real>
						</result>
					</ml:eval>
				</ml:define>
			</math>
			<rendering item-idref="9"/>
		</region>
		<region region-id="3048" left="732" top="8.4" width="121.2" height="27" align-x="748.8" align-y="24" show-border="false" show-highlight="false" is-protected="true" z-order="0" background-color="inherit" tag="">
			<math optimize="false" disable-calc="false">
				<ml:define xmlns:ml="http://schemas.mathsoft.com/math30">
					<ml:id xml:space="preserve">a2</ml:id>
					<ml:eval placeholderMultiplicationStyle="default">
						<ml:apply>
							<ml:div/>
							<ml:real>1</ml:real>
							<ml:apply>
								<ml:plus/>
								<ml:apply>
									<ml:minus/>
									<ml:real>1</ml:real>
									<ml:id xml:space="preserve">S</ml:id>
								</ml:apply>
								<ml:apply>
									<ml:mult/>
									<ml:id xml:space="preserve">S</ml:id>
									<ml:id xml:space="preserve">Kd2</ml:id>
								</ml:apply>
							</ml:apply>
						</ml:apply>
						<result xmlns="http://schemas.mathsoft.com/math30">
							<ml:real>1.25</ml:real>
						</result>
					</ml:eval>
				</ml:define>
			</math>
			<rendering item-idref="10"/>
		</region>
		<region region-id="3115" left="864" top="8.4" width="126" height="27" align-x="880.8" align-y="24" show-border="false" show-highlight="false" is-protected="true" z-order="0" background-color="inherit" tag="">
			<math optimize="false" disable-calc="false">
				<ml:define xmlns:ml="http://schemas.mathsoft.com/math30">
					<ml:id xml:space="preserve">a3</ml:id>
					<ml:eval placeholderMultiplicationStyle="default">
						<ml:apply>
							<ml:div/>
							<ml:real>1</ml:real>
							<ml:apply>
								<ml:plus/>
								<ml:apply>
									<ml:minus/>
									<ml:real>1</ml:real>
									<ml:id xml:space="preserve">S</ml:id>
								</ml:apply>
								<ml:apply>
									<ml:mult/>
									<ml:id xml:space="preserve">S</ml:id>
									<ml:id xml:space="preserve">Kd3</ml:id>
								</ml:apply>
							</ml:apply>
						</ml:apply>
						<result xmlns="http://schemas.mathsoft.com/math30">
							<ml:real>0.44444444444444442</ml:real>
						</result>
					</ml:eval>
				</ml:define>
			</math>
			<rendering item-idref="11"/>
		</region>
		<region region-id="3202" left="1032" top="8.4" width="126" height="27" align-x="1048.8" align-y="24" show-border="false" show-highlight="false" is-protected="true" z-order="0" background-color="inherit" tag="">
			<math optimize="false" disable-calc="false">
				<ml:define xmlns:ml="http://schemas.mathsoft.com/math30">
					<ml:id xml:space="preserve">a4</ml:id>
					<ml:eval placeholderMultiplicationStyle="default">
						<ml:apply>
							<ml:div/>
							<ml:real>1</ml:real>
							<ml:apply>
								<ml:plus/>
								<ml:apply>
									<ml:minus/>
									<ml:real>1</ml:real>
									<ml:id xml:space="preserve">S</ml:id>
								</ml:apply>
								<ml:apply>
									<ml:mult/>
									<ml:id xml:space="preserve">S</ml:id>
									<ml:id xml:space="preserve">Kd4</ml:id>
								</ml:apply>
							</ml:apply>
						</ml:apply>
						<result xmlns="http://schemas.mathsoft.com/math30">
							<ml:real>0.22222222222222221</ml:real>
						</result>
					</ml:eval>
				</ml:define>
			</math>
			<rendering item-idref="12"/>
		</region>
		<region region-id="3012" left="6" top="21" width="37.8" height="12.6" align-x="19.2" align-y="30" show-border="false" show-highlight="false" is-protected="true" z-order="0" background-color="inherit" tag="">
			<math optimize="false" disable-calc="false">
				<ml:globalDefine xmlns:ml="http://schemas.mathsoft.com/math30">
					<ml:id xml:space="preserve">ts</ml:id>
					<ml:real>0.01</ml:real>
				</ml:globalDefine>
			</math>
			<rendering item-idref="13"/>
		</region>
		<region region-id="3013" left="54" top="21" width="38.4" height="12.6" align-x="67.8" align-y="30" show-border="false" show-highlight="false" is-protected="true" z-order="0" background-color="inherit" tag="">
			<math optimize="false" disable-calc="false">
				<ml:globalDefine xmlns:ml="http://schemas.mathsoft.com/math30">
					<ml:id xml:space="preserve">tx</ml:id>
					<ml:real>12.5</ml:real>
				</ml:globalDefine>
			</math>
			<rendering item-idref="14"/>
		</region>
		<region region-id="3114" left="114" top="21" width="42.6" height="12.6" align-x="136.8" align-y="30" show-border="false" show-highlight="false" is-protected="true" z-order="0" background-color="inherit" tag="">
			<math optimize="false" disable-calc="false">
				<ml:globalDefine xmlns:ml="http://schemas.mathsoft.com/math30">
					<ml:id xml:space="preserve">Kd1</ml:id>
					<ml:real>0.3</ml:real>
				</ml:globalDefine>
			</math>
			<rendering item-idref="15"/>
		</region>
		<region region-id="3120" left="180" top="21" width="42.6" height="12.6" align-x="202.8" align-y="30" show-border="false" show-highlight="false" is-protected="true" z-order="0" background-color="inherit" tag="">
			<math optimize="false" disable-calc="false">
				<ml:globalDefine xmlns:ml="http://schemas.mathsoft.com/math30">
					<ml:id xml:space="preserve">Kd2</ml:id>
					<ml:real>0.6</ml:real>
				</ml:globalDefine>
			</math>
			<rendering item-idref="16"/>
		</region>
		<region region-id="3352" left="234" top="21" width="42.6" height="12.6" align-x="256.8" align-y="30" show-border="false" show-highlight="false" is-protected="true" z-order="0" background-color="inherit" tag="">
			<math optimize="false" disable-calc="false">
				<ml:globalDefine xmlns:ml="http://schemas.mathsoft.com/math30">
					<ml:id xml:space="preserve">Kd3</ml:id>
					<ml:real>3.5</ml:real>
				</ml:globalDefine>
			</math>
			<rendering item-idref="17"/>
		</region>
		<region region-id="3201" left="294" top="21" width="37.8" height="12.6" align-x="316.8" align-y="30" show-border="false" show-highlight="false" is-protected="true" z-order="0" background-color="inherit" tag="">
			<math optimize="false" disable-calc="false">
				<ml:globalDefine xmlns:ml="http://schemas.mathsoft.com/math30">
					<ml:id xml:space="preserve">Kd4</ml:id>
					<ml:real>8.</ml:real>
				</ml:globalDefine>
			</math>
			<rendering item-idref="18"/>
		</region>
		<region region-id="3361" left="354" top="21" width="42.6" height="12.6" align-x="376.8" align-y="30" show-border="false" show-highlight="false" is-protected="true" z-order="0" background-color="inherit" tag="">
			<math optimize="false" disable-calc="false">
				<ml:globalDefine xmlns:ml="http://schemas.mathsoft.com/math30">
					<ml:id xml:space="preserve">Kd5</ml:id>
					<ml:real>9.5</ml:real>
				</ml:globalDefine>
			</math>
			<rendering item-idref="19"/>
		</region>
		<region region-id="3354" left="1200" top="14.4" width="121.2" height="27" align-x="1216.8" align-y="30" show-border="false" show-highlight="false" is-protected="true" z-order="0" background-color="inherit" tag="">
			<math optimize="false" disable-calc="false">
				<ml:define xmlns:ml="http://schemas.mathsoft.com/math30">
					<ml:id xml:space="preserve">a5</ml:id>
					<ml:eval placeholderMultiplicationStyle="default">
						<ml:apply>
							<ml:div/>
							<ml:real>1</ml:real>
							<ml:apply>
								<ml:plus/>
								<ml:apply>
									<ml:minus/>
									<ml:real>1</ml:real>
									<ml:id xml:space="preserve">S</ml:id>
								</ml:apply>
								<ml:apply>
									<ml:mult/>
									<ml:id xml:space="preserve">S</ml:id>
									<ml:id xml:space="preserve">Kd5</ml:id>
								</ml:apply>
							</ml:apply>
						</ml:apply>
						<result xmlns="http://schemas.mathsoft.com/math30">
							<ml:real>0.19047619047619047</ml:real>
						</result>
					</ml:eval>
				</ml:define>
			</math>
			<rendering item-idref="20"/>
		</region>
		<region region-id="3364" left="12" top="87" width="50.4" height="10.8" align-x="29.4" align-y="96" show-border="false" show-highlight="false" is-protected="true" z-order="0" background-color="inherit" tag="">
			<text use-page-width="false" push-down="false" lock-width="true">
				<p style="Normal" margin-left="inherit" margin-right="inherit" text-indent="inherit" text-align="inherit" list-style-type="inherit" tabs="inherit">Equation 19</p>
			</text>
		</region>
		<region region-id="3313" left="90" top="59.4" width="480" height="57" align-x="135.6" align-y="96" show-border="false" show-highlight="false" is-protected="true" z-order="0" background-color="inherit" tag="">
			<math optimize="false" disable-calc="false">
				<ml:define xmlns:ml="http://schemas.mathsoft.com/math30">
					<ml:function>
						<ml:id xml:space="preserve">X1sum</ml:id>
						<ml:boundVars>
							<ml:id xml:space="preserve">t</ml:id>
						</ml:boundVars>
					</ml:function>
					<ml:apply>
						<ml:summation/>
						<ml:lambda>
							<ml:boundVars>
								<ml:id xml:space="preserve">i</ml:id>
							</ml:boundVars>
							<ml:parens>
								<ml:apply>
									<ml:mult/>
									<ml:apply>
										<ml:div/>
										<ml:apply>
											<ml:mult/>
											<ml:apply>
												<ml:sqrt/>
												<ml:apply>
													<ml:mult style="auto-select"/>
													<ml:apply>
														<ml:mult style="auto-select"/>
														<ml:real>6</ml:real>
														<ml:id xml:space="preserve">Nec</ml:id>
													</ml:apply>
													<ml:id xml:space="preserve">N</ml:id>
												</ml:apply>
											</ml:apply>
											<ml:id xml:space="preserve">a1</ml:id>
										</ml:apply>
										<ml:apply>
											<ml:sqrt/>
											<ml:apply>
												<ml:mult/>
												<ml:id xml:space="preserve">π</ml:id>
												<ml:parens>
													<ml:apply>
														<ml:plus/>
														<ml:apply>
															<ml:mult/>
															<ml:parens>
																<ml:apply>
																	<ml:plus/>
																	<ml:apply>
																		<ml:mult/>
																		<ml:real>12</ml:real>
																		<ml:id xml:space="preserve">i</ml:id>
																	</ml:apply>
																	<ml:apply>
																		<ml:mult/>
																		<ml:id xml:space="preserve">N</ml:id>
																		<ml:apply>
																			<ml:pow/>
																			<ml:parens>
																				<ml:apply>
																					<ml:mult/>
																					<ml:id xml:space="preserve">a1</ml:id>
																					<ml:id xml:space="preserve">ts</ml:id>
																				</ml:apply>
																			</ml:parens>
																			<ml:real>2</ml:real>
																		</ml:apply>
																	</ml:apply>
																</ml:apply>
															</ml:parens>
															<ml:id xml:space="preserve">Nec</ml:id>
														</ml:apply>
														<ml:apply>
															<ml:mult style="auto-select"/>
															<ml:apply>
																<ml:mult/>
																<ml:apply>
																	<ml:mult/>
																	<ml:apply>
																		<ml:mult style="auto-select"/>
																		<ml:real>12</ml:real>
																		<ml:id xml:space="preserve">N</ml:id>
																	</ml:apply>
																	<ml:parens>
																		<ml:apply>
																			<ml:minus/>
																			<ml:id xml:space="preserve">i</ml:id>
																			<ml:real>1</ml:real>
																		</ml:apply>
																	</ml:parens>
																</ml:apply>
																<ml:apply>
																	<ml:pow/>
																	<ml:id xml:space="preserve">a1</ml:id>
																	<ml:real>2</ml:real>
																</ml:apply>
															</ml:apply>
															<ml:apply>
																<ml:pow/>
																<ml:id xml:space="preserve">b</ml:id>
																<ml:real>2</ml:real>
															</ml:apply>
														</ml:apply>
													</ml:apply>
												</ml:parens>
											</ml:apply>
										</ml:apply>
									</ml:apply>
									<ml:apply>
										<ml:pow/>
										<ml:id xml:space="preserve">e</ml:id>
										<ml:apply>
											<ml:neg/>
											<ml:apply>
												<ml:div/>
												<ml:apply>
													<ml:mult/>
													<ml:apply>
														<ml:mult/>
														<ml:apply>
															<ml:mult style="auto-select"/>
															<ml:real>3</ml:real>
															<ml:id xml:space="preserve">Nec</ml:id>
														</ml:apply>
														<ml:id xml:space="preserve">N</ml:id>
													</ml:apply>
													<ml:apply>
														<ml:pow/>
														<ml:parens>
															<ml:apply>
																<ml:plus/>
																<ml:apply>
																	<ml:mult style="auto-select"/>
																	<ml:real font="0">2</ml:real>
																	<ml:id xml:space="preserve">i</ml:id>
																</ml:apply>
																<ml:apply>
																	<ml:mult/>
																	<ml:id xml:space="preserve">a1</ml:id>
																	<ml:parens>
																		<ml:apply>
																			<ml:minus/>
																			<ml:apply>
																				<ml:plus/>
																				<ml:apply>
																					<ml:mult/>
																					<ml:apply>
																						<ml:mult style="auto-select"/>
																						<ml:real font="0">2</ml:real>
																						<ml:id xml:space="preserve">b</ml:id>
																					</ml:apply>
																					<ml:parens>
																						<ml:apply>
																							<ml:minus/>
																							<ml:id xml:space="preserve">i</ml:id>
																							<ml:real>1</ml:real>
																						</ml:apply>
																					</ml:parens>
																				</ml:apply>
																				<ml:id xml:space="preserve">ts</ml:id>
																			</ml:apply>
																			<ml:apply>
																				<ml:mult/>
																				<ml:real font="0">2</ml:real>
																				<ml:id xml:space="preserve">t</ml:id>
																			</ml:apply>
																		</ml:apply>
																	</ml:parens>
																</ml:apply>
															</ml:apply>
														</ml:parens>
														<ml:real>2</ml:real>
													</ml:apply>
												</ml:apply>
												<ml:apply>
													<ml:mult/>
													<ml:real>2</ml:real>
													<ml:parens>
														<ml:apply>
															<ml:plus/>
															<ml:apply>
																<ml:mult/>
																<ml:parens>
																	<ml:apply>
																		<ml:plus/>
																		<ml:apply>
																			<ml:mult/>
																			<ml:real>12</ml:real>
																			<ml:id xml:space="preserve">i</ml:id>
																		</ml:apply>
																		<ml:apply>
																			<ml:mult/>
																			<ml:id xml:space="preserve">N</ml:id>
																			<ml:apply>
																				<ml:pow/>
																				<ml:parens>
																					<ml:apply>
																						<ml:mult/>
																						<ml:id xml:space="preserve">a1</ml:id>
																						<ml:id xml:space="preserve">ts</ml:id>
																					</ml:apply>
																				</ml:parens>
																				<ml:real>2</ml:real>
																			</ml:apply>
																		</ml:apply>
																	</ml:apply>
																</ml:parens>
																<ml:id xml:space="preserve">Nec</ml:id>
															</ml:apply>
															<ml:apply>
																<ml:mult style="auto-select"/>
																<ml:apply>
																	<ml:mult/>
																	<ml:apply>
																		<ml:mult/>
																		<ml:apply>
																			<ml:mult style="auto-select"/>
																			<ml:real>12</ml:real>
																			<ml:id xml:space="preserve">N</ml:id>
																		</ml:apply>
																		<ml:parens>
																			<ml:apply>
																				<ml:minus/>
																				<ml:id xml:space="preserve">i</ml:id>
																				<ml:real>1</ml:real>
																			</ml:apply>
																		</ml:parens>
																	</ml:apply>
																	<ml:apply>
																		<ml:pow/>
																		<ml:id xml:space="preserve">a1</ml:id>
																		<ml:real>2</ml:real>
																	</ml:apply>
																</ml:apply>
																<ml:apply>
																	<ml:pow/>
																	<ml:id xml:space="preserve">b</ml:id>
																	<ml:real>2</ml:real>
																</ml:apply>
															</ml:apply>
														</ml:apply>
													</ml:parens>
												</ml:apply>
											</ml:apply>
										</ml:apply>
									</ml:apply>
								</ml:apply>
							</ml:parens>
						</ml:lambda>
						<ml:bounds>
							<ml:real>1</ml:real>
							<ml:id xml:space="preserve">n</ml:id>
						</ml:bounds>
					</ml:apply>
				</ml:define>
			</math>
			<rendering item-idref="21"/>
		</region>
		<region region-id="3319" left="756" top="65.4" width="480" height="57" align-x="801.6" align-y="102" show-border="false" show-highlight="false" is-protected="true" z-order="0" background-color="inherit" tag="">
			<math optimize="false" disable-calc="false">
				<ml:define xmlns:ml="http://schemas.mathsoft.com/math30">
					<ml:function>
						<ml:id xml:space="preserve">X2sum</ml:id>
						<ml:boundVars>
							<ml:id xml:space="preserve">t</ml:id>
						</ml:boundVars>
					</ml:function>
					<ml:apply>
						<ml:summation/>
						<ml:lambda>
							<ml:boundVars>
								<ml:id xml:space="preserve">i</ml:id>
							</ml:boundVars>
							<ml:parens>
								<ml:apply>
									<ml:mult/>
									<ml:apply>
										<ml:div/>
										<ml:apply>
											<ml:mult/>
											<ml:apply>
												<ml:sqrt/>
												<ml:apply>
													<ml:mult style="auto-select"/>
													<ml:apply>
														<ml:mult style="auto-select"/>
														<ml:real>6</ml:real>
														<ml:id xml:space="preserve">Nec</ml:id>
													</ml:apply>
													<ml:id xml:space="preserve">N</ml:id>
												</ml:apply>
											</ml:apply>
											<ml:id xml:space="preserve">a2</ml:id>
										</ml:apply>
										<ml:apply>
											<ml:sqrt/>
											<ml:apply>
												<ml:mult/>
												<ml:id xml:space="preserve">π</ml:id>
												<ml:parens>
													<ml:apply>
														<ml:plus/>
														<ml:apply>
															<ml:mult/>
															<ml:parens>
																<ml:apply>
																	<ml:plus/>
																	<ml:apply>
																		<ml:mult/>
																		<ml:real>12</ml:real>
																		<ml:id xml:space="preserve">i</ml:id>
																	</ml:apply>
																	<ml:apply>
																		<ml:mult/>
																		<ml:id xml:space="preserve">N</ml:id>
																		<ml:apply>
																			<ml:pow/>
																			<ml:parens>
																				<ml:apply>
																					<ml:mult/>
																					<ml:id xml:space="preserve">a2</ml:id>
																					<ml:id xml:space="preserve">ts</ml:id>
																				</ml:apply>
																			</ml:parens>
																			<ml:real>2</ml:real>
																		</ml:apply>
																	</ml:apply>
																</ml:apply>
															</ml:parens>
															<ml:id xml:space="preserve">Nec</ml:id>
														</ml:apply>
														<ml:apply>
															<ml:mult style="auto-select"/>
															<ml:apply>
																<ml:mult/>
																<ml:apply>
																	<ml:mult/>
																	<ml:apply>
																		<ml:mult style="auto-select"/>
																		<ml:real>12</ml:real>
																		<ml:id xml:space="preserve">N</ml:id>
																	</ml:apply>
																	<ml:parens>
																		<ml:apply>
																			<ml:minus/>
																			<ml:id xml:space="preserve">i</ml:id>
																			<ml:real>1</ml:real>
																		</ml:apply>
																	</ml:parens>
																</ml:apply>
																<ml:apply>
																	<ml:pow/>
																	<ml:id xml:space="preserve">a2</ml:id>
																	<ml:real>2</ml:real>
																</ml:apply>
															</ml:apply>
															<ml:apply>
																<ml:pow/>
																<ml:id xml:space="preserve">b</ml:id>
																<ml:real>2</ml:real>
															</ml:apply>
														</ml:apply>
													</ml:apply>
												</ml:parens>
											</ml:apply>
										</ml:apply>
									</ml:apply>
									<ml:apply>
										<ml:pow/>
										<ml:id xml:space="preserve">e</ml:id>
										<ml:apply>
											<ml:neg/>
											<ml:apply>
												<ml:div/>
												<ml:apply>
													<ml:mult/>
													<ml:apply>
														<ml:mult/>
														<ml:apply>
															<ml:mult style="auto-select"/>
															<ml:real>3</ml:real>
															<ml:id xml:space="preserve">Nec</ml:id>
														</ml:apply>
														<ml:id xml:space="preserve">N</ml:id>
													</ml:apply>
													<ml:apply>
														<ml:pow/>
														<ml:parens>
															<ml:apply>
																<ml:plus/>
																<ml:apply>
																	<ml:mult style="auto-select"/>
																	<ml:real font="0">2</ml:real>
																	<ml:id xml:space="preserve">i</ml:id>
																</ml:apply>
																<ml:apply>
																	<ml:mult/>
																	<ml:id xml:space="preserve">a2</ml:id>
																	<ml:parens>
																		<ml:apply>
																			<ml:minus/>
																			<ml:apply>
																				<ml:plus/>
																				<ml:apply>
																					<ml:mult/>
																					<ml:apply>
																						<ml:mult style="auto-select"/>
																						<ml:real font="0">2</ml:real>
																						<ml:id xml:space="preserve">b</ml:id>
																					</ml:apply>
																					<ml:parens>
																						<ml:apply>
																							<ml:minus/>
																							<ml:id xml:space="preserve">i</ml:id>
																							<ml:real>1</ml:real>
																						</ml:apply>
																					</ml:parens>
																				</ml:apply>
																				<ml:id xml:space="preserve">ts</ml:id>
																			</ml:apply>
																			<ml:apply>
																				<ml:mult/>
																				<ml:real font="0">2</ml:real>
																				<ml:id xml:space="preserve">t</ml:id>
																			</ml:apply>
																		</ml:apply>
																	</ml:parens>
																</ml:apply>
															</ml:apply>
														</ml:parens>
														<ml:real>2</ml:real>
													</ml:apply>
												</ml:apply>
												<ml:apply>
													<ml:mult/>
													<ml:real>2</ml:real>
													<ml:parens>
														<ml:apply>
															<ml:plus/>
															<ml:apply>
																<ml:mult/>
																<ml:parens>
																	<ml:apply>
																		<ml:plus/>
																		<ml:apply>
																			<ml:mult/>
																			<ml:real>12</ml:real>
																			<ml:id xml:space="preserve">i</ml:id>
																		</ml:apply>
																		<ml:apply>
																			<ml:mult/>
																			<ml:id xml:space="preserve">N</ml:id>
																			<ml:apply>
																				<ml:pow/>
																				<ml:parens>
																					<ml:apply>
																						<ml:mult/>
																						<ml:id xml:space="preserve">a2</ml:id>
																						<ml:id xml:space="preserve">ts</ml:id>
																					</ml:apply>
																				</ml:parens>
																				<ml:real>2</ml:real>
																			</ml:apply>
																		</ml:apply>
																	</ml:apply>
																</ml:parens>
																<ml:id xml:space="preserve">Nec</ml:id>
															</ml:apply>
															<ml:apply>
																<ml:mult style="auto-select"/>
																<ml:apply>
																	<ml:mult/>
																	<ml:apply>
																		<ml:mult/>
																		<ml:apply>
																			<ml:mult style="auto-select"/>
																			<ml:real>12</ml:real>
																			<ml:id xml:space="preserve">N</ml:id>
																		</ml:apply>
																		<ml:parens>
																			<ml:apply>
																				<ml:minus/>
																				<ml:id xml:space="preserve">i</ml:id>
																				<ml:real>1</ml:real>
																			</ml:apply>
																		</ml:parens>
																	</ml:apply>
																	<ml:apply>
																		<ml:pow/>
																		<ml:id xml:space="preserve">a2</ml:id>
																		<ml:real>2</ml:real>
																	</ml:apply>
																</ml:apply>
																<ml:apply>
																	<ml:pow/>
																	<ml:id xml:space="preserve">b</ml:id>
																	<ml:real>2</ml:real>
																</ml:apply>
															</ml:apply>
														</ml:apply>
													</ml:parens>
												</ml:apply>
											</ml:apply>
										</ml:apply>
									</ml:apply>
								</ml:apply>
							</ml:parens>
						</ml:lambda>
						<ml:bounds>
							<ml:real>1</ml:real>
							<ml:id xml:space="preserve">n</ml:id>
						</ml:bounds>
					</ml:apply>
				</ml:define>
			</math>
			<rendering item-idref="22"/>
		</region>
		<region region-id="3332" left="2172" top="65.4" width="480" height="57" align-x="2217.6" align-y="102" show-border="false" show-highlight="false" is-protected="true" z-order="0" background-color="inherit" tag="">
			<math optimize="false" disable-calc="false">
				<ml:define xmlns:ml="http://schemas.mathsoft.com/math30">
					<ml:function>
						<ml:id xml:space="preserve">X4sum</ml:id>
						<ml:boundVars>
							<ml:id xml:space="preserve">t</ml:id>
						</ml:boundVars>
					</ml:function>
					<ml:apply>
						<ml:summation/>
						<ml:lambda>
							<ml:boundVars>
								<ml:id xml:space="preserve">i</ml:id>
							</ml:boundVars>
							<ml:parens>
								<ml:apply>
									<ml:mult/>
									<ml:apply>
										<ml:div/>
										<ml:apply>
											<ml:mult/>
											<ml:apply>
												<ml:sqrt/>
												<ml:apply>
													<ml:mult style="auto-select"/>
													<ml:apply>
														<ml:mult style="auto-select"/>
														<ml:real>6</ml:real>
														<ml:id xml:space="preserve">Nec</ml:id>
													</ml:apply>
													<ml:id xml:space="preserve">N</ml:id>
												</ml:apply>
											</ml:apply>
											<ml:id xml:space="preserve">a4</ml:id>
										</ml:apply>
										<ml:apply>
											<ml:sqrt/>
											<ml:apply>
												<ml:mult/>
												<ml:id xml:space="preserve">π</ml:id>
												<ml:parens>
													<ml:apply>
														<ml:plus/>
														<ml:apply>
															<ml:mult/>
															<ml:parens>
																<ml:apply>
																	<ml:plus/>
																	<ml:apply>
																		<ml:mult/>
																		<ml:real>12</ml:real>
																		<ml:id xml:space="preserve">i</ml:id>
																	</ml:apply>
																	<ml:apply>
																		<ml:mult/>
																		<ml:id xml:space="preserve">N</ml:id>
																		<ml:apply>
																			<ml:pow/>
																			<ml:parens>
																				<ml:apply>
																					<ml:mult/>
																					<ml:id xml:space="preserve">a4</ml:id>
																					<ml:id xml:space="preserve">ts</ml:id>
																				</ml:apply>
																			</ml:parens>
																			<ml:real>2</ml:real>
																		</ml:apply>
																	</ml:apply>
																</ml:apply>
															</ml:parens>
															<ml:id xml:space="preserve">Nec</ml:id>
														</ml:apply>
														<ml:apply>
															<ml:mult style="auto-select"/>
															<ml:apply>
																<ml:mult/>
																<ml:apply>
																	<ml:mult/>
																	<ml:apply>
																		<ml:mult style="auto-select"/>
																		<ml:real>12</ml:real>
																		<ml:id xml:space="preserve">N</ml:id>
																	</ml:apply>
																	<ml:parens>
																		<ml:apply>
																			<ml:minus/>
																			<ml:id xml:space="preserve">i</ml:id>
																			<ml:real>1</ml:real>
																		</ml:apply>
																	</ml:parens>
																</ml:apply>
																<ml:apply>
																	<ml:pow/>
																	<ml:id xml:space="preserve">a4</ml:id>
																	<ml:real>2</ml:real>
																</ml:apply>
															</ml:apply>
															<ml:apply>
																<ml:pow/>
																<ml:id xml:space="preserve">b</ml:id>
																<ml:real>2</ml:real>
															</ml:apply>
														</ml:apply>
													</ml:apply>
												</ml:parens>
											</ml:apply>
										</ml:apply>
									</ml:apply>
									<ml:apply>
										<ml:pow/>
										<ml:id xml:space="preserve">e</ml:id>
										<ml:apply>
											<ml:neg/>
											<ml:apply>
												<ml:div/>
												<ml:apply>
													<ml:mult/>
													<ml:apply>
														<ml:mult/>
														<ml:apply>
															<ml:mult style="auto-select"/>
															<ml:real>3</ml:real>
															<ml:id xml:space="preserve">Nec</ml:id>
														</ml:apply>
														<ml:id xml:space="preserve">N</ml:id>
													</ml:apply>
													<ml:apply>
														<ml:pow/>
														<ml:parens>
															<ml:apply>
																<ml:plus/>
																<ml:apply>
																	<ml:mult style="auto-select"/>
																	<ml:real font="0">2</ml:real>
																	<ml:id xml:space="preserve">i</ml:id>
																</ml:apply>
																<ml:apply>
																	<ml:mult/>
																	<ml:id xml:space="preserve">a4</ml:id>
																	<ml:parens>
																		<ml:apply>
																			<ml:minus/>
																			<ml:apply>
																				<ml:plus/>
																				<ml:apply>
																					<ml:mult/>
																					<ml:apply>
																						<ml:mult style="auto-select"/>
																						<ml:real font="0">2</ml:real>
																						<ml:id xml:space="preserve">b</ml:id>
																					</ml:apply>
																					<ml:parens>
																						<ml:apply>
																							<ml:minus/>
																							<ml:id xml:space="preserve">i</ml:id>
																							<ml:real>1</ml:real>
																						</ml:apply>
																					</ml:parens>
																				</ml:apply>
																				<ml:id xml:space="preserve">ts</ml:id>
																			</ml:apply>
																			<ml:apply>
																				<ml:mult/>
																				<ml:real font="0">2</ml:real>
																				<ml:id xml:space="preserve">t</ml:id>
																			</ml:apply>
																		</ml:apply>
																	</ml:parens>
																</ml:apply>
															</ml:apply>
														</ml:parens>
														<ml:real>2</ml:real>
													</ml:apply>
												</ml:apply>
												<ml:apply>
													<ml:mult/>
													<ml:real>2</ml:real>
													<ml:parens>
														<ml:apply>
															<ml:plus/>
															<ml:apply>
																<ml:mult/>
																<ml:parens>
																	<ml:apply>
																		<ml:plus/>
																		<ml:apply>
																			<ml:mult/>
																			<ml:real>12</ml:real>
																			<ml:id xml:space="preserve">i</ml:id>
																		</ml:apply>
																		<ml:apply>
																			<ml:mult/>
																			<ml:id xml:space="preserve">N</ml:id>
																			<ml:apply>
																				<ml:pow/>
																				<ml:parens>
																					<ml:apply>
																						<ml:mult/>
																						<ml:id xml:space="preserve">a4</ml:id>
																						<ml:id xml:space="preserve">ts</ml:id>
																					</ml:apply>
																				</ml:parens>
																				<ml:real>2</ml:real>
																			</ml:apply>
																		</ml:apply>
																	</ml:apply>
																</ml:parens>
																<ml:id xml:space="preserve">Nec</ml:id>
															</ml:apply>
															<ml:apply>
																<ml:mult style="auto-select"/>
																<ml:apply>
																	<ml:mult/>
																	<ml:apply>
																		<ml:mult/>
																		<ml:apply>
																			<ml:mult style="auto-select"/>
																			<ml:real>12</ml:real>
																			<ml:id xml:space="preserve">N</ml:id>
																		</ml:apply>
																		<ml:parens>
																			<ml:apply>
																				<ml:minus/>
																				<ml:id xml:space="preserve">i</ml:id>
																				<ml:real>1</ml:real>
																			</ml:apply>
																		</ml:parens>
																	</ml:apply>
																	<ml:apply>
																		<ml:pow/>
																		<ml:id xml:space="preserve">a4</ml:id>
																		<ml:real>2</ml:real>
																	</ml:apply>
																</ml:apply>
																<ml:apply>
																	<ml:pow/>
																	<ml:id xml:space="preserve">b</ml:id>
																	<ml:real>2</ml:real>
																</ml:apply>
															</ml:apply>
														</ml:apply>
													</ml:parens>
												</ml:apply>
											</ml:apply>
										</ml:apply>
									</ml:apply>
								</ml:apply>
							</ml:parens>
						</ml:lambda>
						<ml:bounds>
							<ml:real>1</ml:real>
							<ml:id xml:space="preserve">n</ml:id>
						</ml:bounds>
					</ml:apply>
				</ml:define>
			</math>
			<rendering item-idref="23"/>
		</region>
		<region region-id="3328" left="1464" top="71.4" width="480" height="57" align-x="1509.6" align-y="108" show-border="false" show-highlight="false" is-protected="true" z-order="0" background-color="inherit" tag="">
			<math optimize="false" disable-calc="false">
				<ml:define xmlns:ml="http://schemas.mathsoft.com/math30">
					<ml:function>
						<ml:id xml:space="preserve">X3sum</ml:id>
						<ml:boundVars>
							<ml:id xml:space="preserve">t</ml:id>
						</ml:boundVars>
					</ml:function>
					<ml:apply>
						<ml:summation/>
						<ml:lambda>
							<ml:boundVars>
								<ml:id xml:space="preserve">i</ml:id>
							</ml:boundVars>
							<ml:parens>
								<ml:apply>
									<ml:mult/>
									<ml:apply>
										<ml:div/>
										<ml:apply>
											<ml:mult/>
											<ml:apply>
												<ml:sqrt/>
												<ml:apply>
													<ml:mult style="auto-select"/>
													<ml:apply>
														<ml:mult style="auto-select"/>
														<ml:real>6</ml:real>
														<ml:id xml:space="preserve">Nec</ml:id>
													</ml:apply>
													<ml:id xml:space="preserve">N</ml:id>
												</ml:apply>
											</ml:apply>
											<ml:id xml:space="preserve">a3</ml:id>
										</ml:apply>
										<ml:apply>
											<ml:sqrt/>
											<ml:apply>
												<ml:mult/>
												<ml:id xml:space="preserve">π</ml:id>
												<ml:parens>
													<ml:apply>
														<ml:plus/>
														<ml:apply>
															<ml:mult/>
															<ml:parens>
																<ml:apply>
																	<ml:plus/>
																	<ml:apply>
																		<ml:mult/>
																		<ml:real>12</ml:real>
																		<ml:id xml:space="preserve">i</ml:id>
																	</ml:apply>
																	<ml:apply>
																		<ml:mult/>
																		<ml:id xml:space="preserve">N</ml:id>
																		<ml:apply>
																			<ml:pow/>
																			<ml:parens>
																				<ml:apply>
																					<ml:mult/>
																					<ml:id xml:space="preserve">a3</ml:id>
																					<ml:id xml:space="preserve">ts</ml:id>
																				</ml:apply>
																			</ml:parens>
																			<ml:real>2</ml:real>
																		</ml:apply>
																	</ml:apply>
																</ml:apply>
															</ml:parens>
															<ml:id xml:space="preserve">Nec</ml:id>
														</ml:apply>
														<ml:apply>
															<ml:mult style="auto-select"/>
															<ml:apply>
																<ml:mult/>
																<ml:apply>
																	<ml:mult/>
																	<ml:apply>
																		<ml:mult style="auto-select"/>
																		<ml:real>12</ml:real>
																		<ml:id xml:space="preserve">N</ml:id>
																	</ml:apply>
																	<ml:parens>
																		<ml:apply>
																			<ml:minus/>
																			<ml:id xml:space="preserve">i</ml:id>
																			<ml:real>1</ml:real>
																		</ml:apply>
																	</ml:parens>
																</ml:apply>
																<ml:apply>
																	<ml:pow/>
																	<ml:id xml:space="preserve">a3</ml:id>
																	<ml:real>2</ml:real>
																</ml:apply>
															</ml:apply>
															<ml:apply>
																<ml:pow/>
																<ml:id xml:space="preserve">b</ml:id>
																<ml:real>2</ml:real>
															</ml:apply>
														</ml:apply>
													</ml:apply>
												</ml:parens>
											</ml:apply>
										</ml:apply>
									</ml:apply>
									<ml:apply>
										<ml:pow/>
										<ml:id xml:space="preserve">e</ml:id>
										<ml:apply>
											<ml:neg/>
											<ml:apply>
												<ml:div/>
												<ml:apply>
													<ml:mult/>
													<ml:apply>
														<ml:mult/>
														<ml:apply>
															<ml:mult style="auto-select"/>
															<ml:real>3</ml:real>
															<ml:id xml:space="preserve">Nec</ml:id>
														</ml:apply>
														<ml:id xml:space="preserve">N</ml:id>
													</ml:apply>
													<ml:apply>
														<ml:pow/>
														<ml:parens>
															<ml:apply>
																<ml:plus/>
																<ml:apply>
																	<ml:mult style="auto-select"/>
																	<ml:real font="0">2</ml:real>
																	<ml:id xml:space="preserve">i</ml:id>
																</ml:apply>
																<ml:apply>
																	<ml:mult/>
																	<ml:id xml:space="preserve">a3</ml:id>
																	<ml:parens>
																		<ml:apply>
																			<ml:minus/>
																			<ml:apply>
																				<ml:plus/>
																				<ml:apply>
																					<ml:mult/>
																					<ml:apply>
																						<ml:mult style="auto-select"/>
																						<ml:real font="0">2</ml:real>
																						<ml:id xml:space="preserve">b</ml:id>
																					</ml:apply>
																					<ml:parens>
																						<ml:apply>
																							<ml:minus/>
																							<ml:id xml:space="preserve">i</ml:id>
																							<ml:real>1</ml:real>
																						</ml:apply>
																					</ml:parens>
																				</ml:apply>
																				<ml:id xml:space="preserve">ts</ml:id>
																			</ml:apply>
																			<ml:apply>
																				<ml:mult/>
																				<ml:real font="0">2</ml:real>
																				<ml:id xml:space="preserve">t</ml:id>
																			</ml:apply>
																		</ml:apply>
																	</ml:parens>
																</ml:apply>
															</ml:apply>
														</ml:parens>
														<ml:real>2</ml:real>
													</ml:apply>
												</ml:apply>
												<ml:apply>
													<ml:mult/>
													<ml:real>2</ml:real>
													<ml:parens>
														<ml:apply>
															<ml:plus/>
															<ml:apply>
																<ml:mult/>
																<ml:parens>
																	<ml:apply>
																		<ml:plus/>
																		<ml:apply>
																			<ml:mult/>
																			<ml:real>12</ml:real>
																			<ml:id xml:space="preserve">i</ml:id>
																		</ml:apply>
																		<ml:apply>
																			<ml:mult/>
																			<ml:id xml:space="preserve">N</ml:id>
																			<ml:apply>
																				<ml:pow/>
																				<ml:parens>
																					<ml:apply>
																						<ml:mult/>
																						<ml:id xml:space="preserve">a3</ml:id>
																						<ml:id xml:space="preserve">ts</ml:id>
																					</ml:apply>
																				</ml:parens>
																				<ml:real>2</ml:real>
																			</ml:apply>
																		</ml:apply>
																	</ml:apply>
																</ml:parens>
																<ml:id xml:space="preserve">Nec</ml:id>
															</ml:apply>
															<ml:apply>
																<ml:mult style="auto-select"/>
																<ml:apply>
																	<ml:mult/>
																	<ml:apply>
																		<ml:mult/>
																		<ml:apply>
																			<ml:mult style="auto-select"/>
																			<ml:real>12</ml:real>
																			<ml:id xml:space="preserve">N</ml:id>
																		</ml:apply>
																		<ml:parens>
																			<ml:apply>
																				<ml:minus/>
																				<ml:id xml:space="preserve">i</ml:id>
																				<ml:real>1</ml:real>
																			</ml:apply>
																		</ml:parens>
																	</ml:apply>
																	<ml:apply>
																		<ml:pow/>
																		<ml:id xml:space="preserve">a3</ml:id>
																		<ml:real>2</ml:real>
																	</ml:apply>
																</ml:apply>
																<ml:apply>
																	<ml:pow/>
																	<ml:id xml:space="preserve">b</ml:id>
																	<ml:real>2</ml:real>
																</ml:apply>
															</ml:apply>
														</ml:apply>
													</ml:parens>
												</ml:apply>
											</ml:apply>
										</ml:apply>
									</ml:apply>
								</ml:apply>
							</ml:parens>
						</ml:lambda>
						<ml:bounds>
							<ml:real>1</ml:real>
							<ml:id xml:space="preserve">n</ml:id>
						</ml:bounds>
					</ml:apply>
				</ml:define>
			</math>
			<rendering item-idref="24"/>
		</region>
		<region region-id="3357" left="2898" top="77.4" width="480" height="57" align-x="2943.6" align-y="114" show-border="false" show-highlight="false" is-protected="true" z-order="0" background-color="inherit" tag="">
			<math optimize="false" disable-calc="false">
				<ml:define xmlns:ml="http://schemas.mathsoft.com/math30">
					<ml:function>
						<ml:id xml:space="preserve">X5sum</ml:id>
						<ml:boundVars>
							<ml:id xml:space="preserve">t</ml:id>
						</ml:boundVars>
					</ml:function>
					<ml:apply>
						<ml:summation/>
						<ml:lambda>
							<ml:boundVars>
								<ml:id xml:space="preserve">i</ml:id>
							</ml:boundVars>
							<ml:parens>
								<ml:apply>
									<ml:mult/>
									<ml:apply>
										<ml:div/>
										<ml:apply>
											<ml:mult/>
											<ml:apply>
												<ml:sqrt/>
												<ml:apply>
													<ml:mult style="auto-select"/>
													<ml:apply>
														<ml:mult style="auto-select"/>
														<ml:real>6</ml:real>
														<ml:id xml:space="preserve">Nec</ml:id>
													</ml:apply>
													<ml:id xml:space="preserve">N</ml:id>
												</ml:apply>
											</ml:apply>
											<ml:id xml:space="preserve">a5</ml:id>
										</ml:apply>
										<ml:apply>
											<ml:sqrt/>
											<ml:apply>
												<ml:mult/>
												<ml:id xml:space="preserve">π</ml:id>
												<ml:parens>
													<ml:apply>
														<ml:plus/>
														<ml:apply>
															<ml:mult/>
															<ml:parens>
																<ml:apply>
																	<ml:plus/>
																	<ml:apply>
																		<ml:mult/>
																		<ml:real>12</ml:real>
																		<ml:id xml:space="preserve">i</ml:id>
																	</ml:apply>
																	<ml:apply>
																		<ml:mult/>
																		<ml:id xml:space="preserve">N</ml:id>
																		<ml:apply>
																			<ml:pow/>
																			<ml:parens>
																				<ml:apply>
																					<ml:mult/>
																					<ml:id xml:space="preserve">a5</ml:id>
																					<ml:id xml:space="preserve">ts</ml:id>
																				</ml:apply>
																			</ml:parens>
																			<ml:real>2</ml:real>
																		</ml:apply>
																	</ml:apply>
																</ml:apply>
															</ml:parens>
															<ml:id xml:space="preserve">Nec</ml:id>
														</ml:apply>
														<ml:apply>
															<ml:mult style="auto-select"/>
															<ml:apply>
																<ml:mult/>
																<ml:apply>
																	<ml:mult/>
																	<ml:apply>
																		<ml:mult style="auto-select"/>
																		<ml:real>12</ml:real>
																		<ml:id xml:space="preserve">N</ml:id>
																	</ml:apply>
																	<ml:parens>
																		<ml:apply>
																			<ml:minus/>
																			<ml:id xml:space="preserve">i</ml:id>
																			<ml:real>1</ml:real>
																		</ml:apply>
																	</ml:parens>
																</ml:apply>
																<ml:apply>
																	<ml:pow/>
																	<ml:id xml:space="preserve">a5</ml:id>
																	<ml:real>2</ml:real>
																</ml:apply>
															</ml:apply>
															<ml:apply>
																<ml:pow/>
																<ml:id xml:space="preserve">b</ml:id>
																<ml:real>2</ml:real>
															</ml:apply>
														</ml:apply>
													</ml:apply>
												</ml:parens>
											</ml:apply>
										</ml:apply>
									</ml:apply>
									<ml:apply>
										<ml:pow/>
										<ml:id xml:space="preserve">e</ml:id>
										<ml:apply>
											<ml:neg/>
											<ml:apply>
												<ml:div/>
												<ml:apply>
													<ml:mult/>
													<ml:apply>
														<ml:mult/>
														<ml:apply>
															<ml:mult style="auto-select"/>
															<ml:real>3</ml:real>
															<ml:id xml:space="preserve">Nec</ml:id>
														</ml:apply>
														<ml:id xml:space="preserve">N</ml:id>
													</ml:apply>
													<ml:apply>
														<ml:pow/>
														<ml:parens>
															<ml:apply>
																<ml:plus/>
																<ml:apply>
																	<ml:mult style="auto-select"/>
																	<ml:real font="0">2</ml:real>
																	<ml:id xml:space="preserve">i</ml:id>
																</ml:apply>
																<ml:apply>
																	<ml:mult/>
																	<ml:id xml:space="preserve">a5</ml:id>
																	<ml:parens>
																		<ml:apply>
																			<ml:minus/>
																			<ml:apply>
																				<ml:plus/>
																				<ml:apply>
																					<ml:mult/>
																					<ml:apply>
																						<ml:mult style="auto-select"/>
																						<ml:real font="0">2</ml:real>
																						<ml:id xml:space="preserve">b</ml:id>
																					</ml:apply>
																					<ml:parens>
																						<ml:apply>
																							<ml:minus/>
																							<ml:id xml:space="preserve">i</ml:id>
																							<ml:real>1</ml:real>
																						</ml:apply>
																					</ml:parens>
																				</ml:apply>
																				<ml:id xml:space="preserve">ts</ml:id>
																			</ml:apply>
																			<ml:apply>
																				<ml:mult/>
																				<ml:real font="0">2</ml:real>
																				<ml:id xml:space="preserve">t</ml:id>
																			</ml:apply>
																		</ml:apply>
																	</ml:parens>
																</ml:apply>
															</ml:apply>
														</ml:parens>
														<ml:real>2</ml:real>
													</ml:apply>
												</ml:apply>
												<ml:apply>
													<ml:mult/>
													<ml:real>2</ml:real>
													<ml:parens>
														<ml:apply>
															<ml:plus/>
															<ml:apply>
																<ml:mult/>
																<ml:parens>
																	<ml:apply>
																		<ml:plus/>
																		<ml:apply>
																			<ml:mult/>
																			<ml:real>12</ml:real>
																			<ml:id xml:space="preserve">i</ml:id>
																		</ml:apply>
																		<ml:apply>
																			<ml:mult/>
																			<ml:id xml:space="preserve">N</ml:id>
																			<ml:apply>
																				<ml:pow/>
																				<ml:parens>
																					<ml:apply>
																						<ml:mult/>
																						<ml:id xml:space="preserve">a5</ml:id>
																						<ml:id xml:space="preserve">ts</ml:id>
																					</ml:apply>
																				</ml:parens>
																				<ml:real>2</ml:real>
																			</ml:apply>
																		</ml:apply>
																	</ml:apply>
																</ml:parens>
																<ml:id xml:space="preserve">Nec</ml:id>
															</ml:apply>
															<ml:apply>
																<ml:mult style="auto-select"/>
																<ml:apply>
																	<ml:mult/>
																	<ml:apply>
																		<ml:mult/>
																		<ml:apply>
																			<ml:mult style="auto-select"/>
																			<ml:real>12</ml:real>
																			<ml:id xml:space="preserve">N</ml:id>
																		</ml:apply>
																		<ml:parens>
																			<ml:apply>
																				<ml:minus/>
																				<ml:id xml:space="preserve">i</ml:id>
																				<ml:real>1</ml:real>
																			</ml:apply>
																		</ml:parens>
																	</ml:apply>
																	<ml:apply>
																		<ml:pow/>
																		<ml:id xml:space="preserve">a5</ml:id>
																		<ml:real>2</ml:real>
																	</ml:apply>
																</ml:apply>
																<ml:apply>
																	<ml:pow/>
																	<ml:id xml:space="preserve">b</ml:id>
																	<ml:real>2</ml:real>
																</ml:apply>
															</ml:apply>
														</ml:apply>
													</ml:parens>
												</ml:apply>
											</ml:apply>
										</ml:apply>
									</ml:apply>
								</ml:apply>
							</ml:parens>
						</ml:lambda>
						<ml:bounds>
							<ml:real>1</ml:real>
							<ml:id xml:space="preserve">n</ml:id>
						</ml:bounds>
					</ml:apply>
				</ml:define>
			</math>
			<rendering item-idref="25"/>
		</region>
		<region region-id="3365" left="6" top="171" width="50.4" height="10.8" align-x="23.4" align-y="180" show-border="false" show-highlight="false" is-protected="true" z-order="0" background-color="inherit" tag="">
			<text use-page-width="false" push-down="false" lock-width="false">
				<p style="Normal" margin-left="inherit" margin-right="inherit" text-indent="inherit" text-align="inherit" list-style-type="inherit" tabs="inherit">Equation 18</p>
			</text>
		</region>
		<region region-id="3294" left="72" top="143.4" width="646.8" height="57" align-x="102.6" align-y="180" show-border="false" show-highlight="false" is-protected="true" z-order="0" background-color="inherit" tag="">
			<math optimize="false" disable-calc="false">
				<ml:define xmlns:ml="http://schemas.mathsoft.com/math30">
					<ml:apply>
						<ml:indexer/>
						<ml:id xml:space="preserve">X1k</ml:id>
						<ml:id xml:space="preserve">k</ml:id>
					</ml:apply>
					<ml:apply>
						<ml:mult/>
						<ml:apply>
							<ml:div/>
							<ml:apply>
								<ml:mult/>
								<ml:apply>
									<ml:mult/>
									<ml:apply>
										<ml:sqrt/>
										<ml:apply>
											<ml:mult style="auto-select"/>
											<ml:real>6</ml:real>
											<ml:id xml:space="preserve">Nec</ml:id>
										</ml:apply>
									</ml:apply>
									<ml:id xml:space="preserve">N</ml:id>
								</ml:apply>
								<ml:id xml:space="preserve">a1</ml:id>
							</ml:apply>
							<ml:apply>
								<ml:sqrt/>
								<ml:id xml:space="preserve">π</ml:id>
							</ml:apply>
						</ml:apply>
						<ml:parens>
							<ml:apply>
								<ml:summation/>
								<ml:lambda>
									<ml:boundVars>
										<ml:id xml:space="preserve">i</ml:id>
									</ml:boundVars>
									<ml:parens>
										<ml:apply>
											<ml:mult/>
											<ml:apply>
												<ml:div/>
												<ml:real>1</ml:real>
												<ml:apply>
													<ml:sqrt/>
													<ml:parens>
														<ml:apply>
															<ml:plus/>
															<ml:apply>
																<ml:mult/>
																<ml:apply>
																	<ml:mult/>
																	<ml:real>12</ml:real>
																	<ml:parens>
																		<ml:apply>
																			<ml:plus/>
																			<ml:parens>
																				<ml:apply>
																					<ml:plus/>
																					<ml:apply>
																						<ml:mult/>
																						<ml:id xml:space="preserve">N</ml:id>
																						<ml:parens>
																							<ml:apply>
																								<ml:minus/>
																								<ml:id xml:space="preserve">i</ml:id>
																								<ml:real>1</ml:real>
																							</ml:apply>
																						</ml:parens>
																					</ml:apply>
																					<ml:id xml:space="preserve">k</ml:id>
																				</ml:apply>
																			</ml:parens>
																			<ml:apply>
																				<ml:pow/>
																				<ml:parens>
																					<ml:apply>
																						<ml:mult/>
																						<ml:apply>
																							<ml:mult/>
																							<ml:id xml:space="preserve">N</ml:id>
																							<ml:id xml:space="preserve">a1</ml:id>
																						</ml:apply>
																						<ml:id xml:space="preserve">ts</ml:id>
																					</ml:apply>
																				</ml:parens>
																				<ml:real>2</ml:real>
																			</ml:apply>
																		</ml:apply>
																	</ml:parens>
																</ml:apply>
																<ml:id xml:space="preserve">Nec</ml:id>
															</ml:apply>
															<ml:apply>
																<ml:mult style="auto-select"/>
																<ml:apply>
																	<ml:mult/>
																	<ml:apply>
																		<ml:mult/>
																		<ml:apply>
																			<ml:mult style="auto-select"/>
																			<ml:real>12</ml:real>
																			<ml:apply>
																				<ml:pow/>
																				<ml:id xml:space="preserve">N</ml:id>
																				<ml:real>2</ml:real>
																			</ml:apply>
																		</ml:apply>
																		<ml:parens>
																			<ml:apply>
																				<ml:minus/>
																				<ml:id xml:space="preserve">i</ml:id>
																				<ml:real>1</ml:real>
																			</ml:apply>
																		</ml:parens>
																	</ml:apply>
																	<ml:apply>
																		<ml:pow/>
																		<ml:id xml:space="preserve">a1</ml:id>
																		<ml:real>2</ml:real>
																	</ml:apply>
																</ml:apply>
																<ml:apply>
																	<ml:pow/>
																	<ml:id xml:space="preserve">b</ml:id>
																	<ml:real>2</ml:real>
																</ml:apply>
															</ml:apply>
														</ml:apply>
													</ml:parens>
												</ml:apply>
											</ml:apply>
											<ml:apply>
												<ml:pow/>
												<ml:id xml:space="preserve">e</ml:id>
												<ml:apply>
													<ml:neg/>
													<ml:apply>
														<ml:div/>
														<ml:apply>
															<ml:mult/>
															<ml:apply>
																<ml:mult style="auto-select"/>
																<ml:real>3</ml:real>
																<ml:id xml:space="preserve">Nec</ml:id>
															</ml:apply>
															<ml:apply>
																<ml:pow/>
																<ml:parens>
																	<ml:apply>
																		<ml:plus/>
																		<ml:apply>
																			<ml:plus/>
																			<ml:apply>
																				<ml:mult/>
																				<ml:apply>
																					<ml:mult style="auto-select"/>
																					<ml:real font="0">2</ml:real>
																					<ml:id xml:space="preserve">N</ml:id>
																				</ml:apply>
																				<ml:parens>
																					<ml:apply>
																						<ml:minus/>
																						<ml:id xml:space="preserve">i</ml:id>
																						<ml:real>1</ml:real>
																					</ml:apply>
																				</ml:parens>
																			</ml:apply>
																			<ml:apply>
																				<ml:mult style="auto-select"/>
																				<ml:real font="0">2</ml:real>
																				<ml:id xml:space="preserve">k</ml:id>
																			</ml:apply>
																		</ml:apply>
																		<ml:apply>
																			<ml:mult/>
																			<ml:apply>
																				<ml:mult/>
																				<ml:id xml:space="preserve">a1</ml:id>
																				<ml:id xml:space="preserve">N</ml:id>
																			</ml:apply>
																			<ml:parens>
																				<ml:apply>
																					<ml:minus/>
																					<ml:apply>
																						<ml:plus/>
																						<ml:apply>
																							<ml:mult/>
																							<ml:apply>
																								<ml:mult style="auto-select"/>
																								<ml:real font="0">2</ml:real>
																								<ml:id xml:space="preserve">b</ml:id>
																							</ml:apply>
																							<ml:parens>
																								<ml:apply>
																									<ml:minus/>
																									<ml:id xml:space="preserve">i</ml:id>
																									<ml:real>1</ml:real>
																								</ml:apply>
																							</ml:parens>
																						</ml:apply>
																						<ml:id xml:space="preserve">ts</ml:id>
																					</ml:apply>
																					<ml:apply>
																						<ml:mult/>
																						<ml:real font="0">2</ml:real>
																						<ml:id xml:space="preserve">tx</ml:id>
																					</ml:apply>
																				</ml:apply>
																			</ml:parens>
																		</ml:apply>
																	</ml:apply>
																</ml:parens>
																<ml:real>2</ml:real>
															</ml:apply>
														</ml:apply>
														<ml:apply>
															<ml:mult/>
															<ml:real>2</ml:real>
															<ml:parens>
																<ml:apply>
																	<ml:plus/>
																	<ml:apply>
																		<ml:mult/>
																		<ml:apply>
																			<ml:mult/>
																			<ml:real>12</ml:real>
																			<ml:parens>
																				<ml:apply>
																					<ml:plus/>
																					<ml:parens>
																						<ml:apply>
																							<ml:plus/>
																							<ml:apply>
																								<ml:mult/>
																								<ml:id xml:space="preserve">N</ml:id>
																								<ml:parens>
																									<ml:apply>
																										<ml:minus/>
																										<ml:id xml:space="preserve">i</ml:id>
																										<ml:real>1</ml:real>
																									</ml:apply>
																								</ml:parens>
																							</ml:apply>
																							<ml:id xml:space="preserve">k</ml:id>
																						</ml:apply>
																					</ml:parens>
																					<ml:apply>
																						<ml:pow/>
																						<ml:parens>
																							<ml:apply>
																								<ml:mult/>
																								<ml:apply>
																									<ml:mult/>
																									<ml:id xml:space="preserve">N</ml:id>
																									<ml:id xml:space="preserve">a1</ml:id>
																								</ml:apply>
																								<ml:id xml:space="preserve">ts</ml:id>
																							</ml:apply>
																						</ml:parens>
																						<ml:real>2</ml:real>
																					</ml:apply>
																				</ml:apply>
																			</ml:parens>
																		</ml:apply>
																		<ml:id xml:space="preserve">Nec</ml:id>
																	</ml:apply>
																	<ml:apply>
																		<ml:mult style="auto-select"/>
																		<ml:apply>
																			<ml:mult/>
																			<ml:apply>
																				<ml:mult/>
																				<ml:apply>
																					<ml:mult style="auto-select"/>
																					<ml:real>12</ml:real>
																					<ml:apply>
																						<ml:pow/>
																						<ml:id xml:space="preserve">N</ml:id>
																						<ml:real>2</ml:real>
																					</ml:apply>
																				</ml:apply>
																				<ml:parens>
																					<ml:apply>
																						<ml:minus/>
																						<ml:id xml:space="preserve">i</ml:id>
																						<ml:real>1</ml:real>
																					</ml:apply>
																				</ml:parens>
																			</ml:apply>
																			<ml:apply>
																				<ml:pow/>
																				<ml:id xml:space="preserve">a1</ml:id>
																				<ml:real>2</ml:real>
																			</ml:apply>
																		</ml:apply>
																		<ml:apply>
																			<ml:pow/>
																			<ml:id xml:space="preserve">b</ml:id>
																			<ml:real>2</ml:real>
																		</ml:apply>
																	</ml:apply>
																</ml:apply>
															</ml:parens>
														</ml:apply>
													</ml:apply>
												</ml:apply>
											</ml:apply>
										</ml:apply>
									</ml:parens>
								</ml:lambda>
								<ml:bounds>
									<ml:real>1</ml:real>
									<ml:id xml:space="preserve">n</ml:id>
								</ml:bounds>
							</ml:apply>
						</ml:parens>
					</ml:apply>
				</ml:define>
			</math>
			<rendering item-idref="26"/>
		</region>
		<region region-id="3326" left="762" top="155.4" width="632.4" height="57" align-x="792.6" align-y="192" show-border="false" show-highlight="false" is-protected="true" z-order="0" background-color="inherit" tag="">
			<math optimize="false" disable-calc="false">
				<ml:define xmlns:ml="http://schemas.mathsoft.com/math30">
					<ml:apply>
						<ml:indexer/>
						<ml:id xml:space="preserve">X2k</ml:id>
						<ml:id xml:space="preserve">k</ml:id>
					</ml:apply>
					<ml:apply>
						<ml:mult/>
						<ml:apply>
							<ml:div/>
							<ml:apply>
								<ml:mult/>
								<ml:apply>
									<ml:mult/>
									<ml:apply>
										<ml:sqrt/>
										<ml:apply>
											<ml:mult style="auto-select"/>
											<ml:real>6</ml:real>
											<ml:id xml:space="preserve">Nec</ml:id>
										</ml:apply>
									</ml:apply>
									<ml:id xml:space="preserve">N</ml:id>
								</ml:apply>
								<ml:id xml:space="preserve">a2</ml:id>
							</ml:apply>
							<ml:apply>
								<ml:sqrt/>
								<ml:id xml:space="preserve">π</ml:id>
							</ml:apply>
						</ml:apply>
						<ml:parens>
							<ml:apply>
								<ml:summation/>
								<ml:lambda>
									<ml:boundVars>
										<ml:id xml:space="preserve">i</ml:id>
									</ml:boundVars>
									<ml:parens>
										<ml:apply>
											<ml:mult/>
											<ml:apply>
												<ml:div/>
												<ml:real>1</ml:real>
												<ml:apply>
													<ml:sqrt/>
													<ml:parens>
														<ml:apply>
															<ml:plus/>
															<ml:apply>
																<ml:mult/>
																<ml:apply>
																	<ml:mult/>
																	<ml:real>12</ml:real>
																	<ml:parens>
																		<ml:apply>
																			<ml:plus/>
																			<ml:parens>
																				<ml:apply>
																					<ml:plus/>
																					<ml:apply>
																						<ml:mult/>
																						<ml:id xml:space="preserve">N</ml:id>
																						<ml:parens>
																							<ml:apply>
																								<ml:minus/>
																								<ml:id xml:space="preserve">i</ml:id>
																								<ml:real>1</ml:real>
																							</ml:apply>
																						</ml:parens>
																					</ml:apply>
																					<ml:id xml:space="preserve">k</ml:id>
																				</ml:apply>
																			</ml:parens>
																			<ml:apply>
																				<ml:pow/>
																				<ml:parens>
																					<ml:apply>
																						<ml:mult/>
																						<ml:apply>
																							<ml:mult/>
																							<ml:id xml:space="preserve">N</ml:id>
																							<ml:id xml:space="preserve">a2</ml:id>
																						</ml:apply>
																						<ml:id xml:space="preserve">ts</ml:id>
																					</ml:apply>
																				</ml:parens>
																				<ml:real>2</ml:real>
																			</ml:apply>
																		</ml:apply>
																	</ml:parens>
																</ml:apply>
																<ml:id xml:space="preserve">Nec</ml:id>
															</ml:apply>
															<ml:apply>
																<ml:mult style="auto-select"/>
																<ml:apply>
																	<ml:mult/>
																	<ml:apply>
																		<ml:mult/>
																		<ml:apply>
																			<ml:mult style="auto-select"/>
																			<ml:real>12</ml:real>
																			<ml:apply>
																				<ml:pow/>
																				<ml:id xml:space="preserve">N</ml:id>
																				<ml:real>2</ml:real>
																			</ml:apply>
																		</ml:apply>
																		<ml:parens>
																			<ml:apply>
																				<ml:minus/>
																				<ml:id xml:space="preserve">i</ml:id>
																				<ml:real>1</ml:real>
																			</ml:apply>
																		</ml:parens>
																	</ml:apply>
																	<ml:apply>
																		<ml:pow/>
																		<ml:id xml:space="preserve">a2</ml:id>
																		<ml:real>2</ml:real>
																	</ml:apply>
																</ml:apply>
																<ml:apply>
																	<ml:pow/>
																	<ml:id xml:space="preserve">b</ml:id>
																	<ml:real>2</ml:real>
																</ml:apply>
															</ml:apply>
														</ml:apply>
													</ml:parens>
												</ml:apply>
											</ml:apply>
											<ml:apply>
												<ml:pow/>
												<ml:id xml:space="preserve">e</ml:id>
												<ml:apply>
													<ml:neg/>
													<ml:apply>
														<ml:div/>
														<ml:apply>
															<ml:mult/>
															<ml:apply>
																<ml:mult style="auto-select"/>
																<ml:real>3</ml:real>
																<ml:id xml:space="preserve">Nec</ml:id>
															</ml:apply>
															<ml:apply>
																<ml:pow/>
																<ml:parens>
																	<ml:apply>
																		<ml:plus/>
																		<ml:apply>
																			<ml:plus/>
																			<ml:apply>
																				<ml:mult/>
																				<ml:apply>
																					<ml:mult style="auto-select"/>
																					<ml:real font="0">2</ml:real>
																					<ml:id xml:space="preserve">N</ml:id>
																				</ml:apply>
																				<ml:parens>
																					<ml:apply>
																						<ml:minus/>
																						<ml:id xml:space="preserve">i</ml:id>
																						<ml:real>1</ml:real>
																					</ml:apply>
																				</ml:parens>
																			</ml:apply>
																			<ml:apply>
																				<ml:mult style="auto-select"/>
																				<ml:real font="0">2</ml:real>
																				<ml:id xml:space="preserve">k</ml:id>
																			</ml:apply>
																		</ml:apply>
																		<ml:apply>
																			<ml:mult/>
																			<ml:apply>
																				<ml:mult/>
																				<ml:id xml:space="preserve">a2</ml:id>
																				<ml:id xml:space="preserve">N</ml:id>
																			</ml:apply>
																			<ml:parens>
																				<ml:apply>
																					<ml:minus/>
																					<ml:apply>
																						<ml:plus/>
																						<ml:apply>
																							<ml:mult/>
																							<ml:apply>
																								<ml:mult style="auto-select"/>
																								<ml:real font="0">2</ml:real>
																								<ml:id xml:space="preserve">b</ml:id>
																							</ml:apply>
																							<ml:parens>
																								<ml:apply>
																									<ml:minus/>
																									<ml:id xml:space="preserve">i</ml:id>
																									<ml:real>1</ml:real>
																								</ml:apply>
																							</ml:parens>
																						</ml:apply>
																						<ml:id xml:space="preserve">ts</ml:id>
																					</ml:apply>
																					<ml:apply>
																						<ml:mult/>
																						<ml:real font="0">2</ml:real>
																						<ml:id xml:space="preserve">tx</ml:id>
																					</ml:apply>
																				</ml:apply>
																			</ml:parens>
																		</ml:apply>
																	</ml:apply>
																</ml:parens>
																<ml:real>2</ml:real>
															</ml:apply>
														</ml:apply>
														<ml:apply>
															<ml:mult/>
															<ml:real>2</ml:real>
															<ml:parens>
																<ml:apply>
																	<ml:plus/>
																	<ml:apply>
																		<ml:mult/>
																		<ml:apply>
																			<ml:mult/>
																			<ml:real>12</ml:real>
																			<ml:parens>
																				<ml:apply>
																					<ml:plus/>
																					<ml:parens>
																						<ml:apply>
																							<ml:plus/>
																							<ml:apply>
																								<ml:mult/>
																								<ml:id xml:space="preserve">N</ml:id>
																								<ml:parens>
																									<ml:apply>
																										<ml:minus/>
																										<ml:id xml:space="preserve">i</ml:id>
																										<ml:real>1</ml:real>
																									</ml:apply>
																								</ml:parens>
																							</ml:apply>
																							<ml:id xml:space="preserve">k</ml:id>
																						</ml:apply>
																					</ml:parens>
																					<ml:apply>
																						<ml:pow/>
																						<ml:parens>
																							<ml:apply>
																								<ml:mult/>
																								<ml:apply>
																									<ml:mult/>
																									<ml:id xml:space="preserve">N</ml:id>
																									<ml:id xml:space="preserve">a2</ml:id>
																								</ml:apply>
																								<ml:id xml:space="preserve">ts</ml:id>
																							</ml:apply>
																						</ml:parens>
																						<ml:real>2</ml:real>
																					</ml:apply>
																				</ml:apply>
																			</ml:parens>
																		</ml:apply>
																		<ml:id xml:space="preserve">Nec</ml:id>
																	</ml:apply>
																	<ml:apply>
																		<ml:mult style="auto-select"/>
																		<ml:apply>
																			<ml:mult/>
																			<ml:apply>
																				<ml:mult/>
																				<ml:apply>
																					<ml:mult style="auto-select"/>
																					<ml:real>12</ml:real>
																					<ml:apply>
																						<ml:pow/>
																						<ml:id xml:space="preserve">N</ml:id>
																						<ml:real>2</ml:real>
																					</ml:apply>
																				</ml:apply>
																				<ml:parens>
																					<ml:apply>
																						<ml:minus/>
																						<ml:id xml:space="preserve">i</ml:id>
																						<ml:real>1</ml:real>
																					</ml:apply>
																				</ml:parens>
																			</ml:apply>
																			<ml:apply>
																				<ml:pow/>
																				<ml:id xml:space="preserve">a2</ml:id>
																				<ml:real>2</ml:real>
																			</ml:apply>
																		</ml:apply>
																		<ml:apply>
																			<ml:pow/>
																			<ml:id xml:space="preserve">b</ml:id>
																			<ml:real>2</ml:real>
																		</ml:apply>
																	</ml:apply>
																</ml:apply>
															</ml:parens>
														</ml:apply>
													</ml:apply>
												</ml:apply>
											</ml:apply>
										</ml:apply>
									</ml:parens>
								</ml:lambda>
								<ml:bounds>
									<ml:real>1</ml:real>
									<ml:id xml:space="preserve">n</ml:id>
								</ml:bounds>
							</ml:apply>
						</ml:parens>
					</ml:apply>
				</ml:define>
			</math>
			<rendering item-idref="27"/>
		</region>
		<region region-id="3331" left="1458" top="173.4" width="632.4" height="57" align-x="1488.6" align-y="210" show-border="false" show-highlight="false" is-protected="true" z-order="0" background-color="inherit" tag="">
			<math optimize="false" disable-calc="false">
				<ml:define xmlns:ml="http://schemas.mathsoft.com/math30">
					<ml:apply>
						<ml:indexer/>
						<ml:id xml:space="preserve">X3k</ml:id>
						<ml:id xml:space="preserve">k</ml:id>
					</ml:apply>
					<ml:apply>
						<ml:mult/>
						<ml:apply>
							<ml:div/>
							<ml:apply>
								<ml:mult/>
								<ml:apply>
									<ml:mult/>
									<ml:apply>
										<ml:sqrt/>
										<ml:apply>
											<ml:mult style="auto-select"/>
											<ml:real>6</ml:real>
											<ml:id xml:space="preserve">Nec</ml:id>
										</ml:apply>
									</ml:apply>
									<ml:id xml:space="preserve">N</ml:id>
								</ml:apply>
								<ml:id xml:space="preserve">a3</ml:id>
							</ml:apply>
							<ml:apply>
								<ml:sqrt/>
								<ml:id xml:space="preserve">π</ml:id>
							</ml:apply>
						</ml:apply>
						<ml:parens>
							<ml:apply>
								<ml:summation/>
								<ml:lambda>
									<ml:boundVars>
										<ml:id xml:space="preserve">i</ml:id>
									</ml:boundVars>
									<ml:parens>
										<ml:apply>
											<ml:mult/>
											<ml:apply>
												<ml:div/>
												<ml:real>1</ml:real>
												<ml:apply>
													<ml:sqrt/>
													<ml:parens>
														<ml:apply>
															<ml:plus/>
															<ml:apply>
																<ml:mult/>
																<ml:apply>
																	<ml:mult/>
																	<ml:real>12</ml:real>
																	<ml:parens>
																		<ml:apply>
																			<ml:plus/>
																			<ml:parens>
																				<ml:apply>
																					<ml:plus/>
																					<ml:apply>
																						<ml:mult/>
																						<ml:id xml:space="preserve">N</ml:id>
																						<ml:parens>
																							<ml:apply>
																								<ml:minus/>
																								<ml:id xml:space="preserve">i</ml:id>
																								<ml:real>1</ml:real>
																							</ml:apply>
																						</ml:parens>
																					</ml:apply>
																					<ml:id xml:space="preserve">k</ml:id>
																				</ml:apply>
																			</ml:parens>
																			<ml:apply>
																				<ml:pow/>
																				<ml:parens>
																					<ml:apply>
																						<ml:mult/>
																						<ml:apply>
																							<ml:mult/>
																							<ml:id xml:space="preserve">N</ml:id>
																							<ml:id xml:space="preserve">a3</ml:id>
																						</ml:apply>
																						<ml:id xml:space="preserve">ts</ml:id>
																					</ml:apply>
																				</ml:parens>
																				<ml:real>2</ml:real>
																			</ml:apply>
																		</ml:apply>
																	</ml:parens>
																</ml:apply>
																<ml:id xml:space="preserve">Nec</ml:id>
															</ml:apply>
															<ml:apply>
																<ml:mult style="auto-select"/>
																<ml:apply>
																	<ml:mult/>
																	<ml:apply>
																		<ml:mult/>
																		<ml:apply>
																			<ml:mult style="auto-select"/>
																			<ml:real>12</ml:real>
																			<ml:apply>
																				<ml:pow/>
																				<ml:id xml:space="preserve">N</ml:id>
																				<ml:real>2</ml:real>
																			</ml:apply>
																		</ml:apply>
																		<ml:parens>
																			<ml:apply>
																				<ml:minus/>
																				<ml:id xml:space="preserve">i</ml:id>
																				<ml:real>1</ml:real>
																			</ml:apply>
																		</ml:parens>
																	</ml:apply>
																	<ml:apply>
																		<ml:pow/>
																		<ml:id xml:space="preserve">a3</ml:id>
																		<ml:real>2</ml:real>
																	</ml:apply>
																</ml:apply>
																<ml:apply>
																	<ml:pow/>
																	<ml:id xml:space="preserve">b</ml:id>
																	<ml:real>2</ml:real>
																</ml:apply>
															</ml:apply>
														</ml:apply>
													</ml:parens>
												</ml:apply>
											</ml:apply>
											<ml:apply>
												<ml:pow/>
												<ml:id xml:space="preserve">e</ml:id>
												<ml:apply>
													<ml:neg/>
													<ml:apply>
														<ml:div/>
														<ml:apply>
															<ml:mult/>
															<ml:apply>
																<ml:mult style="auto-select"/>
																<ml:real>3</ml:real>
																<ml:id xml:space="preserve">Nec</ml:id>
															</ml:apply>
															<ml:apply>
																<ml:pow/>
																<ml:parens>
																	<ml:apply>
																		<ml:plus/>
																		<ml:apply>
																			<ml:plus/>
																			<ml:apply>
																				<ml:mult/>
																				<ml:apply>
																					<ml:mult style="auto-select"/>
																					<ml:real font="0">2</ml:real>
																					<ml:id xml:space="preserve">N</ml:id>
																				</ml:apply>
																				<ml:parens>
																					<ml:apply>
																						<ml:minus/>
																						<ml:id xml:space="preserve">i</ml:id>
																						<ml:real>1</ml:real>
																					</ml:apply>
																				</ml:parens>
																			</ml:apply>
																			<ml:apply>
																				<ml:mult style="auto-select"/>
																				<ml:real font="0">2</ml:real>
																				<ml:id xml:space="preserve">k</ml:id>
																			</ml:apply>
																		</ml:apply>
																		<ml:apply>
																			<ml:mult/>
																			<ml:apply>
																				<ml:mult/>
																				<ml:id xml:space="preserve">a3</ml:id>
																				<ml:id xml:space="preserve">N</ml:id>
																			</ml:apply>
																			<ml:parens>
																				<ml:apply>
																					<ml:minus/>
																					<ml:apply>
																						<ml:plus/>
																						<ml:apply>
																							<ml:mult/>
																							<ml:apply>
																								<ml:mult style="auto-select"/>
																								<ml:real font="0">2</ml:real>
																								<ml:id xml:space="preserve">b</ml:id>
																							</ml:apply>
																							<ml:parens>
																								<ml:apply>
																									<ml:minus/>
																									<ml:id xml:space="preserve">i</ml:id>
																									<ml:real>1</ml:real>
																								</ml:apply>
																							</ml:parens>
																						</ml:apply>
																						<ml:id xml:space="preserve">ts</ml:id>
																					</ml:apply>
																					<ml:apply>
																						<ml:mult/>
																						<ml:real font="0">2</ml:real>
																						<ml:id xml:space="preserve">tx</ml:id>
																					</ml:apply>
																				</ml:apply>
																			</ml:parens>
																		</ml:apply>
																	</ml:apply>
																</ml:parens>
																<ml:real>2</ml:real>
															</ml:apply>
														</ml:apply>
														<ml:apply>
															<ml:mult/>
															<ml:real>2</ml:real>
															<ml:parens>
																<ml:apply>
																	<ml:plus/>
																	<ml:apply>
																		<ml:mult/>
																		<ml:apply>
																			<ml:mult/>
																			<ml:real>12</ml:real>
																			<ml:parens>
																				<ml:apply>
																					<ml:plus/>
																					<ml:parens>
																						<ml:apply>
																							<ml:plus/>
																							<ml:apply>
																								<ml:mult/>
																								<ml:id xml:space="preserve">N</ml:id>
																								<ml:parens>
																									<ml:apply>
																										<ml:minus/>
																										<ml:id xml:space="preserve">i</ml:id>
																										<ml:real>1</ml:real>
																									</ml:apply>
																								</ml:parens>
																							</ml:apply>
																							<ml:id xml:space="preserve">k</ml:id>
																						</ml:apply>
																					</ml:parens>
																					<ml:apply>
																						<ml:pow/>
																						<ml:parens>
																							<ml:apply>
																								<ml:mult/>
																								<ml:apply>
																									<ml:mult/>
																									<ml:id xml:space="preserve">N</ml:id>
																									<ml:id xml:space="preserve">a3</ml:id>
																								</ml:apply>
																								<ml:id xml:space="preserve">ts</ml:id>
																							</ml:apply>
																						</ml:parens>
																						<ml:real>2</ml:real>
																					</ml:apply>
																				</ml:apply>
																			</ml:parens>
																		</ml:apply>
																		<ml:id xml:space="preserve">Nec</ml:id>
																	</ml:apply>
																	<ml:apply>
																		<ml:mult style="auto-select"/>
																		<ml:apply>
																			<ml:mult/>
																			<ml:apply>
																				<ml:mult/>
																				<ml:apply>
																					<ml:mult style="auto-select"/>
																					<ml:real>12</ml:real>
																					<ml:apply>
																						<ml:pow/>
																						<ml:id xml:space="preserve">N</ml:id>
																						<ml:real>2</ml:real>
																					</ml:apply>
																				</ml:apply>
																				<ml:parens>
																					<ml:apply>
																						<ml:minus/>
																						<ml:id xml:space="preserve">i</ml:id>
																						<ml:real>1</ml:real>
																					</ml:apply>
																				</ml:parens>
																			</ml:apply>
																			<ml:apply>
																				<ml:pow/>
																				<ml:id xml:space="preserve">a3</ml:id>
																				<ml:real>2</ml:real>
																			</ml:apply>
																		</ml:apply>
																		<ml:apply>
																			<ml:pow/>
																			<ml:id xml:space="preserve">b</ml:id>
																			<ml:real>2</ml:real>
																		</ml:apply>
																	</ml:apply>
																</ml:apply>
															</ml:parens>
														</ml:apply>
													</ml:apply>
												</ml:apply>
											</ml:apply>
										</ml:apply>
									</ml:parens>
								</ml:lambda>
								<ml:bounds>
									<ml:real>1</ml:real>
									<ml:id xml:space="preserve">n</ml:id>
								</ml:bounds>
							</ml:apply>
						</ml:parens>
					</ml:apply>
				</ml:define>
			</math>
			<rendering item-idref="28"/>
		</region>
		<region region-id="3335" left="2160" top="173.4" width="632.4" height="57" align-x="2190.6" align-y="210" show-border="false" show-highlight="false" is-protected="true" z-order="0" background-color="inherit" tag="">
			<math optimize="false" disable-calc="false">
				<ml:define xmlns:ml="http://schemas.mathsoft.com/math30">
					<ml:apply>
						<ml:indexer/>
						<ml:id xml:space="preserve">X4k</ml:id>
						<ml:id xml:space="preserve">k</ml:id>
					</ml:apply>
					<ml:apply>
						<ml:mult/>
						<ml:apply>
							<ml:div/>
							<ml:apply>
								<ml:mult/>
								<ml:apply>
									<ml:mult/>
									<ml:apply>
										<ml:sqrt/>
										<ml:apply>
											<ml:mult style="auto-select"/>
											<ml:real>6</ml:real>
											<ml:id xml:space="preserve">Nec</ml:id>
										</ml:apply>
									</ml:apply>
									<ml:id xml:space="preserve">N</ml:id>
								</ml:apply>
								<ml:id xml:space="preserve">a4</ml:id>
							</ml:apply>
							<ml:apply>
								<ml:sqrt/>
								<ml:id xml:space="preserve">π</ml:id>
							</ml:apply>
						</ml:apply>
						<ml:parens>
							<ml:apply>
								<ml:summation/>
								<ml:lambda>
									<ml:boundVars>
										<ml:id xml:space="preserve">i</ml:id>
									</ml:boundVars>
									<ml:parens>
										<ml:apply>
											<ml:mult/>
											<ml:apply>
												<ml:div/>
												<ml:real>1</ml:real>
												<ml:apply>
													<ml:sqrt/>
													<ml:parens>
														<ml:apply>
															<ml:plus/>
															<ml:apply>
																<ml:mult/>
																<ml:apply>
																	<ml:mult/>
																	<ml:real>12</ml:real>
																	<ml:parens>
																		<ml:apply>
																			<ml:plus/>
																			<ml:parens>
																				<ml:apply>
																					<ml:plus/>
																					<ml:apply>
																						<ml:mult/>
																						<ml:id xml:space="preserve">N</ml:id>
																						<ml:parens>
																							<ml:apply>
																								<ml:minus/>
																								<ml:id xml:space="preserve">i</ml:id>
																								<ml:real>1</ml:real>
																							</ml:apply>
																						</ml:parens>
																					</ml:apply>
																					<ml:id xml:space="preserve">k</ml:id>
																				</ml:apply>
																			</ml:parens>
																			<ml:apply>
																				<ml:pow/>
																				<ml:parens>
																					<ml:apply>
																						<ml:mult/>
																						<ml:apply>
																							<ml:mult/>
																							<ml:id xml:space="preserve">N</ml:id>
																							<ml:id xml:space="preserve">a4</ml:id>
																						</ml:apply>
																						<ml:id xml:space="preserve">ts</ml:id>
																					</ml:apply>
																				</ml:parens>
																				<ml:real>2</ml:real>
																			</ml:apply>
																		</ml:apply>
																	</ml:parens>
																</ml:apply>
																<ml:id xml:space="preserve">Nec</ml:id>
															</ml:apply>
															<ml:apply>
																<ml:mult style="auto-select"/>
																<ml:apply>
																	<ml:mult/>
																	<ml:apply>
																		<ml:mult/>
																		<ml:apply>
																			<ml:mult style="auto-select"/>
																			<ml:real>12</ml:real>
																			<ml:apply>
																				<ml:pow/>
																				<ml:id xml:space="preserve">N</ml:id>
																				<ml:real>2</ml:real>
																			</ml:apply>
																		</ml:apply>
																		<ml:parens>
																			<ml:apply>
																				<ml:minus/>
																				<ml:id xml:space="preserve">i</ml:id>
																				<ml:real>1</ml:real>
																			</ml:apply>
																		</ml:parens>
																	</ml:apply>
																	<ml:apply>
																		<ml:pow/>
																		<ml:id xml:space="preserve">a4</ml:id>
																		<ml:real>2</ml:real>
																	</ml:apply>
																</ml:apply>
																<ml:apply>
																	<ml:pow/>
																	<ml:id xml:space="preserve">b</ml:id>
																	<ml:real>2</ml:real>
																</ml:apply>
															</ml:apply>
														</ml:apply>
													</ml:parens>
												</ml:apply>
											</ml:apply>
											<ml:apply>
												<ml:pow/>
												<ml:id xml:space="preserve">e</ml:id>
												<ml:apply>
													<ml:neg/>
													<ml:apply>
														<ml:div/>
														<ml:apply>
															<ml:mult/>
															<ml:apply>
																<ml:mult style="auto-select"/>
																<ml:real>3</ml:real>
																<ml:id xml:space="preserve">Nec</ml:id>
															</ml:apply>
															<ml:apply>
																<ml:pow/>
																<ml:parens>
																	<ml:apply>
																		<ml:plus/>
																		<ml:apply>
																			<ml:plus/>
																			<ml:apply>
																				<ml:mult/>
																				<ml:apply>
																					<ml:mult style="auto-select"/>
																					<ml:real font="0">2</ml:real>
																					<ml:id xml:space="preserve">N</ml:id>
																				</ml:apply>
																				<ml:parens>
																					<ml:apply>
																						<ml:minus/>
																						<ml:id xml:space="preserve">i</ml:id>
																						<ml:real>1</ml:real>
																					</ml:apply>
																				</ml:parens>
																			</ml:apply>
																			<ml:apply>
																				<ml:mult style="auto-select"/>
																				<ml:real font="0">2</ml:real>
																				<ml:id xml:space="preserve">k</ml:id>
																			</ml:apply>
																		</ml:apply>
																		<ml:apply>
																			<ml:mult/>
																			<ml:apply>
																				<ml:mult/>
																				<ml:id xml:space="preserve">a4</ml:id>
																				<ml:id xml:space="preserve">N</ml:id>
																			</ml:apply>
																			<ml:parens>
																				<ml:apply>
																					<ml:minus/>
																					<ml:apply>
																						<ml:plus/>
																						<ml:apply>
																							<ml:mult/>
																							<ml:apply>
																								<ml:mult style="auto-select"/>
																								<ml:real font="0">2</ml:real>
																								<ml:id xml:space="preserve">b</ml:id>
																							</ml:apply>
																							<ml:parens>
																								<ml:apply>
																									<ml:minus/>
																									<ml:id xml:space="preserve">i</ml:id>
																									<ml:real>1</ml:real>
																								</ml:apply>
																							</ml:parens>
																						</ml:apply>
																						<ml:id xml:space="preserve">ts</ml:id>
																					</ml:apply>
																					<ml:apply>
																						<ml:mult/>
																						<ml:real font="0">2</ml:real>
																						<ml:id xml:space="preserve">tx</ml:id>
																					</ml:apply>
																				</ml:apply>
																			</ml:parens>
																		</ml:apply>
																	</ml:apply>
																</ml:parens>
																<ml:real>2</ml:real>
															</ml:apply>
														</ml:apply>
														<ml:apply>
															<ml:mult/>
															<ml:real>2</ml:real>
															<ml:parens>
																<ml:apply>
																	<ml:plus/>
																	<ml:apply>
																		<ml:mult/>
																		<ml:apply>
																			<ml:mult/>
																			<ml:real>12</ml:real>
																			<ml:parens>
																				<ml:apply>
																					<ml:plus/>
																					<ml:parens>
																						<ml:apply>
																							<ml:plus/>
																							<ml:apply>
																								<ml:mult/>
																								<ml:id xml:space="preserve">N</ml:id>
																								<ml:parens>
																									<ml:apply>
																										<ml:minus/>
																										<ml:id xml:space="preserve">i</ml:id>
																										<ml:real>1</ml:real>
																									</ml:apply>
																								</ml:parens>
																							</ml:apply>
																							<ml:id xml:space="preserve">k</ml:id>
																						</ml:apply>
																					</ml:parens>
																					<ml:apply>
																						<ml:pow/>
																						<ml:parens>
																							<ml:apply>
																								<ml:mult/>
																								<ml:apply>
																									<ml:mult/>
																									<ml:id xml:space="preserve">N</ml:id>
																									<ml:id xml:space="preserve">a4</ml:id>
																								</ml:apply>
																								<ml:id xml:space="preserve">ts</ml:id>
																							</ml:apply>
																						</ml:parens>
																						<ml:real>2</ml:real>
																					</ml:apply>
																				</ml:apply>
																			</ml:parens>
																		</ml:apply>
																		<ml:id xml:space="preserve">Nec</ml:id>
																	</ml:apply>
																	<ml:apply>
																		<ml:mult style="auto-select"/>
																		<ml:apply>
																			<ml:mult/>
																			<ml:apply>
																				<ml:mult/>
																				<ml:apply>
																					<ml:mult style="auto-select"/>
																					<ml:real>12</ml:real>
																					<ml:apply>
																						<ml:pow/>
																						<ml:id xml:space="preserve">N</ml:id>
																						<ml:real>2</ml:real>
																					</ml:apply>
																				</ml:apply>
																				<ml:parens>
																					<ml:apply>
																						<ml:minus/>
																						<ml:id xml:space="preserve">i</ml:id>
																						<ml:real>1</ml:real>
																					</ml:apply>
																				</ml:parens>
																			</ml:apply>
																			<ml:apply>
																				<ml:pow/>
																				<ml:id xml:space="preserve">a4</ml:id>
																				<ml:real>2</ml:real>
																			</ml:apply>
																		</ml:apply>
																		<ml:apply>
																			<ml:pow/>
																			<ml:id xml:space="preserve">b</ml:id>
																			<ml:real>2</ml:real>
																		</ml:apply>
																	</ml:apply>
																</ml:apply>
															</ml:parens>
														</ml:apply>
													</ml:apply>
												</ml:apply>
											</ml:apply>
										</ml:apply>
									</ml:parens>
								</ml:lambda>
								<ml:bounds>
									<ml:real>1</ml:real>
									<ml:id xml:space="preserve">n</ml:id>
								</ml:bounds>
							</ml:apply>
						</ml:parens>
					</ml:apply>
				</ml:define>
			</math>
			<rendering item-idref="29"/>
		</region>
		<region region-id="3358" left="2886" top="185.4" width="632.4" height="57" align-x="2916.6" align-y="222" show-border="false" show-highlight="false" is-protected="true" z-order="0" background-color="inherit" tag="">
			<math optimize="false" disable-calc="false">
				<ml:define xmlns:ml="http://schemas.mathsoft.com/math30">
					<ml:apply>
						<ml:indexer/>
						<ml:id xml:space="preserve">X5k</ml:id>
						<ml:id xml:space="preserve">k</ml:id>
					</ml:apply>
					<ml:apply>
						<ml:mult/>
						<ml:apply>
							<ml:div/>
							<ml:apply>
								<ml:mult/>
								<ml:apply>
									<ml:mult/>
									<ml:apply>
										<ml:sqrt/>
										<ml:apply>
											<ml:mult style="auto-select"/>
											<ml:real>6</ml:real>
											<ml:id xml:space="preserve">Nec</ml:id>
										</ml:apply>
									</ml:apply>
									<ml:id xml:space="preserve">N</ml:id>
								</ml:apply>
								<ml:id xml:space="preserve">a5</ml:id>
							</ml:apply>
							<ml:apply>
								<ml:sqrt/>
								<ml:id xml:space="preserve">π</ml:id>
							</ml:apply>
						</ml:apply>
						<ml:parens>
							<ml:apply>
								<ml:summation/>
								<ml:lambda>
									<ml:boundVars>
										<ml:id xml:space="preserve">i</ml:id>
									</ml:boundVars>
									<ml:parens>
										<ml:apply>
											<ml:mult/>
											<ml:apply>
												<ml:div/>
												<ml:real>1</ml:real>
												<ml:apply>
													<ml:sqrt/>
													<ml:parens>
														<ml:apply>
															<ml:plus/>
															<ml:apply>
																<ml:mult/>
																<ml:apply>
																	<ml:mult/>
																	<ml:real>12</ml:real>
																	<ml:parens>
																		<ml:apply>
																			<ml:plus/>
																			<ml:parens>
																				<ml:apply>
																					<ml:plus/>
																					<ml:apply>
																						<ml:mult/>
																						<ml:id xml:space="preserve">N</ml:id>
																						<ml:parens>
																							<ml:apply>
																								<ml:minus/>
																								<ml:id xml:space="preserve">i</ml:id>
																								<ml:real>1</ml:real>
																							</ml:apply>
																						</ml:parens>
																					</ml:apply>
																					<ml:id xml:space="preserve">k</ml:id>
																				</ml:apply>
																			</ml:parens>
																			<ml:apply>
																				<ml:pow/>
																				<ml:parens>
																					<ml:apply>
																						<ml:mult/>
																						<ml:apply>
																							<ml:mult/>
																							<ml:id xml:space="preserve">N</ml:id>
																							<ml:id xml:space="preserve">a5</ml:id>
																						</ml:apply>
																						<ml:id xml:space="preserve">ts</ml:id>
																					</ml:apply>
																				</ml:parens>
																				<ml:real>2</ml:real>
																			</ml:apply>
																		</ml:apply>
																	</ml:parens>
																</ml:apply>
																<ml:id xml:space="preserve">Nec</ml:id>
															</ml:apply>
															<ml:apply>
																<ml:mult style="auto-select"/>
																<ml:apply>
																	<ml:mult/>
																	<ml:apply>
																		<ml:mult/>
																		<ml:apply>
																			<ml:mult style="auto-select"/>
																			<ml:real>12</ml:real>
																			<ml:apply>
																				<ml:pow/>
																				<ml:id xml:space="preserve">N</ml:id>
																				<ml:real>2</ml:real>
																			</ml:apply>
																		</ml:apply>
																		<ml:parens>
																			<ml:apply>
																				<ml:minus/>
																				<ml:id xml:space="preserve">i</ml:id>
																				<ml:real>1</ml:real>
																			</ml:apply>
																		</ml:parens>
																	</ml:apply>
																	<ml:apply>
																		<ml:pow/>
																		<ml:id xml:space="preserve">a5</ml:id>
																		<ml:real>2</ml:real>
																	</ml:apply>
																</ml:apply>
																<ml:apply>
																	<ml:pow/>
																	<ml:id xml:space="preserve">b</ml:id>
																	<ml:real>2</ml:real>
																</ml:apply>
															</ml:apply>
														</ml:apply>
													</ml:parens>
												</ml:apply>
											</ml:apply>
											<ml:apply>
												<ml:pow/>
												<ml:id xml:space="preserve">e</ml:id>
												<ml:apply>
													<ml:neg/>
													<ml:apply>
														<ml:div/>
														<ml:apply>
															<ml:mult/>
															<ml:apply>
																<ml:mult style="auto-select"/>
																<ml:real>3</ml:real>
																<ml:id xml:space="preserve">Nec</ml:id>
															</ml:apply>
															<ml:apply>
																<ml:pow/>
																<ml:parens>
																	<ml:apply>
																		<ml:plus/>
																		<ml:apply>
																			<ml:plus/>
																			<ml:apply>
																				<ml:mult/>
																				<ml:apply>
																					<ml:mult style="auto-select"/>
																					<ml:real font="0">2</ml:real>
																					<ml:id xml:space="preserve">N</ml:id>
																				</ml:apply>
																				<ml:parens>
																					<ml:apply>
																						<ml:minus/>
																						<ml:id xml:space="preserve">i</ml:id>
																						<ml:real>1</ml:real>
																					</ml:apply>
																				</ml:parens>
																			</ml:apply>
																			<ml:apply>
																				<ml:mult style="auto-select"/>
																				<ml:real font="0">2</ml:real>
																				<ml:id xml:space="preserve">k</ml:id>
																			</ml:apply>
																		</ml:apply>
																		<ml:apply>
																			<ml:mult/>
																			<ml:apply>
																				<ml:mult/>
																				<ml:id xml:space="preserve">a5</ml:id>
																				<ml:id xml:space="preserve">N</ml:id>
																			</ml:apply>
																			<ml:parens>
																				<ml:apply>
																					<ml:minus/>
																					<ml:apply>
																						<ml:plus/>
																						<ml:apply>
																							<ml:mult/>
																							<ml:apply>
																								<ml:mult style="auto-select"/>
																								<ml:real font="0">2</ml:real>
																								<ml:id xml:space="preserve">b</ml:id>
																							</ml:apply>
																							<ml:parens>
																								<ml:apply>
																									<ml:minus/>
																									<ml:id xml:space="preserve">i</ml:id>
																									<ml:real>1</ml:real>
																								</ml:apply>
																							</ml:parens>
																						</ml:apply>
																						<ml:id xml:space="preserve">ts</ml:id>
																					</ml:apply>
																					<ml:apply>
																						<ml:mult/>
																						<ml:real font="0">2</ml:real>
																						<ml:id xml:space="preserve">tx</ml:id>
																					</ml:apply>
																				</ml:apply>
																			</ml:parens>
																		</ml:apply>
																	</ml:apply>
																</ml:parens>
																<ml:real>2</ml:real>
															</ml:apply>
														</ml:apply>
														<ml:apply>
															<ml:mult/>
															<ml:real>2</ml:real>
															<ml:parens>
																<ml:apply>
																	<ml:plus/>
																	<ml:apply>
																		<ml:mult/>
																		<ml:apply>
																			<ml:mult/>
																			<ml:real>12</ml:real>
																			<ml:parens>
																				<ml:apply>
																					<ml:plus/>
																					<ml:parens>
																						<ml:apply>
																							<ml:plus/>
																							<ml:apply>
																								<ml:mult/>
																								<ml:id xml:space="preserve">N</ml:id>
																								<ml:parens>
																									<ml:apply>
																										<ml:minus/>
																										<ml:id xml:space="preserve">i</ml:id>
																										<ml:real>1</ml:real>
																									</ml:apply>
																								</ml:parens>
																							</ml:apply>
																							<ml:id xml:space="preserve">k</ml:id>
																						</ml:apply>
																					</ml:parens>
																					<ml:apply>
																						<ml:pow/>
																						<ml:parens>
																							<ml:apply>
																								<ml:mult/>
																								<ml:apply>
																									<ml:mult/>
																									<ml:id xml:space="preserve">N</ml:id>
																									<ml:id xml:space="preserve">a5</ml:id>
																								</ml:apply>
																								<ml:id xml:space="preserve">ts</ml:id>
																							</ml:apply>
																						</ml:parens>
																						<ml:real>2</ml:real>
																					</ml:apply>
																				</ml:apply>
																			</ml:parens>
																		</ml:apply>
																		<ml:id xml:space="preserve">Nec</ml:id>
																	</ml:apply>
																	<ml:apply>
																		<ml:mult style="auto-select"/>
																		<ml:apply>
																			<ml:mult/>
																			<ml:apply>
																				<ml:mult/>
																				<ml:apply>
																					<ml:mult style="auto-select"/>
																					<ml:real>12</ml:real>
																					<ml:apply>
																						<ml:pow/>
																						<ml:id xml:space="preserve">N</ml:id>
																						<ml:real>2</ml:real>
																					</ml:apply>
																				</ml:apply>
																				<ml:parens>
																					<ml:apply>
																						<ml:minus/>
																						<ml:id xml:space="preserve">i</ml:id>
																						<ml:real>1</ml:real>
																					</ml:apply>
																				</ml:parens>
																			</ml:apply>
																			<ml:apply>
																				<ml:pow/>
																				<ml:id xml:space="preserve">a5</ml:id>
																				<ml:real>2</ml:real>
																			</ml:apply>
																		</ml:apply>
																		<ml:apply>
																			<ml:pow/>
																			<ml:id xml:space="preserve">b</ml:id>
																			<ml:real>2</ml:real>
																		</ml:apply>
																	</ml:apply>
																</ml:apply>
															</ml:parens>
														</ml:apply>
													</ml:apply>
												</ml:apply>
											</ml:apply>
										</ml:apply>
									</ml:parens>
								</ml:lambda>
								<ml:bounds>
									<ml:real>1</ml:real>
									<ml:id xml:space="preserve">n</ml:id>
								</ml:bounds>
							</ml:apply>
						</ml:parens>
					</ml:apply>
				</ml:define>
			</math>
			<rendering item-idref="30"/>
		</region>
		<region region-id="3298" left="48" top="240" width="171" height="127.8" align-x="48" align-y="240" show-border="false" show-highlight="false" is-protected="true" z-order="0" background-color="inherit" tag="">
			<plot disable-calc="false" item-idref="31"/>
			<rendering item-idref="32"/>
		</region>
		<region region-id="3343" left="234" top="252" width="180.6" height="127.8" align-x="234" align-y="252" show-border="false" show-highlight="false" is-protected="true" z-order="0" background-color="inherit" tag="">
			<plot disable-calc="false" item-idref="33"/>
			<rendering item-idref="34"/>
		</region>
		<region region-id="3353" left="462" top="258" width="167.4" height="127.8" align-x="462" align-y="258" show-border="false" show-highlight="false" is-protected="true" z-order="0" background-color="inherit" tag="">
			<plot disable-calc="false" item-idref="35"/>
			<rendering item-idref="36"/>
		</region>
		<region region-id="3366" left="6" top="387" width="50.4" height="10.8" align-x="23.4" align-y="396" show-border="false" show-highlight="false" is-protected="true" z-order="0" background-color="inherit" tag="">
			<text use-page-width="false" push-down="false" lock-width="false">
				<p style="Normal" margin-left="inherit" margin-right="inherit" text-indent="inherit" text-align="inherit" list-style-type="inherit" tabs="inherit">Equation 22</p>
			</text>
		</region>
		<region region-id="3338" left="1680" top="380.4" width="495.6" height="42" align-x="1708.8" align-y="402" show-border="false" show-highlight="false" is-protected="true" z-order="0" background-color="inherit" tag="">
			<math optimize="false" disable-calc="false">
				<ml:define xmlns:ml="http://schemas.mathsoft.com/math30">
					<ml:function>
						<ml:id xml:space="preserve">Y4</ml:id>
						<ml:boundVars>
							<ml:id xml:space="preserve">t</ml:id>
						</ml:boundVars>
					</ml:function>
					<ml:apply>
						<ml:plus/>
						<ml:apply>
							<ml:mult/>
							<ml:apply>
								<ml:mult/>
								<ml:id xml:space="preserve">Kd4</ml:id>
								<ml:apply>
									<ml:pow/>
									<ml:id xml:space="preserve">e</ml:id>
									<ml:apply>
										<ml:mult/>
										<ml:apply>
											<ml:mult/>
											<ml:apply>
												<ml:mult/>
												<ml:apply>
													<ml:neg/>
													<ml:id xml:space="preserve">Kd4</ml:id>
												</ml:apply>
												<ml:id xml:space="preserve">a4</ml:id>
											</ml:apply>
											<ml:id xml:space="preserve">N</ml:id>
										</ml:apply>
										<ml:id xml:space="preserve">t</ml:id>
									</ml:apply>
								</ml:apply>
							</ml:apply>
							<ml:parens>
								<ml:apply>
									<ml:summation/>
									<ml:lambda>
										<ml:boundVars>
											<ml:id xml:space="preserve">i</ml:id>
										</ml:boundVars>
										<ml:parens>
											<ml:apply>
												<ml:mult/>
												<ml:apply>
													<ml:div/>
													<ml:apply>
														<ml:pow/>
														<ml:parens>
															<ml:apply>
																<ml:mult/>
																<ml:apply>
																	<ml:mult/>
																	<ml:apply>
																		<ml:mult/>
																		<ml:id xml:space="preserve">a4</ml:id>
																		<ml:id xml:space="preserve">N</ml:id>
																	</ml:apply>
																	<ml:id xml:space="preserve">Kd4</ml:id>
																</ml:apply>
																<ml:id xml:space="preserve">t</ml:id>
															</ml:apply>
														</ml:parens>
														<ml:apply>
															<ml:minus/>
															<ml:id xml:space="preserve">i</ml:id>
															<ml:real>1</ml:real>
														</ml:apply>
													</ml:apply>
													<ml:apply>
														<ml:factorial/>
														<ml:parens>
															<ml:apply>
																<ml:minus/>
																<ml:id xml:space="preserve">i</ml:id>
																<ml:real>1</ml:real>
															</ml:apply>
														</ml:parens>
													</ml:apply>
												</ml:apply>
												<ml:apply>
													<ml:indexer/>
													<ml:id xml:space="preserve">X4k</ml:id>
													<ml:id xml:space="preserve">i</ml:id>
												</ml:apply>
											</ml:apply>
										</ml:parens>
									</ml:lambda>
									<ml:bounds>
										<ml:real>50</ml:real>
										<ml:real>1</ml:real>
									</ml:bounds>
								</ml:apply>
							</ml:parens>
						</ml:apply>
						<ml:apply>
							<ml:mult/>
							<ml:id xml:space="preserve">Kd4</ml:id>
							<ml:parens>
								<ml:apply>
									<ml:summation/>
									<ml:lambda>
										<ml:boundVars>
											<ml:id xml:space="preserve">i</ml:id>
										</ml:boundVars>
										<ml:parens>
											<ml:apply>
												<ml:mult/>
												<ml:apply>
													<ml:mult/>
													<ml:apply>
														<ml:pow/>
														<ml:parens>
															<ml:apply>
																<ml:div/>
																<ml:apply>
																	<ml:mult/>
																	<ml:apply>
																		<ml:mult/>
																		<ml:apply>
																			<ml:mult/>
																			<ml:id xml:space="preserve">a4</ml:id>
																			<ml:id xml:space="preserve">N</ml:id>
																		</ml:apply>
																		<ml:id xml:space="preserve">Kd4</ml:id>
																	</ml:apply>
																	<ml:id xml:space="preserve">t</ml:id>
																</ml:apply>
																<ml:apply>
																	<ml:minus/>
																	<ml:id xml:space="preserve">i</ml:id>
																	<ml:real>1</ml:real>
																</ml:apply>
															</ml:apply>
														</ml:parens>
														<ml:apply>
															<ml:minus/>
															<ml:id xml:space="preserve">i</ml:id>
															<ml:real>1</ml:real>
														</ml:apply>
													</ml:apply>
													<ml:apply>
														<ml:div/>
														<ml:apply>
															<ml:pow/>
															<ml:id xml:space="preserve">e</ml:id>
															<ml:apply>
																<ml:minus/>
																<ml:apply>
																	<ml:minus/>
																	<ml:id xml:space="preserve">i</ml:id>
																	<ml:real>1</ml:real>
																</ml:apply>
																<ml:apply>
																	<ml:mult/>
																	<ml:apply>
																		<ml:mult/>
																		<ml:apply>
																			<ml:mult/>
																			<ml:id xml:space="preserve">Kd4</ml:id>
																			<ml:id xml:space="preserve">a4</ml:id>
																		</ml:apply>
																		<ml:id xml:space="preserve">N</ml:id>
																	</ml:apply>
																	<ml:id xml:space="preserve">t</ml:id>
																</ml:apply>
															</ml:apply>
														</ml:apply>
														<ml:apply>
															<ml:sqrt/>
															<ml:apply>
																<ml:mult style="auto-select"/>
																<ml:apply>
																	<ml:mult style="auto-select"/>
																	<ml:real>2</ml:real>
																	<ml:id xml:space="preserve">π</ml:id>
																</ml:apply>
																<ml:parens>
																	<ml:apply>
																		<ml:minus/>
																		<ml:id xml:space="preserve">i</ml:id>
																		<ml:real>1</ml:real>
																	</ml:apply>
																</ml:parens>
															</ml:apply>
														</ml:apply>
													</ml:apply>
												</ml:apply>
												<ml:apply>
													<ml:indexer/>
													<ml:id xml:space="preserve">X4k</ml:id>
													<ml:id xml:space="preserve">i</ml:id>
												</ml:apply>
											</ml:apply>
										</ml:parens>
									</ml:lambda>
									<ml:bounds>
										<ml:real>51</ml:real>
										<ml:id xml:space="preserve">N</ml:id>
									</ml:bounds>
								</ml:apply>
							</ml:parens>
						</ml:apply>
					</ml:apply>
				</ml:define>
			</math>
			<rendering item-idref="37"/>
		</region>
		<region region-id="3360" left="2238" top="380.4" width="495.6" height="42" align-x="2266.8" align-y="402" show-border="false" show-highlight="false" is-protected="true" z-order="0" background-color="inherit" tag="">
			<math optimize="false" disable-calc="false">
				<ml:define xmlns:ml="http://schemas.mathsoft.com/math30">
					<ml:function>
						<ml:id xml:space="preserve">Y5</ml:id>
						<ml:boundVars>
							<ml:id xml:space="preserve">t</ml:id>
						</ml:boundVars>
					</ml:function>
					<ml:apply>
						<ml:plus/>
						<ml:apply>
							<ml:mult/>
							<ml:apply>
								<ml:mult/>
								<ml:id xml:space="preserve">Kd5</ml:id>
								<ml:apply>
									<ml:pow/>
									<ml:id xml:space="preserve">e</ml:id>
									<ml:apply>
										<ml:mult/>
										<ml:apply>
											<ml:mult/>
											<ml:apply>
												<ml:mult/>
												<ml:apply>
													<ml:neg/>
													<ml:id xml:space="preserve">Kd5</ml:id>
												</ml:apply>
												<ml:id xml:space="preserve">a5</ml:id>
											</ml:apply>
											<ml:id xml:space="preserve">N</ml:id>
										</ml:apply>
										<ml:id xml:space="preserve">t</ml:id>
									</ml:apply>
								</ml:apply>
							</ml:apply>
							<ml:parens>
								<ml:apply>
									<ml:summation/>
									<ml:lambda>
										<ml:boundVars>
											<ml:id xml:space="preserve">i</ml:id>
										</ml:boundVars>
										<ml:parens>
											<ml:apply>
												<ml:mult/>
												<ml:apply>
													<ml:div/>
													<ml:apply>
														<ml:pow/>
														<ml:parens>
															<ml:apply>
																<ml:mult/>
																<ml:apply>
																	<ml:mult/>
																	<ml:apply>
																		<ml:mult/>
																		<ml:id xml:space="preserve">a5</ml:id>
																		<ml:id xml:space="preserve">N</ml:id>
																	</ml:apply>
																	<ml:id xml:space="preserve">Kd5</ml:id>
																</ml:apply>
																<ml:id xml:space="preserve">t</ml:id>
															</ml:apply>
														</ml:parens>
														<ml:apply>
															<ml:minus/>
															<ml:id xml:space="preserve">i</ml:id>
															<ml:real>1</ml:real>
														</ml:apply>
													</ml:apply>
													<ml:apply>
														<ml:factorial/>
														<ml:parens>
															<ml:apply>
																<ml:minus/>
																<ml:id xml:space="preserve">i</ml:id>
																<ml:real>1</ml:real>
															</ml:apply>
														</ml:parens>
													</ml:apply>
												</ml:apply>
												<ml:apply>
													<ml:indexer/>
													<ml:id xml:space="preserve">X4k</ml:id>
													<ml:id xml:space="preserve">i</ml:id>
												</ml:apply>
											</ml:apply>
										</ml:parens>
									</ml:lambda>
									<ml:bounds>
										<ml:real>50</ml:real>
										<ml:real>1</ml:real>
									</ml:bounds>
								</ml:apply>
							</ml:parens>
						</ml:apply>
						<ml:apply>
							<ml:mult/>
							<ml:id xml:space="preserve">Kd5</ml:id>
							<ml:parens>
								<ml:apply>
									<ml:summation/>
									<ml:lambda>
										<ml:boundVars>
											<ml:id xml:space="preserve">i</ml:id>
										</ml:boundVars>
										<ml:parens>
											<ml:apply>
												<ml:mult/>
												<ml:apply>
													<ml:mult/>
													<ml:apply>
														<ml:pow/>
														<ml:parens>
															<ml:apply>
																<ml:div/>
																<ml:apply>
																	<ml:mult/>
																	<ml:apply>
																		<ml:mult/>
																		<ml:apply>
																			<ml:mult/>
																			<ml:id xml:space="preserve">a5</ml:id>
																			<ml:id xml:space="preserve">N</ml:id>
																		</ml:apply>
																		<ml:id xml:space="preserve">Kd5</ml:id>
																	</ml:apply>
																	<ml:id xml:space="preserve">t</ml:id>
																</ml:apply>
																<ml:apply>
																	<ml:minus/>
																	<ml:id xml:space="preserve">i</ml:id>
																	<ml:real>1</ml:real>
																</ml:apply>
															</ml:apply>
														</ml:parens>
														<ml:apply>
															<ml:minus/>
															<ml:id xml:space="preserve">i</ml:id>
															<ml:real>1</ml:real>
														</ml:apply>
													</ml:apply>
													<ml:apply>
														<ml:div/>
														<ml:apply>
															<ml:pow/>
															<ml:id xml:space="preserve">e</ml:id>
															<ml:apply>
																<ml:minus/>
																<ml:apply>
																	<ml:minus/>
																	<ml:id xml:space="preserve">i</ml:id>
																	<ml:real>1</ml:real>
																</ml:apply>
																<ml:apply>
																	<ml:mult/>
																	<ml:apply>
																		<ml:mult/>
																		<ml:apply>
																			<ml:mult/>
																			<ml:id xml:space="preserve">Kd5</ml:id>
																			<ml:id xml:space="preserve">a5</ml:id>
																		</ml:apply>
																		<ml:id xml:space="preserve">N</ml:id>
																	</ml:apply>
																	<ml:id xml:space="preserve">t</ml:id>
																</ml:apply>
															</ml:apply>
														</ml:apply>
														<ml:apply>
															<ml:sqrt/>
															<ml:apply>
																<ml:mult style="auto-select"/>
																<ml:apply>
																	<ml:mult style="auto-select"/>
																	<ml:real>2</ml:real>
																	<ml:id xml:space="preserve">π</ml:id>
																</ml:apply>
																<ml:parens>
																	<ml:apply>
																		<ml:minus/>
																		<ml:id xml:space="preserve">i</ml:id>
																		<ml:real>1</ml:real>
																	</ml:apply>
																</ml:parens>
															</ml:apply>
														</ml:apply>
													</ml:apply>
												</ml:apply>
												<ml:apply>
													<ml:indexer/>
													<ml:id xml:space="preserve">X5k</ml:id>
													<ml:id xml:space="preserve">i</ml:id>
												</ml:apply>
											</ml:apply>
										</ml:parens>
									</ml:lambda>
									<ml:bounds>
										<ml:real>51</ml:real>
										<ml:id xml:space="preserve">N</ml:id>
									</ml:bounds>
								</ml:apply>
							</ml:parens>
						</ml:apply>
					</ml:apply>
				</ml:define>
			</math>
			<rendering item-idref="38"/>
		</region>
		<region region-id="3337" left="1104" top="386.4" width="504" height="42" align-x="1132.8" align-y="408" show-border="false" show-highlight="false" is-protected="true" z-order="0" background-color="inherit" tag="">
			<math optimize="false" disable-calc="false">
				<ml:define xmlns:ml="http://schemas.mathsoft.com/math30">
					<ml:function>
						<ml:id xml:space="preserve">Y3</ml:id>
						<ml:boundVars>
							<ml:id xml:space="preserve">t</ml:id>
						</ml:boundVars>
					</ml:function>
					<ml:apply>
						<ml:plus/>
						<ml:apply>
							<ml:mult/>
							<ml:apply>
								<ml:mult/>
								<ml:id xml:space="preserve">Kd3</ml:id>
								<ml:apply>
									<ml:pow/>
									<ml:id xml:space="preserve">e</ml:id>
									<ml:apply>
										<ml:mult/>
										<ml:apply>
											<ml:mult/>
											<ml:apply>
												<ml:mult/>
												<ml:apply>
													<ml:neg/>
													<ml:id xml:space="preserve">Kd3</ml:id>
												</ml:apply>
												<ml:id xml:space="preserve">a3</ml:id>
											</ml:apply>
											<ml:id xml:space="preserve">N</ml:id>
										</ml:apply>
										<ml:id xml:space="preserve">t</ml:id>
									</ml:apply>
								</ml:apply>
							</ml:apply>
							<ml:parens>
								<ml:apply>
									<ml:summation/>
									<ml:lambda>
										<ml:boundVars>
											<ml:id xml:space="preserve">i</ml:id>
										</ml:boundVars>
										<ml:parens>
											<ml:apply>
												<ml:mult/>
												<ml:apply>
													<ml:div/>
													<ml:apply>
														<ml:pow/>
														<ml:parens>
															<ml:apply>
																<ml:mult/>
																<ml:apply>
																	<ml:mult/>
																	<ml:apply>
																		<ml:mult/>
																		<ml:id xml:space="preserve">a3</ml:id>
																		<ml:id xml:space="preserve">N</ml:id>
																	</ml:apply>
																	<ml:id xml:space="preserve">Kd3</ml:id>
																</ml:apply>
																<ml:id xml:space="preserve">t</ml:id>
															</ml:apply>
														</ml:parens>
														<ml:apply>
															<ml:minus/>
															<ml:id xml:space="preserve">i</ml:id>
															<ml:real>1</ml:real>
														</ml:apply>
													</ml:apply>
													<ml:apply>
														<ml:factorial/>
														<ml:parens>
															<ml:apply>
																<ml:minus/>
																<ml:id xml:space="preserve">i</ml:id>
																<ml:real>1</ml:real>
															</ml:apply>
														</ml:parens>
													</ml:apply>
												</ml:apply>
												<ml:apply>
													<ml:indexer/>
													<ml:id xml:space="preserve">X3k</ml:id>
													<ml:id xml:space="preserve">i</ml:id>
												</ml:apply>
											</ml:apply>
										</ml:parens>
									</ml:lambda>
									<ml:bounds>
										<ml:real>100</ml:real>
										<ml:real>1</ml:real>
									</ml:bounds>
								</ml:apply>
							</ml:parens>
						</ml:apply>
						<ml:apply>
							<ml:mult/>
							<ml:id xml:space="preserve">Kd3</ml:id>
							<ml:parens>
								<ml:apply>
									<ml:summation/>
									<ml:lambda>
										<ml:boundVars>
											<ml:id xml:space="preserve">i</ml:id>
										</ml:boundVars>
										<ml:parens>
											<ml:apply>
												<ml:mult/>
												<ml:apply>
													<ml:mult/>
													<ml:apply>
														<ml:pow/>
														<ml:parens>
															<ml:apply>
																<ml:div/>
																<ml:apply>
																	<ml:mult/>
																	<ml:apply>
																		<ml:mult/>
																		<ml:apply>
																			<ml:mult/>
																			<ml:id xml:space="preserve">a3</ml:id>
																			<ml:id xml:space="preserve">N</ml:id>
																		</ml:apply>
																		<ml:id xml:space="preserve">Kd3</ml:id>
																	</ml:apply>
																	<ml:id xml:space="preserve">t</ml:id>
																</ml:apply>
																<ml:apply>
																	<ml:minus/>
																	<ml:id xml:space="preserve">i</ml:id>
																	<ml:real>1</ml:real>
																</ml:apply>
															</ml:apply>
														</ml:parens>
														<ml:apply>
															<ml:minus/>
															<ml:id xml:space="preserve">i</ml:id>
															<ml:real>1</ml:real>
														</ml:apply>
													</ml:apply>
													<ml:apply>
														<ml:div/>
														<ml:apply>
															<ml:pow/>
															<ml:id xml:space="preserve">e</ml:id>
															<ml:apply>
																<ml:minus/>
																<ml:apply>
																	<ml:minus/>
																	<ml:id xml:space="preserve">i</ml:id>
																	<ml:real>1</ml:real>
																</ml:apply>
																<ml:apply>
																	<ml:mult/>
																	<ml:apply>
																		<ml:mult/>
																		<ml:apply>
																			<ml:mult/>
																			<ml:id xml:space="preserve">Kd3</ml:id>
																			<ml:id xml:space="preserve">a3</ml:id>
																		</ml:apply>
																		<ml:id xml:space="preserve">N</ml:id>
																	</ml:apply>
																	<ml:id xml:space="preserve">t</ml:id>
																</ml:apply>
															</ml:apply>
														</ml:apply>
														<ml:apply>
															<ml:sqrt/>
															<ml:apply>
																<ml:mult style="auto-select"/>
																<ml:apply>
																	<ml:mult style="auto-select"/>
																	<ml:real>2</ml:real>
																	<ml:id xml:space="preserve">π</ml:id>
																</ml:apply>
																<ml:parens>
																	<ml:apply>
																		<ml:minus/>
																		<ml:id xml:space="preserve">i</ml:id>
																		<ml:real>1</ml:real>
																	</ml:apply>
																</ml:parens>
															</ml:apply>
														</ml:apply>
													</ml:apply>
												</ml:apply>
												<ml:apply>
													<ml:indexer/>
													<ml:id xml:space="preserve">X3k</ml:id>
													<ml:id xml:space="preserve">i</ml:id>
												</ml:apply>
											</ml:apply>
										</ml:parens>
									</ml:lambda>
									<ml:bounds>
										<ml:real>101</ml:real>
										<ml:id xml:space="preserve">N</ml:id>
									</ml:bounds>
								</ml:apply>
							</ml:parens>
						</ml:apply>
					</ml:apply>
				</ml:define>
			</math>
			<rendering item-idref="39"/>
		</region>
		<region region-id="3336" left="558" top="398.4" width="495.6" height="42" align-x="586.8" align-y="420" show-border="false" show-highlight="false" is-protected="true" z-order="0" background-color="inherit" tag="">
			<math optimize="false" disable-calc="false">
				<ml:define xmlns:ml="http://schemas.mathsoft.com/math30">
					<ml:function>
						<ml:id xml:space="preserve">Y2</ml:id>
						<ml:boundVars>
							<ml:id xml:space="preserve">t</ml:id>
						</ml:boundVars>
					</ml:function>
					<ml:apply>
						<ml:plus/>
						<ml:apply>
							<ml:mult/>
							<ml:apply>
								<ml:mult/>
								<ml:id xml:space="preserve">Kd2</ml:id>
								<ml:apply>
									<ml:pow/>
									<ml:id xml:space="preserve">e</ml:id>
									<ml:apply>
										<ml:mult/>
										<ml:apply>
											<ml:mult/>
											<ml:apply>
												<ml:mult/>
												<ml:apply>
													<ml:neg/>
													<ml:id xml:space="preserve">Kd2</ml:id>
												</ml:apply>
												<ml:id xml:space="preserve">a2</ml:id>
											</ml:apply>
											<ml:id xml:space="preserve">N</ml:id>
										</ml:apply>
										<ml:id xml:space="preserve">t</ml:id>
									</ml:apply>
								</ml:apply>
							</ml:apply>
							<ml:parens>
								<ml:apply>
									<ml:summation/>
									<ml:lambda>
										<ml:boundVars>
											<ml:id xml:space="preserve">i</ml:id>
										</ml:boundVars>
										<ml:parens>
											<ml:apply>
												<ml:mult/>
												<ml:apply>
													<ml:div/>
													<ml:apply>
														<ml:pow/>
														<ml:parens>
															<ml:apply>
																<ml:mult/>
																<ml:apply>
																	<ml:mult/>
																	<ml:apply>
																		<ml:mult/>
																		<ml:id xml:space="preserve">a2</ml:id>
																		<ml:id xml:space="preserve">N</ml:id>
																	</ml:apply>
																	<ml:id xml:space="preserve">Kd2</ml:id>
																</ml:apply>
																<ml:id xml:space="preserve">t</ml:id>
															</ml:apply>
														</ml:parens>
														<ml:apply>
															<ml:minus/>
															<ml:id xml:space="preserve">i</ml:id>
															<ml:real>1</ml:real>
														</ml:apply>
													</ml:apply>
													<ml:apply>
														<ml:factorial/>
														<ml:parens>
															<ml:apply>
																<ml:minus/>
																<ml:id xml:space="preserve">i</ml:id>
																<ml:real>1</ml:real>
															</ml:apply>
														</ml:parens>
													</ml:apply>
												</ml:apply>
												<ml:apply>
													<ml:indexer/>
													<ml:id xml:space="preserve">X2k</ml:id>
													<ml:id xml:space="preserve">i</ml:id>
												</ml:apply>
											</ml:apply>
										</ml:parens>
									</ml:lambda>
									<ml:bounds>
										<ml:real>50</ml:real>
										<ml:real>1</ml:real>
									</ml:bounds>
								</ml:apply>
							</ml:parens>
						</ml:apply>
						<ml:apply>
							<ml:mult/>
							<ml:id xml:space="preserve">Kd2</ml:id>
							<ml:parens>
								<ml:apply>
									<ml:summation/>
									<ml:lambda>
										<ml:boundVars>
											<ml:id xml:space="preserve">i</ml:id>
										</ml:boundVars>
										<ml:parens>
											<ml:apply>
												<ml:mult/>
												<ml:apply>
													<ml:mult/>
													<ml:apply>
														<ml:pow/>
														<ml:parens>
															<ml:apply>
																<ml:div/>
																<ml:apply>
																	<ml:mult/>
																	<ml:apply>
																		<ml:mult/>
																		<ml:apply>
																			<ml:mult/>
																			<ml:id xml:space="preserve">a2</ml:id>
																			<ml:id xml:space="preserve">N</ml:id>
																		</ml:apply>
																		<ml:id xml:space="preserve">Kd2</ml:id>
																	</ml:apply>
																	<ml:id xml:space="preserve">t</ml:id>
																</ml:apply>
																<ml:apply>
																	<ml:minus/>
																	<ml:id xml:space="preserve">i</ml:id>
																	<ml:real>1</ml:real>
																</ml:apply>
															</ml:apply>
														</ml:parens>
														<ml:apply>
															<ml:minus/>
															<ml:id xml:space="preserve">i</ml:id>
															<ml:real>1</ml:real>
														</ml:apply>
													</ml:apply>
													<ml:apply>
														<ml:div/>
														<ml:apply>
															<ml:pow/>
															<ml:id xml:space="preserve">e</ml:id>
															<ml:apply>
																<ml:minus/>
																<ml:apply>
																	<ml:minus/>
																	<ml:id xml:space="preserve">i</ml:id>
																	<ml:real>1</ml:real>
																</ml:apply>
																<ml:apply>
																	<ml:mult/>
																	<ml:apply>
																		<ml:mult/>
																		<ml:apply>
																			<ml:mult/>
																			<ml:id xml:space="preserve">Kd2</ml:id>
																			<ml:id xml:space="preserve">a2</ml:id>
																		</ml:apply>
																		<ml:id xml:space="preserve">N</ml:id>
																	</ml:apply>
																	<ml:id xml:space="preserve">t</ml:id>
																</ml:apply>
															</ml:apply>
														</ml:apply>
														<ml:apply>
															<ml:sqrt/>
															<ml:apply>
																<ml:mult style="auto-select"/>
																<ml:apply>
																	<ml:mult style="auto-select"/>
																	<ml:real>2</ml:real>
																	<ml:id xml:space="preserve">π</ml:id>
																</ml:apply>
																<ml:parens>
																	<ml:apply>
																		<ml:minus/>
																		<ml:id xml:space="preserve">i</ml:id>
																		<ml:real>1</ml:real>
																	</ml:apply>
																</ml:parens>
															</ml:apply>
														</ml:apply>
													</ml:apply>
												</ml:apply>
												<ml:apply>
													<ml:indexer/>
													<ml:id xml:space="preserve">X2k</ml:id>
													<ml:id xml:space="preserve">i</ml:id>
												</ml:apply>
											</ml:apply>
										</ml:parens>
									</ml:lambda>
									<ml:bounds>
										<ml:real>51</ml:real>
										<ml:id xml:space="preserve">N</ml:id>
									</ml:bounds>
								</ml:apply>
							</ml:parens>
						</ml:apply>
					</ml:apply>
				</ml:define>
			</math>
			<rendering item-idref="40"/>
		</region>
		<region region-id="3306" left="6" top="404.4" width="495.6" height="42" align-x="34.8" align-y="426" show-border="false" show-highlight="false" is-protected="true" z-order="0" background-color="inherit" tag="">
			<math optimize="false" disable-calc="false">
				<ml:define warning="WarnRedefinedBIFunction" xmlns:ml="http://schemas.mathsoft.com/math30">
					<ml:function>
						<ml:id xml:space="preserve">Y1</ml:id>
						<ml:boundVars>
							<ml:id xml:space="preserve">t</ml:id>
						</ml:boundVars>
					</ml:function>
					<ml:apply>
						<ml:plus/>
						<ml:apply>
							<ml:mult/>
							<ml:apply>
								<ml:mult/>
								<ml:id xml:space="preserve">Kd1</ml:id>
								<ml:apply>
									<ml:pow/>
									<ml:id xml:space="preserve">e</ml:id>
									<ml:apply>
										<ml:mult/>
										<ml:apply>
											<ml:mult/>
											<ml:apply>
												<ml:mult/>
												<ml:apply>
													<ml:neg/>
													<ml:id xml:space="preserve">Kd1</ml:id>
												</ml:apply>
												<ml:id xml:space="preserve">a1</ml:id>
											</ml:apply>
											<ml:id xml:space="preserve">N</ml:id>
										</ml:apply>
										<ml:id xml:space="preserve">t</ml:id>
									</ml:apply>
								</ml:apply>
							</ml:apply>
							<ml:parens>
								<ml:apply>
									<ml:summation/>
									<ml:lambda>
										<ml:boundVars>
											<ml:id xml:space="preserve">i</ml:id>
										</ml:boundVars>
										<ml:parens>
											<ml:apply>
												<ml:mult/>
												<ml:apply>
													<ml:div/>
													<ml:apply>
														<ml:pow/>
														<ml:parens>
															<ml:apply>
																<ml:mult/>
																<ml:apply>
																	<ml:mult/>
																	<ml:apply>
																		<ml:mult/>
																		<ml:id xml:space="preserve">a1</ml:id>
																		<ml:id xml:space="preserve">N</ml:id>
																	</ml:apply>
																	<ml:id xml:space="preserve">Kd1</ml:id>
																</ml:apply>
																<ml:id xml:space="preserve">t</ml:id>
															</ml:apply>
														</ml:parens>
														<ml:apply>
															<ml:minus/>
															<ml:id xml:space="preserve">i</ml:id>
															<ml:real>1</ml:real>
														</ml:apply>
													</ml:apply>
													<ml:apply>
														<ml:factorial/>
														<ml:parens>
															<ml:apply>
																<ml:minus/>
																<ml:id xml:space="preserve">i</ml:id>
																<ml:real>1</ml:real>
															</ml:apply>
														</ml:parens>
													</ml:apply>
												</ml:apply>
												<ml:apply>
													<ml:indexer/>
													<ml:id xml:space="preserve">X1k</ml:id>
													<ml:id xml:space="preserve">i</ml:id>
												</ml:apply>
											</ml:apply>
										</ml:parens>
									</ml:lambda>
									<ml:bounds>
										<ml:real>50</ml:real>
										<ml:real>1</ml:real>
									</ml:bounds>
								</ml:apply>
							</ml:parens>
						</ml:apply>
						<ml:apply>
							<ml:mult/>
							<ml:id xml:space="preserve">Kd1</ml:id>
							<ml:parens>
								<ml:apply>
									<ml:summation/>
									<ml:lambda>
										<ml:boundVars>
											<ml:id xml:space="preserve">i</ml:id>
										</ml:boundVars>
										<ml:parens>
											<ml:apply>
												<ml:mult/>
												<ml:apply>
													<ml:mult/>
													<ml:apply>
														<ml:pow/>
														<ml:parens>
															<ml:apply>
																<ml:div/>
																<ml:apply>
																	<ml:mult/>
																	<ml:apply>
																		<ml:mult/>
																		<ml:apply>
																			<ml:mult/>
																			<ml:id xml:space="preserve">a1</ml:id>
																			<ml:id xml:space="preserve">N</ml:id>
																		</ml:apply>
																		<ml:id xml:space="preserve">Kd1</ml:id>
																	</ml:apply>
																	<ml:id xml:space="preserve">t</ml:id>
																</ml:apply>
																<ml:apply>
																	<ml:minus/>
																	<ml:id xml:space="preserve">i</ml:id>
																	<ml:real>1</ml:real>
																</ml:apply>
															</ml:apply>
														</ml:parens>
														<ml:apply>
															<ml:minus/>
															<ml:id xml:space="preserve">i</ml:id>
															<ml:real>1</ml:real>
														</ml:apply>
													</ml:apply>
													<ml:apply>
														<ml:div/>
														<ml:apply>
															<ml:pow/>
															<ml:id xml:space="preserve">e</ml:id>
															<ml:apply>
																<ml:minus/>
																<ml:apply>
																	<ml:minus/>
																	<ml:id xml:space="preserve">i</ml:id>
																	<ml:real>1</ml:real>
																</ml:apply>
																<ml:apply>
																	<ml:mult/>
																	<ml:apply>
																		<ml:mult/>
																		<ml:apply>
																			<ml:mult/>
																			<ml:id xml:space="preserve">Kd1</ml:id>
																			<ml:id xml:space="preserve">a1</ml:id>
																		</ml:apply>
																		<ml:id xml:space="preserve">N</ml:id>
																	</ml:apply>
																	<ml:id xml:space="preserve">t</ml:id>
																</ml:apply>
															</ml:apply>
														</ml:apply>
														<ml:apply>
															<ml:sqrt/>
															<ml:apply>
																<ml:mult style="auto-select"/>
																<ml:apply>
																	<ml:mult style="auto-select"/>
																	<ml:real>2</ml:real>
																	<ml:id xml:space="preserve">π</ml:id>
																</ml:apply>
																<ml:parens>
																	<ml:apply>
																		<ml:minus/>
																		<ml:id xml:space="preserve">i</ml:id>
																		<ml:real>1</ml:real>
																	</ml:apply>
																</ml:parens>
															</ml:apply>
														</ml:apply>
													</ml:apply>
												</ml:apply>
												<ml:apply>
													<ml:indexer/>
													<ml:id xml:space="preserve">X1k</ml:id>
													<ml:id xml:space="preserve">i</ml:id>
												</ml:apply>
											</ml:apply>
										</ml:parens>
									</ml:lambda>
									<ml:bounds>
										<ml:real>51</ml:real>
										<ml:id xml:space="preserve">N</ml:id>
									</ml:bounds>
								</ml:apply>
							</ml:parens>
						</ml:apply>
					</ml:apply>
				</ml:define>
			</math>
			<rendering item-idref="41"/>
		</region>
		<region region-id="3307" left="54" top="480" width="163.2" height="127.8" align-x="54" align-y="480" show-border="false" show-highlight="false" is-protected="true" z-order="0" background-color="inherit" tag="">
			<plot disable-calc="false" item-idref="42"/>
			<rendering item-idref="43"/>
		</region>
		<region region-id="3308" left="264" top="470.4" width="96" height="36.6" align-x="341.4" align-y="492" show-border="false" show-highlight="false" is-protected="true" z-order="0" background-color="inherit" tag="">
			<math optimize="false" disable-calc="false">
				<ml:eval placeholderMultiplicationStyle="default" xmlns:ml="http://schemas.mathsoft.com/math30">
					<ml:apply>
						<ml:integral auto-algorithm="true" algorithm="adaptive"/>
						<ml:lambda>
							<ml:boundVars>
								<ml:id xml:space="preserve">t</ml:id>
							</ml:boundVars>
							<ml:apply>
								<ml:id xml:space="preserve">X1sum</ml:id>
								<ml:id xml:space="preserve">t</ml:id>
							</ml:apply>
						</ml:lambda>
						<ml:bounds>
							<ml:real>0</ml:real>
							<ml:real>1.2</ml:real>
						</ml:bounds>
					</ml:apply>
					<result xmlns="http://schemas.mathsoft.com/math30">
						<ml:real>1.0000893452191544</ml:real>
					</result>
				</ml:eval>
			</math>
			<rendering item-idref="44"/>
		</region>
		<region region-id="3309" left="264" top="518.4" width="96" height="36.6" align-x="324.6" align-y="540" show-border="false" show-highlight="false" is-protected="true" z-order="0" background-color="inherit" tag="">
			<math optimize="false" disable-calc="false">
				<ml:eval placeholderMultiplicationStyle="default" xmlns:ml="http://schemas.mathsoft.com/math30">
					<ml:apply>
						<ml:integral auto-algorithm="true" algorithm="adaptive"/>
						<ml:lambda>
							<ml:boundVars>
								<ml:id xml:space="preserve">t</ml:id>
							</ml:boundVars>
							<ml:apply>
								<ml:id xml:space="preserve">Y4</ml:id>
								<ml:id xml:space="preserve">t</ml:id>
							</ml:apply>
						</ml:lambda>
						<ml:bounds>
							<ml:real>0</ml:real>
							<ml:real>1.2</ml:real>
						</ml:bounds>
					</ml:apply>
					<result xmlns="http://schemas.mathsoft.com/math30">
						<ml:real>0.99945491992889568</ml:real>
					</result>
				</ml:eval>
			</math>
			<rendering item-idref="45"/>
		</region>
		<region region-id="3345" left="24" top="650.4" width="118.8" height="42" align-x="40.8" align-y="672" show-border="false" show-highlight="false" is-protected="true" z-order="0" background-color="inherit" tag="">
			<math optimize="false" disable-calc="false">
				<ml:define xmlns:ml="http://schemas.mathsoft.com/math30">
					<ml:id xml:space="preserve">q1</ml:id>
					<ml:eval placeholderMultiplicationStyle="default">
						<ml:apply>
							<ml:mult/>
							<ml:apply>
								<ml:div/>
								<ml:real>1</ml:real>
								<ml:apply>
									<ml:mult/>
									<ml:id xml:space="preserve">N</ml:id>
									<ml:id xml:space="preserve">a1</ml:id>
								</ml:apply>
							</ml:apply>
							<ml:apply>
								<ml:summation/>
								<ml:lambda>
									<ml:boundVars>
										<ml:id xml:space="preserve">i</ml:id>
									</ml:boundVars>
									<ml:apply>
										<ml:indexer/>
										<ml:id xml:space="preserve">X1k</ml:id>
										<ml:id xml:space="preserve">i</ml:id>
									</ml:apply>
								</ml:lambda>
								<ml:bounds>
									<ml:real>1</ml:real>
									<ml:id xml:space="preserve">N</ml:id>
								</ml:bounds>
							</ml:apply>
						</ml:apply>
						<result xmlns="http://schemas.mathsoft.com/math30">
							<ml:real>0</ml:real>
						</result>
					</ml:eval>
				</ml:define>
			</math>
			<rendering item-idref="46"/>
		</region>
		<region region-id="3346" left="192" top="650.4" width="118.8" height="42" align-x="208.8" align-y="672" show-border="false" show-highlight="false" is-protected="true" z-order="0" background-color="inherit" tag="">
			<math optimize="false" disable-calc="false">
				<ml:define xmlns:ml="http://schemas.mathsoft.com/math30">
					<ml:id xml:space="preserve">q2</ml:id>
					<ml:eval placeholderMultiplicationStyle="default">
						<ml:apply>
							<ml:mult/>
							<ml:apply>
								<ml:div/>
								<ml:real>1</ml:real>
								<ml:apply>
									<ml:mult/>
									<ml:id xml:space="preserve">N</ml:id>
									<ml:id xml:space="preserve">a2</ml:id>
								</ml:apply>
							</ml:apply>
							<ml:apply>
								<ml:summation/>
								<ml:lambda>
									<ml:boundVars>
										<ml:id xml:space="preserve">i</ml:id>
									</ml:boundVars>
									<ml:apply>
										<ml:indexer/>
										<ml:id xml:space="preserve">X2k</ml:id>
										<ml:id xml:space="preserve">i</ml:id>
									</ml:apply>
								</ml:lambda>
								<ml:bounds>
									<ml:real>1</ml:real>
									<ml:id xml:space="preserve">N</ml:id>
								</ml:bounds>
							</ml:apply>
						</ml:apply>
						<result xmlns="http://schemas.mathsoft.com/math30">
							<ml:real>0</ml:real>
						</result>
					</ml:eval>
				</ml:define>
			</math>
			<rendering item-idref="47"/>
		</region>
		<region region-id="3347" left="336" top="650.4" width="118.8" height="42" align-x="352.8" align-y="672" show-border="false" show-highlight="false" is-protected="true" z-order="0" background-color="inherit" tag="">
			<math optimize="false" disable-calc="false">
				<ml:define xmlns:ml="http://schemas.mathsoft.com/math30">
					<ml:id xml:space="preserve">q3</ml:id>
					<ml:eval placeholderMultiplicationStyle="default">
						<ml:apply>
							<ml:mult/>
							<ml:apply>
								<ml:div/>
								<ml:real>1</ml:real>
								<ml:apply>
									<ml:mult/>
									<ml:id xml:space="preserve">N</ml:id>
									<ml:id xml:space="preserve">a3</ml:id>
								</ml:apply>
							</ml:apply>
							<ml:apply>
								<ml:summation/>
								<ml:lambda>
									<ml:boundVars>
										<ml:id xml:space="preserve">i</ml:id>
									</ml:boundVars>
									<ml:apply>
										<ml:indexer/>
										<ml:id xml:space="preserve">X3k</ml:id>
										<ml:id xml:space="preserve">i</ml:id>
									</ml:apply>
								</ml:lambda>
								<ml:bounds>
									<ml:real>1</ml:real>
									<ml:id xml:space="preserve">N</ml:id>
								</ml:bounds>
							</ml:apply>
						</ml:apply>
						<result xmlns="http://schemas.mathsoft.com/math30">
							<ml:real>1.9877546939964157E-229</ml:real>
						</result>
					</ml:eval>
				</ml:define>
			</math>
			<rendering item-idref="48"/>
		</region>
		<region region-id="3348" left="498" top="650.4" width="135.6" height="42" align-x="514.8" align-y="672" show-border="false" show-highlight="false" is-protected="true" z-order="0" background-color="inherit" tag="">
			<math optimize="false" disable-calc="false">
				<ml:define xmlns:ml="http://schemas.mathsoft.com/math30">
					<ml:id xml:space="preserve">q4</ml:id>
					<ml:eval placeholderMultiplicationStyle="default">
						<ml:apply>
							<ml:mult/>
							<ml:apply>
								<ml:div/>
								<ml:real>1</ml:real>
								<ml:apply>
									<ml:mult/>
									<ml:id xml:space="preserve">N</ml:id>
									<ml:id xml:space="preserve">a4</ml:id>
								</ml:apply>
							</ml:apply>
							<ml:apply>
								<ml:summation/>
								<ml:lambda>
									<ml:boundVars>
										<ml:id xml:space="preserve">i</ml:id>
									</ml:boundVars>
									<ml:apply>
										<ml:indexer/>
										<ml:id xml:space="preserve">X4k</ml:id>
										<ml:id xml:space="preserve">i</ml:id>
									</ml:apply>
								</ml:lambda>
								<ml:bounds>
									<ml:real>1</ml:real>
									<ml:id xml:space="preserve">N</ml:id>
								</ml:bounds>
							</ml:apply>
						</ml:apply>
						<result xmlns="http://schemas.mathsoft.com/math30">
							<ml:real>0.999231916519152</ml:real>
						</result>
					</ml:eval>
				</ml:define>
			</math>
			<rendering item-idref="49"/>
		</region>
		<region region-id="3371" left="654" top="650.4" width="118.8" height="42" align-x="670.8" align-y="672" show-border="false" show-highlight="false" is-protected="true" z-order="0" background-color="inherit" tag="">
			<math optimize="false" disable-calc="false">
				<ml:define xmlns:ml="http://schemas.mathsoft.com/math30">
					<ml:id xml:space="preserve">q5</ml:id>
					<ml:eval placeholderMultiplicationStyle="default">
						<ml:apply>
							<ml:mult/>
							<ml:apply>
								<ml:div/>
								<ml:real>1</ml:real>
								<ml:apply>
									<ml:mult/>
									<ml:id xml:space="preserve">N</ml:id>
									<ml:id xml:space="preserve">a5</ml:id>
								</ml:apply>
							</ml:apply>
							<ml:apply>
								<ml:summation/>
								<ml:lambda>
									<ml:boundVars>
										<ml:id xml:space="preserve">i</ml:id>
									</ml:boundVars>
									<ml:apply>
										<ml:indexer/>
										<ml:id xml:space="preserve">X5k</ml:id>
										<ml:id xml:space="preserve">i</ml:id>
									</ml:apply>
								</ml:lambda>
								<ml:bounds>
									<ml:real>1</ml:real>
									<ml:id xml:space="preserve">N</ml:id>
								</ml:bounds>
							</ml:apply>
						</ml:apply>
						<result xmlns="http://schemas.mathsoft.com/math30">
							<ml:real>0.99999999649876359</ml:real>
						</result>
					</ml:eval>
				</ml:define>
			</math>
			<rendering item-idref="50"/>
		</region>
		<region region-id="3369" left="840" top="668.4" width="79.2" height="36.6" align-x="900.6" align-y="690" show-border="false" show-highlight="false" is-protected="true" z-order="0" background-color="inherit" tag="">
			<math optimize="false" disable-calc="false">
				<ml:eval placeholderMultiplicationStyle="default" xmlns:ml="http://schemas.mathsoft.com/math30">
					<ml:provenance expr-id="1">
						<originRef doc-id="90D03FDD-9D0B-4CE9-9707-B207757CFF9B" version-id="5DC84199-17B0-41C2-8241-479611E810F8" branch-id="00000000-0000-0000-0000-000000000000" revision-num="263637956" is-modified="true" region-id="0" href="D:\ARTAK\Desktop\2021\Separation of solutes by CLR DM CCC.xmcd" xmlns="http://schemas.mathsoft.com/provenance10">
							<hash/>
						</originRef>
						<parentRef doc-id="90D03FDD-9D0B-4CE9-9707-B207757CFF9B" version-id="5DC84199-17B0-41C2-8241-479611E810F8" branch-id="00000000-0000-0000-0000-000000000000" revision-num="263638036" is-modified="true" region-id="0" href="D:\ARTAK\Desktop\2021\Separation of solutes by CLR DM CCC.xmcd" xmlns="http://schemas.mathsoft.com/provenance10">
							<hash/>
						</parentRef>
						<comment xmlns="http://schemas.mathsoft.com/provenance10"/>
						<originComment xmlns="http://schemas.mathsoft.com/provenance10"/>
						<contentHash xmlns="http://schemas.mathsoft.com/provenance10">ae8166b317c6140cb8b067de37e9e5f5</contentHash>
						<ml:apply>
							<ml:integral auto-algorithm="true" algorithm="adaptive"/>
							<ml:lambda>
								<ml:boundVars>
									<ml:id xml:space="preserve">t</ml:id>
								</ml:boundVars>
								<ml:apply>
									<ml:id xml:space="preserve">Y3</ml:id>
									<ml:id xml:space="preserve">t</ml:id>
								</ml:apply>
							</ml:lambda>
							<ml:bounds>
								<ml:real>0</ml:real>
								<ml:real>0.7</ml:real>
							</ml:bounds>
						</ml:apply>
					</ml:provenance>
					<result xmlns="http://schemas.mathsoft.com/math30">
						<ml:real>1.9389368136934761E-229</ml:real>
					</result>
				</ml:eval>
			</math>
			<rendering item-idref="51">
				<element-image-map>
					<box left="1.2" top="0.6" width="54" height="35.4" expr-idref="1" xmlns="http://schemas.mathsoft.com/worksheet30"/>
				</element-image-map>
			</rendering>
		</region>
		<region region-id="3370" left="978" top="668.4" width="96" height="36.6" align-x="1038.6" align-y="690" show-border="false" show-highlight="false" is-protected="true" z-order="0" background-color="inherit" tag="">
			<math optimize="false" disable-calc="false">
				<ml:eval placeholderMultiplicationStyle="default" xmlns:ml="http://schemas.mathsoft.com/math30">
					<ml:provenance expr-id="1">
						<originRef doc-id="90D03FDD-9D0B-4CE9-9707-B207757CFF9B" version-id="5DC84199-17B0-41C2-8241-479611E810F8" branch-id="00000000-0000-0000-0000-000000000000" revision-num="263638196" is-modified="true" region-id="0" href="D:\ARTAK\Desktop\2021\Separation of solutes by CLR DM CCC.xmcd" xmlns="http://schemas.mathsoft.com/provenance10">
							<hash/>
						</originRef>
						<parentRef doc-id="90D03FDD-9D0B-4CE9-9707-B207757CFF9B" version-id="5DC84199-17B0-41C2-8241-479611E810F8" branch-id="00000000-0000-0000-0000-000000000000" revision-num="263638516" is-modified="true" region-id="0" href="D:\ARTAK\Desktop\2021\Separation of solutes by CLR DM CCC.xmcd" xmlns="http://schemas.mathsoft.com/provenance10">
							<hash/>
						</parentRef>
						<comment xmlns="http://schemas.mathsoft.com/provenance10"/>
						<originComment xmlns="http://schemas.mathsoft.com/provenance10"/>
						<contentHash xmlns="http://schemas.mathsoft.com/provenance10">d36fee7f3a0247c19baebcd47f0fc61a</contentHash>
						<ml:apply>
							<ml:integral auto-algorithm="true" algorithm="adaptive"/>
							<ml:lambda>
								<ml:boundVars>
									<ml:id xml:space="preserve">t</ml:id>
								</ml:boundVars>
								<ml:apply>
									<ml:id xml:space="preserve">Y4</ml:id>
									<ml:id xml:space="preserve">t</ml:id>
								</ml:apply>
							</ml:lambda>
							<ml:bounds>
								<ml:real>0</ml:real>
								<ml:real>0.7</ml:real>
							</ml:bounds>
						</ml:apply>
					</ml:provenance>
					<result xmlns="http://schemas.mathsoft.com/math30">
						<ml:real>0.99945491970800571</ml:real>
					</result>
				</ml:eval>
			</math>
			<rendering item-idref="52">
				<element-image-map>
					<box left="1.2" top="0.6" width="54" height="35.4" expr-idref="1" xmlns="http://schemas.mathsoft.com/worksheet30"/>
				</element-image-map>
			</rendering>
		</region>
		<region region-id="3372" left="1098" top="668.4" width="79.2" height="36.6" align-x="1158.6" align-y="690" show-border="false" show-highlight="false" is-protected="true" z-order="0" background-color="inherit" tag="">
			<math optimize="false" disable-calc="false">
				<ml:eval placeholderMultiplicationStyle="default" xmlns:ml="http://schemas.mathsoft.com/math30">
					<ml:apply>
						<ml:integral auto-algorithm="true" algorithm="adaptive"/>
						<ml:lambda>
							<ml:boundVars>
								<ml:id xml:space="preserve">t</ml:id>
							</ml:boundVars>
							<ml:apply>
								<ml:id xml:space="preserve">Y5</ml:id>
								<ml:id xml:space="preserve">t</ml:id>
							</ml:apply>
						</ml:lambda>
						<ml:bounds>
							<ml:real>0</ml:real>
							<ml:real>0.7</ml:real>
						</ml:bounds>
					</ml:apply>
					<result xmlns="http://schemas.mathsoft.com/math30">
						<ml:real>1.0004517312344328</ml:real>
					</result>
				</ml:eval>
			</math>
			<rendering item-idref="53"/>
		</region>
		<region region-id="2673" left="816" top="1210.2" width="169.8" height="45" align-x="857.4" align-y="1242" show-border="false" show-highlight="false" is-protected="true" z-order="0" background-color="inherit" tag="">
			<math optimize="false" disable-calc="false">
				<ml:define xmlns:ml="http://schemas.mathsoft.com/math30">
					<ml:function>
						<ml:id xml:space="preserve">Xgi13</ml:id>
						<ml:boundVars>
							<ml:id xml:space="preserve">t</ml:id>
						</ml:boundVars>
					</ml:function>
					<ml:apply>
						<ml:mult/>
						<ml:apply>
							<ml:div/>
							<ml:apply>
								<ml:mult/>
								<ml:id xml:space="preserve">a1</ml:id>
								<ml:apply>
									<ml:sqrt/>
									<ml:id xml:space="preserve">N</ml:id>
								</ml:apply>
							</ml:apply>
							<ml:apply>
								<ml:sqrt/>
								<ml:apply>
									<ml:mult/>
									<ml:real>3</ml:real>
									<ml:id xml:space="preserve">π</ml:id>
								</ml:apply>
							</ml:apply>
						</ml:apply>
						<ml:parens>
							<ml:apply>
								<ml:mult/>
								<ml:apply>
									<ml:div/>
									<ml:real>1</ml:real>
									<ml:apply>
										<ml:sqrt/>
										<ml:real>3</ml:real>
									</ml:apply>
								</ml:apply>
								<ml:apply>
									<ml:pow/>
									<ml:id xml:space="preserve">e</ml:id>
									<ml:apply>
										<ml:mult/>
										<ml:apply>
											<ml:div/>
											<ml:apply>
												<ml:neg/>
												<ml:apply>
													<ml:pow/>
													<ml:parens>
														<ml:apply>
															<ml:minus/>
															<ml:real>3</ml:real>
															<ml:apply>
																<ml:mult/>
																<ml:id xml:space="preserve">a1</ml:id>
																<ml:id xml:space="preserve">t</ml:id>
															</ml:apply>
														</ml:apply>
													</ml:parens>
													<ml:real>2</ml:real>
												</ml:apply>
											</ml:apply>
											<ml:apply>
												<ml:mult/>
												<ml:real>2</ml:real>
												<ml:real>3</ml:real>
											</ml:apply>
										</ml:apply>
										<ml:id xml:space="preserve">N</ml:id>
									</ml:apply>
								</ml:apply>
							</ml:apply>
						</ml:parens>
					</ml:apply>
				</ml:define>
			</math>
			<rendering item-idref="54"/>
		</region>
		<region region-id="2674" left="1020" top="1210.2" width="169.8" height="45" align-x="1061.4" align-y="1242" show-border="false" show-highlight="false" is-protected="true" z-order="0" background-color="inherit" tag="">
			<math optimize="false" disable-calc="false">
				<ml:define xmlns:ml="http://schemas.mathsoft.com/math30">
					<ml:function>
						<ml:id xml:space="preserve">Xgi23</ml:id>
						<ml:boundVars>
							<ml:id xml:space="preserve">t</ml:id>
						</ml:boundVars>
					</ml:function>
					<ml:apply>
						<ml:mult/>
						<ml:apply>
							<ml:div/>
							<ml:apply>
								<ml:mult/>
								<ml:id xml:space="preserve">a2</ml:id>
								<ml:apply>
									<ml:sqrt/>
									<ml:id xml:space="preserve">N</ml:id>
								</ml:apply>
							</ml:apply>
							<ml:apply>
								<ml:sqrt/>
								<ml:apply>
									<ml:mult/>
									<ml:real>3</ml:real>
									<ml:id xml:space="preserve">π</ml:id>
								</ml:apply>
							</ml:apply>
						</ml:apply>
						<ml:parens>
							<ml:apply>
								<ml:mult/>
								<ml:apply>
									<ml:div/>
									<ml:real>1</ml:real>
									<ml:apply>
										<ml:sqrt/>
										<ml:real>3</ml:real>
									</ml:apply>
								</ml:apply>
								<ml:apply>
									<ml:pow/>
									<ml:id xml:space="preserve">e</ml:id>
									<ml:apply>
										<ml:mult/>
										<ml:apply>
											<ml:div/>
											<ml:apply>
												<ml:neg/>
												<ml:apply>
													<ml:pow/>
													<ml:parens>
														<ml:apply>
															<ml:minus/>
															<ml:real>3</ml:real>
															<ml:apply>
																<ml:mult/>
																<ml:id xml:space="preserve">a2</ml:id>
																<ml:id xml:space="preserve">t</ml:id>
															</ml:apply>
														</ml:apply>
													</ml:parens>
													<ml:real>2</ml:real>
												</ml:apply>
											</ml:apply>
											<ml:apply>
												<ml:mult/>
												<ml:real>2</ml:real>
												<ml:real>3</ml:real>
											</ml:apply>
										</ml:apply>
										<ml:id xml:space="preserve">N</ml:id>
									</ml:apply>
								</ml:apply>
							</ml:apply>
						</ml:parens>
					</ml:apply>
				</ml:define>
			</math>
			<rendering item-idref="55"/>
		</region>
		<region region-id="2665" left="870" top="1260" width="162" height="106.2" align-x="870" align-y="1260" show-border="false" show-highlight="false" is-protected="true" z-order="0" background-color="inherit" tag="">
			<plot disable-calc="false" item-idref="56"/>
			<rendering item-idref="57"/>
		</region>
	</regions>
	<binaryContent>
		<item item-id="1" content-encoding="gzip">H4sIAAAAAAAA/4yQwW7CMAyG7aZbS9etu3AhSOUZeIIdENph2iT2ACiUAkVUTF2ROPLm3W8n
u+w0R3b+Ot/vRsmJiJGfyEy1QS228/W+c1+H9e7cta5PSGKMHGl74XqnLZog07b62Bzrqvet
ld8omqGYMF+8hWr5yty1+V7q6FjZKfKNA+tjwCKe/r/7OzzpO1fV84XRIxvAkp+JLQ+imG0E
U8kRWwNryYZtPEgnBkMDxB2Y2wuO7oURV6IMRCqMwCOZI/YMjNofwKg9B6P2R/0XxJMyEIUw
AvvrFu+Xtu6ayp38g6R67VfklhosE14uC6/5J3IpPwAAAP//AwARvY6sxgEAAA==</item>
		<item item-id="2">iVBORw0KGgoAAAANSUhEUgAAACcAAAAVCAYAAADFEfeTAAAAAXNSR0IArs4c6QAAAARnQU1B
AACxjwv8YQUAAAAJcEhZcwAAEnQAABJ0Ad5mH3gAAAC7SURBVEhL7ZPRDcMgDAWZywMxj6dh
GQ/j2LUDVKJKREnrD04iIgiS42ESB2bLzbLlZgkiVzinxMlbLjYaQE7FsjwNQhBBe/+/HBGT
dw2VBUYZjFdzhAx+rlXO4vQzR5ngfdAt/AoVA6xJdskRI3hR6oSSXbbVw4iSfc2ndlb3BX04
g5prcq/v3ZRbzSmpJ/a13KrkGuaxRO4JdMPqEC+57lJUufeCBJnQfvDoja0heBvf1nhsuVm2
3BzMB8Wt0U28OD7IAAAAAElFTkSuQmCC</item>
		<item item-id="3">iVBORw0KGgoAAAANSUhEUgAAADsAAAAVCAYAAAD4g5b1AAAAAXNSR0IArs4c6QAAAARnQU1B
AACxjwv8YQUAAAAJcEhZcwAAEnQAABJ0Ad5mH3gAAAE5SURBVFhH7ZZhDsMgCIU9lwfiPJ6m
l/EwTihSUGv7Y3WJ60tMNt9a+QDJXPojvbCr6oVdVQK7gUvOHcuHyA5qS6A8BxvvP6gYkh+c
GYMXrxdOz7eVrQ6oXxIDJJODB6WDbWLZIO9BLgF9oULc8RtYAFDA3sDNg80B1pkWxRR8B86H
7KDO/RYWaSgzBbhkaCKsOr9hpu6zRTB7A78PSx9VG3HW5sDulZGzcWli06JFqpUH/iksygyt
/KY7sPWga1ZTqpEOcHnsKdg6y97PG1BalMBC24OhNh3Asn8Bi+Ks0KruQkffrSwLAcpzFPiX
76wR/RiDvYZ9RBn2yFE7bWm+DKZx8e/Boqg9flBZTLSAsDAW2VP3tejEF1gbZH3Bd02ZxtJF
vGpQVu8fklbPt5VdXC/sqnph11RKHwnri4xxYpEaAAAAAElFTkSuQmCC</item>
		<item item-id="4">iVBORw0KGgoAAAANSUhEUgAAAEoAAAAVCAYAAADhCHhTAAAAAXNSR0IArs4c6QAAAARnQU1B
AACxjwv8YQUAAAAJcEhZcwAAEnQAABJ0Ad5mH3gAAAGfSURBVFhH7ZZrjsUgCIW7LhfkelyN
m+livEDFAj6GmdxO+sOTmMztMRY+gc5RtlzaoJzaoJzaoJzaoJxqoHI8ynHcK6SzOqhcovCO
mOvzN0rHOgr1TOHXvq6oM5VQN4wOOVMsit/rdJYUIqCqv2rCKo8c4RnvuaB6/A5UjFHACgrM
60HlZOJDcJBHI3H97sCEBA5q7veg8E1ElWHJG3p7RfWikcKZU8foy1fPFv4YFP159ykTH4FS
+wTUS/VGp/7TMhWi2ool2m/hT0Gh1ICHkywoOwNovyljbl/eqz8SWvaD0q2WsVNYDS0e0FOg
7mSvFWBQ3nY9QByswHH7ykD/WTmaNhqBoNZagKr+D6BQDASXeDEfMFhUNX8A9c2KwkvrtlPM
4xlEzxa+AxSINmOw8hAGaA5mMaiZ/6Tg3arFIf5E0PqvGnWBGRcj3wcKRYnrpFsFiKq5b1K0
Lb95dT7oKxXVLkgu0U7ot3jFfGJN/AZKB2kH2qXRV88mt/yPXgB9Qjwju2UAy30j9iNfV9TW
VBuUUxuUUxuUUxuUS6V8AC7Z5jRACdk6AAAAAElFTkSuQmCC</item>
		<item item-id="5">iVBORw0KGgoAAAANSUhEUgAAADsAAAAVCAYAAAD4g5b1AAAAAXNSR0IArs4c6QAAAARnQU1B
AACxjwv8YQUAAAAJcEhZcwAAEnQAABJ0Ad5mH3gAAAEhSURBVFhH7ZZrEoMgDIQ5FwfiPJzG
y3iYNAlBHkXEQWsH2Rl+tKyQbwO2Cl6kCTuqJuyoEtgFjFKgeBj89HutVsv+CkxDAYf+1YKW
eR5oCp3dJh+AXUy0rwu+Ctzgj8PwgfwB7ApWZ8USjLY4U1KLHwMopPU8LO+rwcZkpe+8Wvzc
+dBRryKsPXl/upQcSa/KUT70u877+nnIQgVYBZojcguovYRFi4kWLY2jtC6HjRXAaa56jD2I
g79JpeKllmbYmh/FHDjZDdvdWd734jubiwKqw6ZH4D59v135Z+PE27juRyEs+QuwPiG5s7VF
UN2dJVHy2z6V++p1xk9c4k1h6YkNmkZ2N27U/j8iOWFZ6Lv+pP70uQD7Ak3YUTVhxxTABwNl
mMjh8weZAAAAAElFTkSuQmCC</item>
		<item item-id="6">iVBORw0KGgoAAAANSUhEUgAAADQAAAAVCAYAAAAJiM14AAAAAXNSR0IArs4c6QAAAARnQU1B
AACxjwv8YQUAAAAJcEhZcwAAEnQAABJ0Ad5mH3gAAAEtSURBVFhH7ZaLDcQgCIY7lwM5j9N0
mQ7DAUKrlL7bi3fpl5BLjAo/D3sd/BmvoNZ5BbWOETRACh10nVhIuIJrkX6fZ0hh9B17WVxj
SBA0VjI8VAgSMSxC0APl2lP0EYOKkHX0EHeIKhOgSZgEafD2FnL0uKCczMr1pl8U7SieC2LT
TBFfaDn2HSCVTry1Eq7oVBmlmqE+qiCxb7QaUbWbstZ2ZtbJZKN5FBxRaP6lE96ZyrYvwH1H
BJVM4mjvTBBTtR/ZSunvwBMkMWwLynBScXM1Q8keXuhTy+UKnZkhC8VqBQVnZvRp3Jupc8xf
OfZ7ZIZREJ2vBXFGzQtnv00OlytEUIZHP3vnRyiKUQmKXN982aFgbmL5n4JJ7Jh8sSLh/qPw
w7yCWucV1DYAH9lQmjdOlU0+AAAAAElFTkSuQmCC</item>
		<item item-id="7">iVBORw0KGgoAAAANSUhEUgAAAH4AAAAVCAYAAACAEFoRAAAAAXNSR0IArs4c6QAAAARnQU1B
AACxjwv8YQUAAAAJcEhZcwAAEnQAABJ0Ad5mH3gAAAIaSURBVGhD7ZeLccMgDIY9lwdiHqbx
Mh6GCpAoL2HCI2kD/x13MVHhtz4hmkNtLakNflFt8Itqg19UG/yi+jPgb3mq4zjMOOWNs7z4
+FvJ087bcaqK5bIa50nrUgK/00NcOD1Sl1DHKSEDoXxftG8K/pZKzjBVkDWGgGD/EwyWEl0X
T4luAz/WU1yMIYQxwveNwetiOAR8ax5MjN43Am8NTqlGVrFhShKZjVUb3wN+sCdIvisCLAoD
f2CiLyGU1MUXgM/wxK4QgL+ENVT285SEF0WJSJLGAKuO7wA/zZMV5bnUQV4SwNTMTNdxHkDG
V+QB5xx4MvM7BoF9kmlFsF+SNKYAq+M7wE/zZGVz3eArK3hP3CQBb3wxnRCfQA8vxygtmGg8
LGbvRojLJC13Iurj28HP86SFvl5JckG6xdNKbwXfrWmnqx38PE+gLIxGQdv2/xGvAk/XEj6C
PgT+xfuxPr4D/CxPJq7BD6NStzUMc/vh3MdbvQOUJI07FbXxHeCneNJzoZdbSma9NiUnHn34
CCiGAQ+f3/hj3t6RmBQ8Pe5upNPkJbEYT3J/1wL+YY8GT9kDEkDqF0EN1tTt3s3ZAtWF4IEH
0V1VTFaumvtlE2cTEkBkALLxXgEHI5tk6gr5dxnlie2KSTdE785r/FxWFjzI90VbhuAX1S1F
odC/Uxu8OVVju9d/0OLgNfTStfa92id+UW3wS0qpHzh3Z3OxbBJBAAAAAElFTkSuQmCC</item>
		<item item-id="8">iVBORw0KGgoAAAANSUhEUgAAAFcAAAAVCAYAAAAzWHILAAAAAXNSR0IArs4c6QAAAARnQU1B
AACxjwv8YQUAAAAJcEhZcwAAEnQAABJ0Ad5mH3gAAAGJSURBVFhH7ZeBjcMgDAAzFwMxD9Ow
TIbhbQcCJtAmxDR8xElILfoH+2JDurhJN6bcjky5HZlyOzLldmSXuxrllmWhoczqZ59mdUZB
TMrApxas0z4nHNr66RtYHdc7uuL7scoN/ziG3CTQJrn4YDSs4r/54pEQDIs5FWIrrLka7VDh
wHI3SEqLXGsowYjvAgm7IFdrnQhWbC9huT7wJVaKFM1yC1B+UnLRkdVeLs/9hNwgLJ37PXJy
t3ykjgWSSx/jXRXiPFm5eO7xkj9DWKc6LmQoJhfPSaEOSOUiLF/I7YRcFCvf5leRkmv19SKp
ksmFCd7lcJHW5apY6iJtdAMJubiGaB4HuUj6GrY9yKJcaltso0bBQx0LcOmw+wLyMndFF+UC
u7NvcrcJL0SwpS5CMbXKZbd5GAJHXU0uQntmcqlCkiDQL6/AT4J7vIplv3aq+4e/43vn+ezj
0DU+9v0B5t853Ek53+KF9p8JCY3ES+RitT3/ZpPzArko9rk74ROvORZGZMrthnN/V06X5M2b
QwYAAAAASUVORK5CYII=</item>
		<item item-id="9">iVBORw0KGgoAAAANSUhEUgAAANIAAAAtCAYAAADbXTWOAAAAAXNSR0IArs4c6QAAAARnQU1B
AACxjwv8YQUAAAAJcEhZcwAAEnQAABJ0Ad5mH3gAAAOuSURBVHhe7ZoBsqMgDIZ7Lg/keTxN
L+NhXAIGQ0AFRbby/m+GnW2thvHlM4H2swAAbgORAKgARAKgAhAJgApAJAAqAJGaMi/T8Fk+
w2T+B3oCIjXju4wfIxENiNQdEKkx8zRApA6BSI2BSH0CkRoDkfoEIjUGIvUJRGoMROoTiNQY
iNQnEKkxEKlPIFJjviO+R+oRiNQM8YWsHcMywaZuKBBp/XkLEgE0o/AnVfO0DPJhNX7XA0T4
IAsOrdhuIXnuORcqEk8IIoEnKf9JlV1/8jlmbC7QtUbzr8N9bntN6Jbbvi6QCSKBnyZ/c8bk
5V7iz7M6n3JY5q+rfINM6O9YtJZ9WCRuB0P7AcglWyRK/KgS7UAtYPChuIWkuIFYJ4Qiicm4
kRIAFQm0I08kvX43Y7c6GYlS1+P1lT3P5HhBNSKESCyIk8cvvKIJXRcpWMylxumjBLyBmn/n
/NaO2aTSYey1/DwSRcIXkvIOare180ErilSD7UZg/K/RknKRHEebBZzbYetGApJAYUHJJXFX
VJn8MZHA3+KqSLa67FY+l+NSJBJPvy6JG4jkSrIT5ImKVLPkg9+l5t/5jkhHYWiO23GX0+Hn
6b38qrSJ5L/MopNFVdKz8Z9DRQLPU1oZLHsbCkx0fM13+R5VtIK4oiJxpVklmfR2omr5eBwG
43PKF2/gryPzkYZ8cKvE9w/3deic1LvRyZxV+V0gEdF25QhAp0AkACrwcpESvW11UiXfvDc+
EfNaLL8xJAevbc/anqCF4hZczQPr4VNeLJJIgMdEWhNKXp8Ts3rMm7GEMNFPW+yxg3Xq7heR
fI8h0hmvb+0ub4/mwMmpdy6zd3RIjsyNlruxdkTKuj/+XIh0FYh0hEjOMMnO2y3HBZGuxkqI
RFvHUXVKAZFuA5FOiL5cLIpVIJLhVqxApG/cJmrElvAwjhDpJhApgyjBzdAdWJoykYjLsYKK
to10RWJB3NzsPRSvNyBSLn9CpFRyBiMnU6NETSdXy1gBQUWaxTzic704PBd/LkS6CirSESbB
TJcUIlqicyfK1khZsTjpdXAlkovtXmtBIFJ9INIRlGCJa3Mi1hbpVqxIpPA9KZ4XieNBpNu8
XiTbwjwpUpRg65M+K2ahSHdipUQipEx74vjKp+bqPweRznixSPy05PHAH9sk0mgvqmKdl6KV
MpGuxvIVRg4rjb5HbthLirbxMwxKwlVgPs7jqQdWB7y+IgHwC0AkACoAkQCoAEQCoAIQCYDb
LMs/NGSWzjQMkwcAAAAASUVORK5CYII=</item>
		<item item-id="10">iVBORw0KGgoAAAANSUhEUgAAAMoAAAAtCAYAAADvJPSSAAAAAXNSR0IArs4c6QAAAARnQU1B
AACxjwv8YQUAAAAJcEhZcwAAEnQAABJ0Ad5mH3gAAAOvSURBVHhe7ZoBsqsgDEVdlwtyPa7G
zXQxfkDAAFETfNJPvWeGmdc+NdbmmEAdVgDAJRAFAAEQBQABEAUAARAFAAEQpSmfdR6HdRhn
8xfoCYjSjGWdBiOJHRClOyBKYz7zCFE6BKI0BqL0CURpDETpE4jSGIjSJxClMRClTyBKYyBK
n0CUxkCUPoEojVkm/I7SIxClGeQHRzfGdYYt3aAUJf2yp8W/DcAjaB75EeTmZ15Hss2gSGCF
KP6kaSAzIAt4Bs0jPzY3J7OHf2XngUxuhvdrclcuyjKtY+gVqJkwBTyIaPFjmbM21t/Uk9w0
4t3I1eo5ipuUGlGiPCyhCu22A6ChdpXQ5ScVw9zoaypJIBWFHGwbxwm+iYIJKXiWOlG2G/Qu
BDNtUNpCRAk94SZHqBj8Af22ymDxmEejRnXw3/GX33OVKHZqcLjPLo0m3Q5brzjx4Y7mKs93
2qnkgmN8ZbSkRpRluu50itbsAuZTZ2UqP5ibyKPlAm3QimK3F+W/vdnXikLnHXxFsRKlknzm
WVxZ0Hq9g6+1XnRl1mJu6vNRKLOtJt12UeKSr22pSFUhR2MvgLZ/BECByzlJjhULUXYcTA9O
5zA8pKLQXzZN1ZjT5bTDu8SplkG478xnQM/QfLSDdjI+r3yyx+4nHyE3YxHwo+Lm3nZmBkCn
QBQABHQuSlqCn4HM12LZNu9NT8Ssi8W2HuK2g7Y4tEVOW5/TDvsFdCwK+SIfE4URMSTen8e8
GYsIUTxW5P53Mk+ME+GwTSasH2+WpfvWS7V8qCUkX54hNrFEMW3CCRcy7sY6EEV0feK+/lxN
TDwAmwJRzqBJktyRr9uhjQpRamMxotiVyqK6cOSiZIQVT9GxfhSIckGxLK6KpRDFcCtWIspS
tnE55HeHcTIVxP19Jsq7n8aAKAKKBDZD1oXoRLFUx0oq0j74KhDmd9u5uWtIXqf4bV/cdlle
IQqXfMmQJEGRiPwdtmWshKSifMh5lPtGMcK5xH0ZUVzl0cn+i6CinGESqHhWiLQs1zmvm6OI
YoWkzoNnomyxt9d5ootFce+/u+UKQJQzbKIwxw6J9tei3IpViJK+R8WKooR4cTt6rvbcU0k0
D8D+Gt2L4lqMJ0VhE0gaUynKnVicKBYqy5EYsXLtsdkW8qnr3AEdi5L+cvzIqoxJqMkdNIt1
XUo8OlFqY8UKQYdL6vwabcMdkrR1g6kcVLLDeZb4c/8e3VcUAFoAUQAQAFEAEABRABAAUQC4
ZF3/AUiRLLvqUHTxAAAAAElFTkSuQmCC</item>
		<item item-id="11">iVBORw0KGgoAAAANSUhEUgAAANIAAAAtCAYAAADbXTWOAAAAAXNSR0IArs4c6QAAAARnQU1B
AACxjwv8YQUAAAAJcEhZcwAAEnQAABJ0Ad5mH3gAAAPFSURBVHhe7ZqJkYMwDEWpi4Koh2po
JsWw+JCRT3xBFue/Gc9sMMGQ1UOyYdoBAM1AJAA6AJEA6ABEAqADEAmADkCkR/ns6zzt07we
f4GRgEiPse3LdEgkGkQaDoj0MJ91hkgDApEeBiKNCUR6GIg0JhDpYSDSmECkh4FIYwKRHgYi
jQlEehiINCYQ6WG2Bc+RRgQiPQZ7ICvbvK+waRiKRZJ3VAqGZdNbAeiPLIN1rBWF2raks35r
f4AikSyJai4QgFxEME/LkcflB5nN82JNZ/6oCK39YfJF+qz7bK6ElSkwCXRHvdxrhVZmltiW
ZV8TCzqt/TGq50iUneZkoa/fdjZ3FgAyEDdtdw4Z2uZyyCbki66MtvYnsEWS6VRnGtkiAtB+
yEbgDmR8ubF3Vd4d/bozLEJrfxomEpVr6gLMfMg5czmI3E+1+IX5hOZYVis5GPi3NP+fK0QS
JRl1hURo7b8iWtoZYYJnTtKJ5l7wvVj/ELSvtNsJiSRLu4hIR9/KtnsitPZnEPhVaF6jW/Tu
QTLheQjoTGg+FNqmSWVAEb6t/TlYIqkDqpNNZySF2ic/IzWnfPAK2v/P/qpdSZa42re1P8Qp
kjReXKgQg2UlfTX045yrdIElSgB6Ico7E8zp+ZHLd0UypZpoR1Za9cocXQCt1PF9LkfC8jeo
RwY0j0GDjqtIsH9ZJABALRAJgA68XKR0iu8Dmy+KJsc6ti13jFk3Fi+BTKNayMx9dfN+q/ij
DGvRAJPhJC8WiQXAbSIFRKXA7D5m41hMGO+1LdmXmKea+e+5T2jlDS7FeX1pVzMxzIaC040g
a0UphZAjc6GldayISFm/j/muPlfx2ZwHu2HBpCgQKQULTrvsuS63FBUi1Y4VEElklfRLxRpX
JAf/0QdwgUgXeCVO0VgFIh00jWWJtPllogt7nDEvS1wk2g/ZKAlEyqB+vlAmkqB6LCujnS2c
RahcU+cmf0P2mTi3qwaX4vyESKHgtFpOhHiBWv7el2wdx7KwMtKHnYf/XSMInYv5bkj6+Koe
OEFGSnEEGH8rWMJKomsnyuZIWWNR0LuDOyKpsdXnaKbJEklAMuW8zfKbQKQUIsACx6ZA7C1S
01ieSPY2Lp4Rica7FIm+k3ktP8jrRZIlzJ0ieQGm7/RZYxaK1DJWSCQBlykmjsl86jOVhedx
1Hlc3zh+lxeLxGt30W4oO46AW+RBnbGyI6pMpNqxTIbhTUrj/kaqyUOysnGaZ1tC3icbSror
Xp+RAPgPQCQAOgCRAOgARAKgAxAJgGb2/Q9AnnSfkz+pZAAAAABJRU5ErkJggg==</item>
		<item item-id="12">iVBORw0KGgoAAAANSUhEUgAAANIAAAAtCAYAAADbXTWOAAAAAXNSR0IArs4c6QAAAARnQU1B
AACxjwv8YQUAAAAJcEhZcwAAEnQAABJ0Ad5mH3gAAAPISURBVHhe7ZoLkoMgDIY9lwfyPJ7G
y/QwLoSH4SkK0pX+3wwz29oadPOZoJ12AEA1EAmABkAkABoAkQBoAEQCoAEQqSuffZ2nfZpX
8RcYCYjUjW1fJiGRHBBpOCBSZz7rDJEGBCJ1BiKNCUTqDEQaE4jUGYg0JhCpMxBpTCBSZyDS
mECkzkCkMYFIndkWPEcaEYjUDfZAlsa8r7BpGCpEUj93mZEN4CGoDdYXnmXTbyZxL1Th52u3
57ktErUoIiBEAo+wLSK/FpHe9IKSPJ3c8qJuPnsIeHy+dvs590Sig4RI4ClUt+Mkssy51Npy
W702WX1/Mjuo3V7ADZHk1WHeZxnoVCQ9IXtlAaCAz7rP/hoy9l4G6pgyItRu93FFYpVGjVAA
GWDZjCCoSOABnLbOcNbecVR+pj9buz2EiWQWW+oAzBrIsVIeIL2+J5LdZ2pcmTn4t1T/n2tF
ktUr94ihdnuEZGtn75iYmTs7/15Fcv4hGF8ZjxMTiVq7MpG2Jd8C1m6PETkrhyQ09Mz5rUh/
oL0DTSFp7q2RZJ7mZKvdnsIRSZVkNVm/IrUQCa3db1D/fw7XKJR/Z+2WqGROLgr5Vh6qdnuG
QyQyXh6oLKmsKkUP+nutHfgRZHtnxSlYH1E7qHPWDtYe1m4/gVUkc7NBDlGV1mPH4QGUimQ+
Vz4hAAy8C3JzUOeVFi3ZLekv1W4vocPKEYDxgUgANODlIrkl/hmONpYGxRLvLU/EvBcr2pqY
tsSuffUIzhVv6VMtuJoX1sNpXiwSS4DHRNKJzfdvErN5zMpYTJgg4WlbZp1qF9rxz5i7cBAp
zetbO7oaPyWSSU5/0encUcoh5Si80VIbKyFS0fmx343Mld3NgkhpIFIOlpxukp23W4obIt2N
FRFJVpKi5E+KJKt+6Q+UfxuIdELwcPFSrAsiCapiOSJtYZvowyvNskRFkvPBD5TLgEgFBAku
RtkjhmsiSW7HciraMeLJb9aXam50DtlrQopGgSFSCT8hUiw5nVGSqUGixn/31TOWg1ORPmwe
4XetOGYu9rtaJPnanlOIVAIqUg6RUMFvrVhLdO7EhYpUGsskvR/cymAS/hDAb9nORDoqVDgg
UxyIlEMmWGTfJtFai1QVKxDJfY+LZ0Ux8SBSNa8XiVqYJ0WiBOIy6Ct9UcyLItXEiokk4TIl
xDkqX2yuR2WDRGleLBJ/Ii9HwTriKiLhFtqpF+u8FGmuiXQ3VrSCkDT+OVKDdsnaxmme4xIS
EKmE11ckAP4DEAmABkAkABoAkQBoAEQCoJp9/wMr10jFF/gWQAAAAABJRU5ErkJggg==</item>
		<item item-id="13">iVBORw0KGgoAAAANSUhEUgAAAD8AAAAVCAYAAADxaDaPAAAAAXNSR0IArs4c6QAAAARnQU1B
AACxjwv8YQUAAAAJcEhZcwAAEnQAABJ0Ad5mH3gAAAEsSURBVFhH7ZULDsMgCEA9lwfyPJ7G
y/QwTFA6bP2uNVmiLzHZLF15gJ2Chdnyq7LlV+Vv5Q+rQSlFy7i4WaEdf4DV/rq2/lPgLn9Y
sB0Pm4ozXsJASMOBaRWgGR/2qDhl+VCdnkrPI5MDyomkU/rjaTpK8s70j9k0/ORppcHKzHN7
zEB8UZ7FvyuMkTxLtGZXJhlhpjL6A/GVzscXgryJKuj3+Ab8nhknyb2Il9Uq3t/Ixx+hpBvS
r5GTiU3oli/ED8ojogClBASPO587r7k9ZiD+B/kIVRivF5J4jfvb+5p0Sn98p7z/jH/2WMEz
mK/X5R93HsFCn8+tnHemM55yy8t7rt318sYYOj+cvJ7b9hPqUnxmKhKbICSQcjySHl32S+UX
Y8uvypZfE4APvODskYYjGu8AAAAASUVORK5CYII=</item>
		<item item-id="14">iVBORw0KGgoAAAANSUhEUgAAAEAAAAAVCAYAAAD2KuiaAAAAAXNSR0IArs4c6QAAAARnQU1B
AACxjwv8YQUAAAAJcEhZcwAAEnQAABJ0Ad5mH3gAAAFUSURBVFhH7ZWLDYUgDEWZi4GYh2lY
xmF4LRZo0YfVqDGBmzSIfHtawMTBNQFQOawmACqH1ccBLNFbE4318NUqRGegjcwF+t3T4qNl
YwwM2gKATl4z2eNiDm4AIBgHPajmrQpC7pcN+zcAVuIqmi8pbboFECBI4gdlSnfjAHSnXQAI
rpL5inYB7Cjtvbfx4ETkswqA7Hw1B8Rk3bMUsjIEj0kH4ChzKUOKL2DUmWVA7cQnKueGNhG8
Mhp8sdZ6kWqkAoCXmyJLVkk/DwGguEMn9n6LNACCs82dcKx8ZFQAEuEEoN68Pb2ZAdh+KSh4
J6gB8Cfp0mrX1QUAToi76MwTDmPRlT8A4LvMhM5j5CuEIwZ3ZkCaaw8Au9Wr6TI0ZTTNyQCA
yqTrmaqOQN3LBZ9/BVjWJavnPGWFaCMrYCmYGVw5wmQMqAQwoCYAKofVBEDloIrxB9joQ7CM
ogl/AAAAAElFTkSuQmCC</item>
		<item item-id="15">iVBORw0KGgoAAAANSUhEUgAAAEcAAAAVCAYAAAAU9vPjAAAAAXNSR0IArs4c6QAAAARnQU1B
AACxjwv8YQUAAAAJcEhZcwAAEnQAABJ0Ad5mH3gAAAGASURBVFhH7ZbbtcQgCEWty4KsJ9XY
jMU4QYSA8TFzvfP44Kzlx0QJhx3Ucdk0lMGZyOBMZHAmMjgTMZx0+Oyc0yNEmsxePvdHTjhT
FXPg+XD+AqV8eBHjfD500Fsl66EyxpL+r/W6cwQE31ZS5qjwjmKoL2/XUOIPwileyAfmHwOC
+cszQsXfT8EpAbduacSx34aDHatgAKyR/5Q6uwC9LuHE0Ominn4FTvHR5Oo9GwnWVrITOBHP
jFnH8FY614fwG3DUliKhh+XZA/WLeodw5Oh3DhWNRq4DcA8OdGqbX41VhX+Eoy8kjJ9uq8vo
vTB+GWXk2D042+rBqd6WnXOK6oL6F2eOvI51wnfB2e6c4qPJ1Xs2FNb8BBz9TBpjOLRH/wnO
vu63VfG6um2F4ANB/BoOSAIaweDDud/SH+scEHhhGOvzRgn81liGw50gR1lEX16PkoyBnMP7
Bmz7D7mOF77gjmQ9Gkz1RT5kDY0/3TkmJYMzkcGZyOBMZHCGyvkBr3bPVSztS84AAAAASUVO
RK5CYII=</item>
		<item item-id="16">iVBORw0KGgoAAAANSUhEUgAAAEcAAAAVCAYAAAAU9vPjAAAAAXNSR0IArs4c6QAAAARnQU1B
AACxjwv8YQUAAAAJcEhZcwAAEnQAABJ0Ad5mH3gAAAGtSURBVFhH7ZXhDYQgDIWdi4Gch2lc
xmG4Am1toRQvnveLl5AoCH18tLilpaEWHEcLjqMFx9GC44jhnDGkbdt02w8aTEH2h5jOOoI6
0s7jO7yRZP+WaLl/SO7nm7jXvL3JHAEhRL39OiY33uiAxXDR+s2ZYqhryfYXQMUL+agHNI9L
B3nt8RacQrPLlkY8FxcHg7yGzLzX6dRDUWEyLNc/gmm8TeEcu5FFllo4jfI6LfRXVHyEpMJY
fULVW+/bgXPUsvCIcynB9ztkSnn24IwN/kyqpEheadWxECOW1bWHIRzZ7NPWNSovst6DnbaW
KMOGbbbGt3DwgAMkQR2muxL6yztJZc4pjPYnzjAoIs814JiGX5IVC72N4TTfI7DJnSP/OHqB
23BK//1yepw5VjzPg3lwmOn4VtXB0X3SGMOhO4m/k4EyXG3qhNqebO+h+r+V/7c1Sg5hzuFk
SUAjGJSKAo6ZBd4FD3qcOVnZC8dx7htUPejGN0xgOJwJspUAmGJNK8EYCDTIEAl2uMk7m/uB
5H50SLwqmkNSfnGCzpwlpQXH0YLjaMFxtOAMldIHZT6rlsXlupgAAAAASUVORK5CYII=</item>
		<item item-id="17">iVBORw0KGgoAAAANSUhEUgAAAEcAAAAVCAYAAAAU9vPjAAAAAXNSR0IArs4c6QAAAARnQU1B
AACxjwv8YQUAAAAJcEhZcwAAEnQAABJ0Ad5mH3gAAAGVSURBVFhH7ZbZDcQgDESpi4KoJ9XQ
TIphMWBjcxgiJfvFSEibcNmPwVkTjqY6cBQdOIoOHEUHjiKCc182GGNkcx47g+Xv7RXu3FPk
g6N+F5+qvGPzcL3PxeMxYWvbNsc4STqHDbCXTD/3ycSFvCsL1zECTGnf8wEwNYZ86ErcRa05
IM4tOGli55ZGNLcEAs9Egp3k13Tue+BqG9qzlopjBnEt4cDpdy4aqYXTCF20tdabEoc0Eble
OluB48Nl42/NMWxR69wcDo772jWtIJ+V42NvyrPkweOcwuFtfNp4VTKMemclnNFd1jSqU6Jt
Apb7jt3cq4KCbdRrVQPt7yxtjsHS3FEgrOZsB/qOMM4n1znlHfNa1BxuuYkjtuCAEJBeHN9y
TlXO4VGtgzKwhiPf8cAIDt7pJRyc81/ngAD4I6YRDoxfwwFxQDMYVJzzMzqgrpNPcBXk686B
OJdFmYmNJzjkBN7SIF4vaksxsq+VsVaC5X2prf5rvKR23w5MKRXdIffjpXOOhA4cRQeOogNH
0YEzVQg/uGvItf8Kye8AAAAASUVORK5CYII=</item>
		<item item-id="18">iVBORw0KGgoAAAANSUhEUgAAAD8AAAAVCAYAAADxaDaPAAAAAXNSR0IArs4c6QAAAARnQU1B
AACxjwv8YQUAAAAJcEhZcwAAEnQAABJ0Ad5mH3gAAAFVSURBVFhH7ZXrDcMgDISZywMxT6Zh
mQzjYgeDeUd90B/kJKQmKHCfD1yDG+uB31UP/K6K8OcBaIzJh3UyiaDfw4HnNRPk0MZ5659a
OvEAg3DkX/5Kziq/wlEoT15BViZ5rgfm5ewQXsysgOe9VED83CjALXg+FVXaheK3DfhYmBXw
jRNG+zf8T+GparcMd+HpSgCCN7QSXsNSeK19B/CuWqSSTtTaJjwVz7pgiNf9NbyXcPBR98Xv
MHTh9WgbliZ3waaGqeCpOGzgPrz0hu7oNK9Kkx5EGh77ZASw9BxhxUx57Ok5Vnxx8rwf+cgD
KjW588l0ucAMPp2EeowK8I3kyz7Fa77T8PQ7vXGEk0W/BP+5rrTzGtG7Ov05PEkXoAM7vmMr
73zYSyc9+6trJsUfyL3JB3tQ3d6A/zsJv2vAf9z54Iu9afBUnDz5zfTA76oHfk8hvgBOBFIA
q5ArTAAAAABJRU5ErkJggg==</item>
		<item item-id="19">iVBORw0KGgoAAAANSUhEUgAAAEcAAAAVCAYAAAAU9vPjAAAAAXNSR0IArs4c6QAAAARnQU1B
AACxjwv8YQUAAAAJcEhZcwAAEnQAABJ0Ad5mH3gAAAGSSURBVFhH7ZXRFcMgCEUzlwM5T6Zx
mQxjgwKCUTRN2i/fOXw0KoHLi93iUlcLjqEFx9CCY2jBMcRwjt3Fbdt0+ECL0cnnbo9HXkGF
6Hndn7+KghfnMCjtLyXf63ZdbVN1j2eR2jliwyVhWtONKwWPieUeCQ3jAvZ9JTA8gVzDCFBt
Djg+BScdHDXFZwscOPcPlyi1hpgGZwwWADYKHcKBKdyzJRVxxN3lXCn+4JikFgisrTsodr3e
Y8AJuTmrKZHUea/hiFwyfu6kVJOLap4mnGqIELixC0dG2zl0n2QY5ZslOEeBqvJWhVdqXeAq
hnSxLjnUFrCmCih4jflZlUKviRkGFctnK0sLUb5hf0/VHHK/rlp0oQ/uHGk5nfwbODRVC85z
59TKPUzdmyRw2hiOfiYLYzhk32k48xN8Q6nOu38GJxxodQwHJAH1YPDl3PkNwpdaes855Pqb
w4C+sEeGUy5UEWkTXbw6Uo0M4AznKrCNc9ONPVBvwCyEdhkyhnCZds6S0oJjaMExtOAYWnC6
ivEDwzqukXpiqRoAAAAASUVORK5CYII=</item>
		<item item-id="20">iVBORw0KGgoAAAANSUhEUgAAAMoAAAAtCAYAAADvJPSSAAAAAXNSR0IArs4c6QAAAARnQU1B
AACxjwv8YQUAAAAJcEhZcwAAEnQAABJ0Ad5mH3gAAAOsSURBVHhe7ZoNsqsgDEZdlwtyPa6m
m+lifPwIBogYULiP+p0ZZm71SqjNkUA7bQCASyAKAAIgCgACIAoAAiAKAAIgSle+2zpP2zSv
6i8wEhClG59tmZQkukGU4YAonfmuM0QZEIjSGYgyJhClMxBlTCBKZyDKmECUzkCUMYEonYEo
YwJROgNRxgSidOaz4HuUEYEo3SBfOJo2bytsGYZiUcwTMfjAp2357CcBeBBTphblWP4nQjR3
58KnVKEo8VNRNZQRoAWfReXXojLOvDB5l5cl/xMhI4nvwP5viSxFomjDMXuA9tiZIcg1LY7g
ocxulnzXbfbS7QQiXlMgyj6tZaxNcdfIBwSATexoDccdY2BF4aQw/cmXDaEopkMiA+187zg8
j/UJaAD7tJeUXzlROPGqRHE1nh2gX/i4nr7fI3ggjXz3htsICBqs+wluf85Pi+Jymx7n5Mlw
WnqZgBdvyt2Qnvkd3HC0P2nN4UQRzgC8KAq2IoplPId519FaJDsymeUAFGGS+sE1SoLN8epd
LztD2MFIZhQritxKlF7v4P7nnO56yQSQ/Z+0L8ohip+adOKTWcWN1kyH7vyOOobcBk3Q+eaT
WV65GElPJajfhSUzyr7gMU3NKqsTww2Qnt/b5cjrBwaAr2pUC1Ntz6tAiDg/SZlG1iel38g7
OqzMABgfiAKAgMFF4abgpyHrNd1MLHVsaRGzLhYtUXxztUq8LZrcK1qyhCUytyiXrBN+kYFF
IR9wM1EYEV3iPR7zZqxcHW7OZdaJ3EZNINDemt3n/5/hS6+arT4xLvnix2iwI5NDJ79wI+Nu
rBNRRPfHX3uMVV/31tmDA6LkIMkXPm2vyyFLhSi1sRhRdOkk2uVJRNlnNzeeVvd3ICDKBUmd
XhSrQBTFrViBKJ+0jIvx5Zb6/2UJRQmkPdqbZxiIIqB+UVsmiqY61kly8zOKW3/YsZl7SF4/
8QPYX+MVonDJFzRJJiaJyCdNz1gB5BotxzGO9FovhhuLv/Zcatef7AHxe2BGyaESSFUxIaRk
uU6asjWKKJZL6jh4JIqNbV/HAtSIogZjZiGIMiitRZmZvl2iPS3KrViJKOExKpYXxcUTiyJ8
Lz/I8KKYkqClKEkC7U9qUcxCUe7E4kTRUFnOxPAz18lrjTr21tlEM7Ao8RdiDRaaKqEW02kU
S5wxZaLUxvIzBG1Givge2Wa6JGXdNM+RZMx1b7ZEMfyMAkAPIAoAAiAKAAIgCgACIAoAl2zb
P7/LD/uG0pTQAAAAAElFTkSuQmCC</item>
		<item item-id="21">iVBORw0KGgoAAAANSUhEUgAAAyAAAABfCAYAAAAQ7KPhAAAAAXNSR0IArs4c6QAAAARnQU1B
AACxjwv8YQUAAAAJcEhZcwAAEnQAABJ0Ad5mH3gAABm5SURBVHhe7Z07luO2FkV7OD2GmsEL
PA2tNwgnL3dQsQdSmWOPwasih848Az1cgBcEQQDEh6Qoae+10C1RJL6XwDkkpfpxBwAAAAAA
OAkMCBi+7rcfP+4/Eun2Ne0CAAAAAFDJ1y2tLX8YcYkBAYMYkJv5FwAAAADgIL5uGBBQMCAA
AAAAcDAYEJjBgAAAAAC8Dt/3zw997Onj/vk9bX40GBCYwYAAAAAAvArfnzdvOux3MT4+jSW5
ABgQmMGAAAAAALwk35/3j6voPAwIzGBAAAAA4CSMIP48SnR8mbyv8rjRVRADwh0QuB4YEAAA
gB6e+WfsH1L3w8WwfPfhQt95GCT7U7Y/E9skpQbPiP6Pq3QIBgRmMCAAAAA93K5yZbmD8+tu
zMHtjDLPKudBiIlLGY3kdqPxrhSjGBCYwYAAAAD0gAFp4MQr8d+fH6/7x5QbDMjX7WL6DgMC
MxgQAACAHjAg9XzdTnw0KifSX4FKA7IwYeaz2xUew8KAwAwGBAAATkAE0upZ9fDvFUhaitTF
M/Ap0TXEeNllES/r65xHfPXf5b+fKF9+X2A73766h33Woh3yWqO7H2w85Y4b0Da7f5G9HAdZ
cvWoMCDLWJC0X5wNgQGBmYGTFAAAoAqz1njB6wTZQkOJMPFiKVqTzGcZ/b8PA2XnRfxSdGoK
89rbgFi8yRsxIFt1188btIOtV3r/rn7wY1YyID1923tcju04SFOoR4UBuSwybqaOGBAwSJBj
QAAA4EC+vxdiV0TnQivJ1V6T/B2SUBwbYXXYz7YKA2XnRPzyOwiBCD1aIFqhL2Vti+j+uuu2
Bu0gwjNreHopiHRTktypae3uvU1hbxwU64EBgddATggMCAAAnMQkQhbo4yb+ynYg0hImQISd
32+1hsWPVm2scY1lh+TvIizR+s7Zav0TItPUI+4exQnTOa33U5Hbb0Bi4rrPZdzun8E45Ops
kb5NlFfsh006DUimf+O+9TEQxoWkASO17ss12XooGBB4DTAgAABwDl5cxUJJTYBhFqXT8/KR
CYhFnM3Ti0I1H25d032Lz903lB1TK+Jdu8O1VuvZYEBEYErd5EN9vVq/9zcg67prGdqvFWVm
DEixHzbZ04B837+/U+2Ytmndpd8r+y3Fui9jcvUIkDqkGpbbfiUwIDAjgV46GQAAAHZkEs8L
UxCYAMEbFZNun6EJUHE2r1vONExiTYV5i0isLntNnYiXOsdissOAeLQPJB1tQFJ1X4+B9lm2
3lUGRF9n0irzVN2UVgMipPpOt5m0qH9rXYVSfUNS9QjAgMBrIIGOAQEAgPOwpiEUdJEJiAWe
11VqMBLJ7iMCR97nxHWF+cmWLUTH14j49M/Pahny2YaYDcpwZsus2b4fGgzIbnXXMtYGxPdr
3M/2fUprhP0wbaqmJOglX/2stn9zfafbXerV+NmfIY77KluPCdk/VYnc9iuBAYGZ/91//vhp
/gUAADiJSYh4ViZAmIXfvOuGOFMD0nJhrbrsNVsiXgzD4nhfVkF4mzYky5yEqu03fd1iQCL6
665lrA1Ivq/kmDMNSK48Q65/7TGFuvjYaq9rvi9TbNTjqQ3If0y7TJrewltTOEkBAAB2x4nO
pSAri+7wM/+IVLDx+/M2ibXgard+bvIo/hG2hrJjSiLe3a2Y6qLJ799uQHx+kocXw8cYkHLd
4zKm94X8hO07QdOmaqTczHElMZ4b70W7zGvZSfKpGbMC5b5MkahHSK5tpTZfBmmbid3pHbw1
LhiuHrIAAPDEeMHs0qyTAsMgKSWgEoIx/J6GpPnxFUEF3JSyYq+v7JCciI/rF5exEKVxHrky
J0Pk8jH7+Neyc9QWTQWh21t3279ybFifQjke067lOG30Q4mwbJPi/pJ8k30oFMZ0rs+ki0w5
N9PXpbJKbPdlmlU9QnJGI7f9UmBAwIMBAQAA6KF0F+HqnF93Y5JuZ5R5VjkPAgMCrwEGBAAA
oAcMSCNyR6H9Was2it+veAEwIPAaYEAAAAB6wIC0U3w8apQvI24vL8IHwYDAa4ABAQAA6GHx
XZMgPYMGfua6vwvZ75D8TGyThAGB5wEDAgAAAABHgwEBDwYEAAAAAI4GAwIeDAgAwPOT+RlW
TYlHM5L7kUgk0mDKgwEBDwYEAAAAAI4GAwIeDAgAAAAAHA0GBDwYEAAAqCP3y0k/E9sk8YtK
j6X3L3EDlOiPKwwIeDAgAABQR+5vRzzz38N4O57i70XA01EVVxiQyyJ/oEed5O3TDKa+Pmyu
wIAAAEAdGJAXAAMCR4ABeXaCXzKRCV0GVF9Pe+wLBgQAAOrAgFyd8NfQPu6fqUHBgLwhFXFR
ZK+4woBcmHmQ7TiqATnMJGBAAACgDgzItfn+vHlxaJ/TT40LBuTtqIqLAvvFFQbkwmBA4DVw
V0peIwGAAwPyRFj9kFjfMSDvTS4uahmKKwzIhcGAwGuAcAd4PTAgT4Toh+4r1eAx/fV5VHd9
mbzPPnFycVHLUFxhQC4MBgSeH8wHwGuCAXkivm73j5S6rRKKYBkV65uI5uv5TsYAubioZSiu
MCCXJfwVrB8fNzOpT69NGgqYLBgQ2B8MCMBrggF5FszanhsTDEglxhzczojrs8oRCnFRxWhc
YUDAgwGB/dkyILPRdrEX/1GjpdmWGA0+32nhPK/M+a6mSydf7QLYEQzIc/B1K6zrGJA6Ru8U
NCBr4hlDUoyLCsbjCgMCHgwI7I8I7TQq7BMxJ5OXF+nrv30T/grHbpxaprYdAwLPy1sbECNI
r/IXxL9u+XlkIWbNHHeLd8SAVFHq4905YUw242KDfeIKAwIeDAjsy6b5yE1QMqHdboEhWE7+
RxmQ88rEgMBFEWGt58CGkeg2ICJOUrHfULbg7lzWnkPlu4+Lu6Bbwknq2WCylndYG8756i8l
u7bF1Y7v7CbLLgrFHftsT5riZ4825LWRO75hTJVcGyzjWqwUc+W4CPur1OYwJdpRjCvFtRMD
AobxoAcIkckphZvACrFmJi97RSVcUIL9DzMgp5WJAYELshANU4wWRESXAfHnVxT7jWULXeIv
c35bzGebmknq2WA+PHJcqt1ZpA9a2ta6/8Si3zOM9tme9MbPSBvs2EXHTIzFYO64zrGMaY45
Zeq/TJurqIkrW47pi+kdvDUuGLoDDiBCJtk1bnL7+DSC305yiYnOTF56S3f+johJ08KfMgOL
/VZxHF8FS8R5R5lJFgtdpqypD9oXBoDj+P76Wghrex4UxHb3HRAb/8vYby27G7mrYJK/0xmW
YeaArZ9YFcHZJbgbxWC3sG2tXI1QHOyz/emIn5E2SL/uHovrNsyk72g10xhzM7o+DejBmriy
5WBAwOKC4fS5BF4WmehXTAJdriK6WFNzEMSembzCZ0rdYjwlM6nFZkANg853dn+/YGj+bhLW
fVdfKGwsM81y4vZ5rCZi3a91YQA4kQ1Bu6cBWbFRtp7HyXPIHJs9VISo7D/NQ4vzc0uI2nqn
18jFfGHSuvz6cz7Oy9cvrLOkuJ+t4Gxcw2uEYmOfzWMjKa5PxcWg0vhZOuJnZNzlmERMF2Nw
k1Ib6gzInjG3RI8za14wllv1WVATV7Yc07fTO3hrXDC0xBiATEwpctvdAhDF2bQo+PnKTF6h
GdAJWSfCj4/QDMyT5Xy4mzRtfrrgbImipjLr8AvUaiLuXRgAzkMETklDHGlAtsqez89EPuac
zx6rQtQQCmV7QaJTiMpx9kqzFKqvV2tp7Tn/ff/+Tu07bdPypZxVXeqE6wLJZ+uAhj5bzL0G
K5J9PXXMXN/ovquLQaXxs3TEzxHj7tuzNaYpSm2oGEeNM9lJX3fHXIwep2PTkU9NXNl8Td9O
7+BkwhNhn9RzIiguGLZCBkDRuEuR224n88xE6ecrM3ktzYAwT4qLOPeT7zrZydOWZ94nF5CA
ljIFLTc5yerCNKXVPprvyPkKcCAVAuIwA1JR9nyOJfIpCdhAiArhVeTbZ1mI2vW62LZwvhgR
g6l9g7yzdXB9shL0JWr6urrPtI5z253Gmdqhc+ZWfIwakFSbBsZd6rNtQKI5P06rBpXa4PLa
GhZHEBdDMReyHkftr7o6GarOYSkHA/JQViakeoQD9MRuDrQQFwwdpcObI3Ebk9rmcJPbIsxt
/Aaxa96vzYAhGecbk6wakK1zo6nMPG6idvv6c3t1Tm/UGeChiABKrAXTuaAC9xgDUle220/P
oQ3xF9YnEqJzPi6t56W5zJIBcee6qbefL+I2FM75Vdty++r2RF0tri1DBmRVF0Ntn/m2r5Pd
J3sxqGH8LB3xMzDu7n0iT59Hri4lttoQfZYYl6GYK6LHzfmpAamOLanTOkAjpBwMyMPZz4T0
nAiKC4aOkuHNkZiNSW1T/MQ5vbeTWxjzJpaTZkCwi9gyzv3VrGChkjJclsFCo2Wk8m8sM4k9
B6UsaVuiXMXvN3K+AhxD7d88OMKA1P+9hYL4M+drdgldCVFBBVdK1AfIPJBqm57PcvBiDgjR
Mmrat7GvCvnV565Pim2IkfpuHVDdZ7X13tAZpfGzSDnpMrLxMzLudr9UnQsxuEm+DfnyAnaP
uRA9bs6POyAvzh4mZOyP5VQEPUAGiVklfJ3Dm4Yo1hfbM/GY+kL48rj4So1OqFOKRERvmWvC
csy5aI7RfF0TA1MSpk3BBnAOs3GfKIjBvQ1IS9nzuZRY80rH5T6bRFy+PCFfb38em/zdeT0i
BsN9zWuplNTP92uu7XJc4xpeIxQb+szPpcHGee4M5j/93OSxuvBTHHchPw6L48J8hsZdDk+N
20EGpGJM9o+5kPi46f3meR1QE1c2X29A0oujy0MrNCVbkXj/nkE4CtewdPNLnz2WWEQ1m5Ck
y6/luv0C10fiVQlfA8BzsFp/bMqvCV0GZBJ8mr8uca1lewEmKS4vKTYjvZJaWzeFr6vnap+w
TTeTx6KMtK7aEnNz+6Y+MGUs/1Bqoh4iRLcaEFMUin19Fo9ly8UgS2kcmuNnn3GXfeLHj4ox
WCLTBmVlpFIcEHMzZoxk37CMlvYJxbhSnOZcqIWwU5fHu0at89SAuogBkZMwNXGZDvFfNLId
eyXDNFM+eY8EAwJjSLyG/wPA69J/B+SJsdrhiuuk6LMOTVMlFMH27+2MuD6rnIPpNSDCLILn
gM67sisZkJyITpiny04kYf+7dI4JwYDAGGo89H8AeF3e0oAIcpHzUm3MXRyuAANSj+mr7PcE
92LoKZYLMWJA3AeTAJYTTU64bGbXMSAi3FNiXQV93AR7t2ezk9zJXbodfATnmxAMCIwjsQoA
r8/bGhDhQsJdtEJ3VTAgTVQ9HtVLUWc/GWMGxGAfZVIBXBKmeQMSPs5l01Sh5WNeKvAluXKW
n89myIpwaVj43iP7resQC/lFW2xe1xXd55oQDAiMI3EKAOewXGPPnb/9Rcoo/Uxsk4TOfSxr
LTQlBgYG6I+rkgHxV/4lle5uZAyIGgW9GiLv/ZWR2VTYOnqzoxNoZEoC0+HvyOhru7/BbktN
wHNe6/5w9Wg5/7KdrWnnk/k8E4IBAQB4FtR86JJj14p3uPsAAC9A0YBE4jc7sWUMiN+eOnb+
bMuA2M+9AZnKWO2vk3GfATn+8aYxlibkKJPggqGU91wHEolEIh2VttE1NF4D2y6oAQA8Bqc5
k7OdTGYizMNbvOmJTSfC1F0S/Sw+ft5ut2FANnEmpGwQxnDBcFz+AADQjK5/4QIWPhUQpWdY
zwDg3XGac21AZHLzk90s4NMCWM1EyoBMeMOg++xvQNy2VP22Dch6e574kahVasmsFtu2Qv/u
AgYEAOA5qFh3AQAui9OcSwMiYrfwyNTqs9gcKLLd76smQPdZmoL5LsuAAbF1TE3GYV7mtf9j
IAab78VF99T2469qYUAAAJ4FfzEsWJNlLT3iGhgAwL4sDMgs1F1SMR+YD59EqMb7T0knQyOc
47/cGYro8NGuj4/gtdkn/EzKuoV3HcK/+mhSmKdMyEmh7g3L0qDYcjZna23nI8T5VPYpKwoG
BADgmYjvyB9/oQoAYA8WBuQVkAal7oKkuL7gtovL6m7UUWBAAAAAAOBoXs6AGOwjS1smRBre
9t2Ps3F3gc40BPsakPCqHIlEIpHqEgDA6/OKBsRSEtP7Cu1DOOVL5zH7G5A9KdXt8uMJxyDn
CQ+8w6tAPAPA2/CyBuSJOe1L5zEYEHgyEGzwShDPAPA2YEAuxviXzr9uvXdO9jMgRzxGgAF5
I+wdwOmRlNJ3oBBscDS1sViCeAYAiMCAXIrxL52PmAgMCFwAuQPoRZjEpDkncqIMwQZH0hKL
OYhnAIAETnNiQC7AHl86t3l0GxgMCDye7y/5ge+ZYkwj2OBAmmIxA/EMAJACA3INZOEZ+tJ5
8DdZuhcwDAhckJIoQ7DBmewRb8QzAIABA/J4pi+dW/OwR+pewDAgcD3kscRsSCPY4ESKsVgJ
8QwAIGBAHkzmr8kPpP5fz/rf/eePn+bfcaQee4MBeUMWz88nQLDBWWzFYg3EMwCA4+s/Riua
NL2Fk3Hf+0gbid7Uv37tcwdE6nAEGJB3Q8z5xrgi2OAUKmJxE+IZAMAzzXcYEDBgQOA6VP2c
NIINTqD/p81niGcAgAAMCMxgQOAayJ3BhQ4zE1VSlyHY4GCqY7EA8QwAEDHNdxgQMLy6AZm+
b5P8CUxpe+tjbPr9nfGroyH2b8EEdVl+p2dZz3qx0jK22i5N+7bPka9P3H6XMnWvEGzH9OdZ
9MXs8TF0TOzPpNqdj5l+yrG+HYthX54TzwAALwEGBGb2WeBlgT2CUt226x0IhZWYExEyH6/f
y9nWAQeKsOiX0eK6fH/e6suUk7xrXLXPGttn6v5ZU5ht42Df1Qq2PfvzNAZj9tAYOjD2S+3e
I2aSdMa64Pu55xyLwIAAwLuAAYEZWYTHFlERDUcxZkAcVqjFoubLCOalynHialchsBSMmxhR
c7vdAgG5FEb14nFkTHtEmeu76q6z4m0g5hoMyD79OUJjDEx0x+wlYqifZLuF0ZhJggEBADgV
DAjMvKkBSWAfm9hVCHQYEFFCcoJ6ATkfXysepR39P8vcLsr0cZOWrrNj0tvXLQZkh/4cY0cD
kmAVs5eIoX5K7R6KmSQYEACAU5nmOwwIGI4zIP/+++/9v//97ySCyunXX3+djlpyngGpu4pv
85rqvK0ZOg2IfTmXo3WvE48ynhlBtRClklJ1axNlaj7iPBf1lxR3lhVwDX0TUivYOvpzWe+4
ftMdh+znKY40IImYPTCGwvxqur+HYrtbYuaAWF9g6+Ly/RztFwwIALwLGJDH4MRax2LXgl0Y
W8o4zoCo+fjzzz/vv/zyi33922+/3f/66y/7WpK8lvTPP/9MRy05zYBIv20KPkFFy7EGRFiI
e1NYlXi0wqskttxnPu9VI1pF2SzKfVYqzrQ/k33rytnuwwQdBkTY6k8V2Jq13d/XW9vp+kX3
3b5LcKABSfXrKTHUOW4VlNtdGzNHxXqAxrhJLgYG8sKAAMC7gAF5DG4h7FigarHCobUMWTjr
BJLknSK1Xe5+hMZCDYiYEcHVczsEzzIg9b/5r0IjLYQWgi+VSkIjEo9mgxf3kj6MkN2qoxPG
2/2iAnpclCUMSNBHW2Ky6zGfTgNS7k+t89x32ke2KD23tkyBYSgGJrpj9tAYOjD2J8rt7ouZ
/WI9wBuQuZ+0/c0xjQEBgHcBA/LKyKK6vwFRERGT2hYjZkSPF1Mi6Pu///7bvrfooh4sxmcY
EPk8uf4n6uP6y9V9WzM0Xv1eiUdhLm8llBL1y4tHZSlI18KnIMqS/ZEyIEJY71Rfuc93MSDJ
ehla+lPzSCRbxwYDsqQxBiZGYva4GJrzSZa9A+V2J2ImN/aWgVjfwsfL3E8YEACADTAg5+MW
9c7FrglZVFvKkP3rBZK0ISR+n0Lueri2z4ZD3//xxx/2fY7DDYg5GWJBU/452RYRtocBMXix
UzGuViiny3QCyeXh43FYlOUMyIQK91V+rpwu3VUr2Jr6c6Pd2XZscYABKcXsoTHUEvt91BiQ
mrKPifUA35/aTxvnQYnaeAYAeHam+Q4Dciq6QOUXuz0eYXCLasuCKvvXCySpR0j8PoV8wVzb
oITb5A5Jjj0MiO3XlKjxojJMW3m2iLCdDIhg61ozrpnxXwimWSytYqpFqFpC4WVeixKWPHx/
Z+LeltPQNyG1gq2xP/35F8SKiFdXVKLPSvl75Lj2dnbHbGOb0+TmkJbY7yPbbqE2Zux+2i+J
cVP8frWxHrA6duqbXN1L1MYzAMCzM813GJBTyQix3cmJhxyyf5tAksVcCV/ncCLpx/3333+f
ttztnRDdro9lpRgzILNgcmnuF39VNE4bQmBx3KbYqBefS/OZPqbuF4xcXuvHQMK+MP1g8tLy
XJMDoRamGkHlRfHUvyKCF3+LYl0f24+9oqtCsPX25/K4uN5RPFWJzVYD0h+zR8dQW+y3km+3
Uh8zB8a6IgZEMvNGRFLLOAdgQADgXcCAPIL3NSAjjBmQd6U1Bs6mPeYWINhO4GoxNBgzV4Z4
BoB3AQPyCLYNSHz1dZWqFqlW4dC3sEt9wv+PAgPSib0ye0UTIvE2+AgPgu0cLhNDO8TMlSGe
AeBdwIA8gte5AyKoKToaDMgIfWN7HDvVB8F2Io+OoavF8AEQzwDwLmBAzufY56cnFs8j114x
lAV+PiZMW8fLPkdTqltvveF5yN4VZJDhCSGeAeBdKM13GBAYQgIJAAAAAKAW1CMAAAAAAJwG
BgQAAAAAAE4DAwIAAAAAAKeBAQEAAAAAgJO43/8PdP7qZvZ3wWwAAAAASUVORK5CYII=</item>
		<item item-id="22">iVBORw0KGgoAAAANSUhEUgAAAyAAAABfCAYAAAAQ7KPhAAAAAXNSR0IArs4c6QAAAARnQU1B
AACxjwv8YQUAAAAJcEhZcwAAEnQAABJ0Ad5mH3gAABoeSURBVHhe7Z07luO2FkV7OD2GmsEL
PA2tNwgnL3eg2AOpzLHH4FWRQ2eeQT1cgBcEQAAEwI8oae+10C1RJL6XwDkkpfrxDQAAAAAA
cBIYEDB8ft9+/Pj+kUm3z2kXAAAAAIBGPm95bfnDiEsMCBjEgNzMvwAAAAAAB/F5w4CAggEB
AAAAgIPBgMAMBgQAAADgdfj6vn/oY08f3/evafOjwYDADAYEAAAA4FX4ut+86bDfxfi4G0ty
ATAgMIMBAQAAAHhJvu7fH1fReRgQmMGAAAAAwEkYQXw/SnR8mryv8rjRVRADwh0QuB4YEAAA
gBGe+WfsH1L3w8WwfPfhQt952Ejxp2x/ZrZJyg2eEf0fV+kQDAjMYEAAAABGuF3lyvIA59fd
mIPbGWWeVc6DEBOXMxrZ7UbjXSlGMSAwgwEBAAAYAQPSwYlX4r/uH6/7x5Q7DMjn7WL6DgMC
MxgQAACAETAg7XzeTnw0qiTSX4FGAxKZMPPZ7QqPYWFAYAYDAgAAJyACafGsevj3CiTFIjV6
Bj4nujaxvey6iJf1dc4jvfrv8t9TlNfLSxmre9hnPdqhrDWG+8HGU+m4Ddpm9y+y942Lp1SP
BgOy/O7InnG2AQwIzGw4SQEAAJowa40XvE6QRRpKhIkXS8maZD4r6P992FB2WcTHolNTmNe+
BmS9vJTxuuvnHdrBmoX8/kP94MesZkBG+nb0uBL94+Ko1KPBgFwWGTdTRwwIGCTIMSAAAHAg
X1+R2BXRGWkludprkr9DEopjI6wO+9lWYUPZJREffwchEKEHCcSR8sbrrts6tIMIz6LhGUXq
UTIL7k5Nb3fvawrH46BaDwwIvAZyQmBAAADgJCYREqGPm/gr24FIy5gAEXZ+v8Ualj5atbLG
dZYdUr6LEKP1nbPV+mdEpqlH2j2KE6ZzKu2XlpdjtO6mFt6A3INxqJVl+zZTXrUfVhk0IIX+
TfvWx0AYF5I2GKmWcSnWQ8GAwGuAAQEAgHPw4ioVSmoCDLMonZ6XT0xAKuJsnl4Uqvlw65ru
W33uvqPslFYR79odrrVazw4DIgJT6iYf6uvC+r0sb8l43ecr+a5f9X3FRBQMSLUfVtnTgHx9
f33l2jFt07pLvzf2W471cSnVI0DqkGtYafuVwIDAjAR6fZICAADYjUk8R6YgMAGCE2ou3e6h
CVBxNq9bzjRMYk2FeY9IbC57SZuIlzqnYnLAgHi0DyTl1u9ceUvG674cA+2zYr2bDIi+LqRF
5rV29hoQQdsV5qnbTIrq31tXoVbfkFw9AjAg8BpIoGNAAADgPKxpCAVdYgJSged1lRqMTLL7
iMCR9yVx3WB+imULyfEtIj7/87Nahny2ImaDMpzZMmu274fl+l38udvd6q4CeWlAfL+m/Wzf
57RG2A/TpmZqgl7y1c9a+7ck/HW7S6Mav3VcyvWYkP1zlShtvxIYEJj53/fPHz/NvwAAACcx
CRHPwgQIs/Cbd10RZ2pAei6sNZe9ZE3Ei2GIjvdlVYS3aUO2zEmo2n7T10k7y+UtGa+79s3S
gGTrbZFjzjQgpfIMpf61x1Tq4mOrv64947Jaj6c2IP8x7TJpegtvTeUkBQAA2B0nOmNBVhfd
4Wf+Ealg49f9Nom14Gq3fm7yqP4Rto6yU2oi3t2tmOqiye/fb0B8fpKHF8Pz+l0vb8l43VOB
PL2v5Ces3wmaNjUj5XaKdKE03lG7zGvZSfLx7Rqra++4ZOsRUmpbrc2XQdpmYnd6B2+NC4ar
hywAADwxXjC7NOukwDBIygmojGAMv6chaX58RVABN6Wi2BsrO6Qk4tP6pWVEojTNo1TmZIhc
PmYf//pztbwco3W3/SvHhvUp9nGAaVc8Tiv9UCMs26S0mZJvsemVMZ3rM+kiU87N9HWtrBoj
4yIs6hFSMhql7ZcCAwIeDAgAAMAItbsIV+f8uhvDdzujzLPKeRAYEHgNMCAAAAAjYEA6kTsK
/c9a9VH9fsULgAGB1wADAgAAMAIGpJ/q41Fb+TTi9vIifCMYEHgNMCAAAAAjRN81CdIzaOBn
rvu7UPwOyc/MNkkYEHgeMCAAAAAAcDQYEPBgQAAAAADgaDAg4MGAAAA8P8lPyqYp82hGdj8S
iUTamMpgQMCDAQEAAACAo8GAgAcDAgAAAABHgwEBDwYEAADaKP1y0s/MNkn8otJjGf1L3AA1
xuMKAwIeDAgAALRR+tsRz/z3MN6Op/h7EfB0NMUVBuSyyB/oUSd5u5vB1NeHzRUYEAAAaAMD
8gJgQOAIMCDPTvBLJjKhy4Dq62mPfcGAAABAGxiQqxP+GtrH9z03KBiQN6QhLqrsFVcYkAsz
D7IdRzUgh5kEDAgAALSBAbk2X/ebF4f2Of3cuGBA3o6muKiwX1xhQC4MBgReA3el5DUSADgw
IE+E1Q+Z9R0D8t6U4qKVTXGFAbkwGBB4DRDuAK8HBuSJEP0wfKUaPKa/7kd116fJ++wTpxQX
rWyKKwzIhcGAwPOD+QB4TTAgT8Tn7fsjp26bhCJYtor1VUTzjXwnYwOluGhlU1xhQC5L+CtY
Pz5uZlKfXpu0KWCKYEBgfzAgAK8JBuRZMGt7aUwwII0Yc3A7I67PKkeoxEUTW+MKAwIeDAjs
z5oBmY22i730jxrFZltiNPh8p4Xz3DLj/Fj74VnBgDwHn7fKuo4BaWPrnYIOZE08Y0iqcdHA
9rjCgIAHAwL7IyI7jwrxTMzJ5FUR6eGvcOzGKWXOj1WGifUfnpG3NiBGkF7lL4h/3sqP7URi
1sxxt3RHDEgTtT7enRPGZDUuVtgnrjAg4MGAwL6IuM4zmY/SBCUT2u0WGIJ48j/KgBxeZngV
TSZoLevgxQagGRHWGpcrRmLYgNjYzwi6jrIFd+eyVRim5j8+LroLunY+Sj27TJZebHGp+Up6
85eSXdvSaqd3drN9VRWKO/bZnnTFzx5tKGujvhgMKLXBsocWK8dcPS7C/qq1OUyZdlTjSnHt
xICAYY+gB5iRySmHm8AqsWYmL3tFJVxQgv0PMyAnl6kT+Vm39gGqRKJhEjAVETFkQPz5lYiW
zrKFIfFXOL8t5rNVzST13GA+NK2WY4/raVvv/hNRvxfY2md7Mho/W9ogeafHTGyLwdJxg2Pp
GY05RY/Pt7mJlriy5Zi+mN7BW+OCYTjgABJk0lviJrePuxH808S4mOjM5KW3dOfviJg0Lfw5
MxDtt4jj9CpYJs4HyswSLXSFsiaGFi+Ag/j6/IyEtT0PKmJ7+A6InQPiuO8texi5q2CSv/sY
lmHmgLWfWJVztl3IuXbM+6uwM2klk2Fh21M5oUUobuyz/RmIny1tkH7dPRaXbZjJ39FqZTTm
ZvSYDXqwJa5sORgQsLhgGA44gASZ9BZMAl2uIrpYU3MQxJ6ZvMJnSt1iPE+iqRmwi435TOc7
u79fMDR/N9nrvou7Dp1l5oknbp9HdiKe9l2dpAEexIqg3dOALFgpW8/jrEg3xxYPFSEq+0/z
UHR+rorp8hoZzRcmlcpP56ocaV6+fmGdJaX9LKKvdw1vEYqdfTaPjaS0Pg0Xg2rjZxmIny3j
LsdkYroag6vU2tBmQPaMuZhpbTJjcw/Gsv14Q0tc2XJM307v4K0pT64AJWRiylHa7haAJM6m
RcHPV2byCs2ATsg6EX58hGZgniznw4MJVxecNVHUVWYbfoHKTcS5fgC4ECJwahriSAOyVvZ8
fg4aEEMolO0FiUEhKsfZK+tSqL4unNtONNbO+6/vry+d08K2Tdu0fClnUZc24Roh+awd0NFn
qdi17fX11DFz7dd9FxeDauNnGYifI8bdt6delzy1NjSMo8aZ7KSvh2MuReNPxyYXjyu0xJXN
1/Tt9A5OJjwR9kkjJ4LigqE9SOHd0bjLUdpuJ/NFnLkJzs9XZvKKzYAwT4pRnPvJd5ns5GnL
M++zC0hAT5mClpudZHVhmlK6jz12y7kKcDASoysC4jAD0lD2fI5l8qkJ2ECICk6cuXS714Wo
Xa+rbQvni9xautJuj+YT7hvkXayD65OFoK/R0tfNfaZ1nNvuNM7UDp0z1+JjqwHJtWnDuEt9
1g1IMuenadGgWhtcXmvD4gjiYlPMhSzHUfurrU6GpnNYysGAPJSFCWke4QA9sbsDLcQFw0Dp
8OZI3Kbktjnc5BaFuY3fIHbN+6UZMGTjXCfLQuyrAVk7N7rKLOMmarevP7fjxprFJc7ryyyA
nHdwHSRGM2vBdC6owD3GgLSV7fbTc01fF1JYn0SIzvm4tJyX5jJrBsSd66befr5YtqH4U66L
tpXmNN2eqavFtWWTAVnUxdDaZ77ty2T3KV4M6hg/y0D8bBh39z6Tp8+jVJcaa21IPsuMy6aY
q6JxNuenBqQ5tqROywBNkHIwIA9nPxMyEmyKC4aBkuHNkZhNyW1T/MQ5vbeTWxjzJpazZkCw
i1gc5/5qVrBQSRkuy2Ch0TJy+XeWmcWeg1KWtC1TrsHXNUwFUQPwCFpFyxEGpF0wVcSfOV+L
S+hCiAoquHKiPkDmgVzb9LyXg6M5YGaejyay9VC0PoW+UCG/+Nz1SbUNKVLftQOa+6y13is6
ozZ+loH42TLudr9cnSsxuEq5DeXyAnaPuRDtlzk/Xbfq/RTQEldTOzEgF2APEzLmdpWGoAco
IDGrhK9LREI8iPVYoOfjMfeF8FTYx1dqdEKdUiIiRstcEpZjzkVzjOYrTUzr6NPAuQ5wBEvR
UhaDexuQnrLN3oMGpPDZJOLK5QnletvzWNpt8nfn9TyPLNZ23Xf6fInOI1KWeS2Vkvr5Y0pt
l+M61/AWodjRZ36OCzbOc6fWO/jc5LG48FMdd2EgfjaNuxyeibNaDK6Sb4OlYUz2j7mQMP6C
983HG1riyubrDUgQHEFyeWiFpuQrEm9fLe80XMPy1al99lgWAqW3Q5sdbo7r9gtcH4lXJXwN
AM9B3iCX14QhAzIJPs1fl7jesiOBlZaXFZuJvsmtravC19VzsU/YppvJIygj3y6TVgqa2zf1
gSkj/kOpmXqIEF1rQEpVKI71WdrmnotBlto4dMfPPuMu+6SPH1VjsEahDYrku1qfA2JuxoyR
tCcso6d9QjWuFKc5I7UQdmp8vBvIeVvNsDwQOQlzE5fpEP9FI9uxI671eOon75FgQGAbEq/h
/wDwuozfAXlirHa44jopemxA0zQJRbD9ezsjrs8q52BGDYgwi+A5oBeuLHSE9qScjnloMJdE
dGqeDJedSML+d+kcE4IBgW1IrIb/A8Dr8pYGRJCLnJdqY0bftIIBacf0VfF7gnux6SmWC7HF
gLgPJgEsJ5qccCuZqWg+74r9EqlDrnytW9oEe7dntZPcyV27HXwE55sQDAhsR2IVAF6ftzUg
woWEu2iF4apgQLpoejxqlAad/TRsMyAG+yiTCuB1YeoEc3wLMHycy6apQvFjXirwJbly4s9n
M2RFuDQsfO+R/Za3IFMhH7XF5nVd0X2uCcGAwHYkTgHgHOI19tz5O3qWP0g/M9skoXMfy1IL
TYmBgQ2Mx1XNgPgr/5LWni2cTEJYoBoFvRoi7/2VkdlU2EO82dEJNDElgenwd2T0td3fYLfl
JuA5r2V/uHr0nH/FztbUk1kD55kQDAgAwLOg5kOXHLtWvMPdBwB4AaoGJBG/tYktK/5nk7E8
tt2A2M+9AZmM0GJ/nYzHDMjxjzdtIzYhR5mEdQMy14FEIpFIR6V1dA1N18C+C2oAAI/Bac7s
bCeTmQjz8BZvdmKz5qB0h2Q2GvHx83a7DQOyijMhdYOwDRcMx+UPAADd6PoXLmDhUwFJeob1
DADenZIBkcnNT3azgF8KYPksNh9f9/tSxHrDoPvub0DctpyAXjcgy+1l0keiFqkns1Zs20om
by8wIAAAz4GuoUevCwAAR5AzICJ2K49MhZ9lxbh+LqbB76smQCfL2BTMd1k2GBBbx9xkHOZl
Xvs/BmKw+V5cdE9tP/6qFgYEAOBZ8OtvsCbLWnrENTAAgH2JDMgs1F1SMR+YD59u37fSnQCd
/YxwTv9yZyiiw0e7Pj6C12af8LNFWeFffTQpzFMm5KxQ94YlNii2nNXZWvvlEeJ8KvuUFQUD
AgDwTKQXAY+/UAUAsAeRAXkFpEG5uyA5ri+47eKyuBt1FBgQAAAAADialzMgBvvI0poJkYb3
fffjbNxdoDMNwb4GJLwqRyKRSKS2BADw+ryiAbHUxPS+QvsQTvnSecr+BmRPanW7/HjCMch5
wgPv8CoQzwDwNrysAXliTvvSeQoGBJ4MBBu8EsQzALwNGJCLsf1L55+30Tsn+xmQIx4jwIC8
EfYO4PRISu07UAg2OJrWWKxBPAMAJGBALsX2L51vMREYELgAcgfQizCJSXNOlEQZgg2OpCcW
SxDPAAAZnObEgFyAPb50bvMYNjAYEHg8X5+fUfxWYxrBBgfSFYsFiGcAgBwYkGsgC8+mL50H
f8NleAHDgMAFqYkyBBucyR7xRjwDABgwII9n+tK5NQ97pOEFDAMC10MeSyyGNIINTqQai40Q
zwAAAgbkwaR/fX57Gv/1rP99//zx0/y7HanH3mBA3pDo+fkMCDY4i7VYbIF4BgBwfP7HaEWT
prdwMu57H3kjMZrG16997oBIHY4AA/JuiDlfGVcEG5xCQyyuQjwDAHim+Q4DAgYMCFyHpp+T
RrDBCYz/tPkM8QwAEIABgRkMCFwDuTMY6TAzUWV1GYINDqY5FisQzwAACdN8hwEBw6sbkOn7
NtmfwJS29z7Gpt/f2X51NMT+LZigLvF3euJ6touV3rEd6Y8eyvVJ2+9Soe4Ngu2Y/jyLsZg9
PoaOif2ZXLvLMbON9n50KaxDeOw58QwA8BJgQGBmnwVeFtgjqNVtvd6BUFiIORE78/H6vZx1
HXCgCEt+GS2ty9f91l6mnORd46rtilOzLjJ1v7fsa9u4se9aBdue/XkaG2P20Bg6MPZr7d4j
ZiI2xrrg+7nnHCuAAQGAdwEDAjPbDYgs3kexzYA4rFBLRc2nEcyxynGiZFchEAvGVYyoud1u
gYCMRVe7eBwYUzMp+CvmoYht6g/Xd81dZ/PfEHMdBmSf/txCZwxMDMfsI2NoB7LtFrbGTMim
WJ/wx+1QJwwIALwLGBCYeVMDksE+NrGrEBgwICKM5ARVURS0sVU8Sjvix2/60UdIWvLRffv0
mxmT0b7uMSA79Oc2djQgGRYxe6EYGqHW7k0xU6En1j0YEACAfqb5DgMChuMMyL///vv93//+
dxJB9fTrr79OR8WcZ0DaruLbvKY6r2uGQQNiX87laN3bxKOMZ+FxlUiUSirXzYmy9cdeVLyl
eUb1l5R2lhVwHX0T0irYBvozrndav+mOQ/HzHEcakEzMHhhDYX4t3T9Ctd09MXNArEfYurh8
71v7BQMCAO8CBuQxDC10vdiFsaeM4wyImo8///zz+5dffrGvf/vtt++//vrLvpYkryX9888/
01ExpxkQ6bdVwSdIf7WKjXEDIkTi3hTWJB6t8MqVqfV2n/m8s42Y9m0SRbMo97urONP+zPat
K6OpiJQBAyKs9acKbM3a7u/rre1055buu37V/EADkuvXU2JocNwaqLe7NWaOivUAjXGTXAxo
mQPzOwYEAN4FDMhjcAvhgQbECofeMmThbBNIkneO3Ha5+xEaCzUgYkYEV8/1EDzLgLT/5r8K
jbwQigRfLtWERiIezQYv7iV9GCG7VkcnjNf7RQV0tj5FAZojY0CCPloTk0OP+bQKtq7+1DrP
7dY+skXpubVmCgybYmBiOGYPjaEDY3+i3u6xmNkv1gO8AZmP1fZ3x3RrPAMAPDvTfIcBeUlk
kd7fgKiISMltSxEzoseLKRH0/d9//23fW3RRDxbjMwyIfJ5d/zP1cf3l6r6uGTqvfi/EozCX
tzCWmfqVxaMSC9KF8LF5FuIn2x85AyKE9c71lft8FwOSrZehpz81j0yydewwIDGdMTCxJWaP
i6E5n2zZO1BvdyZmSmNv2RDra/h4mfsJAwIAsAIG5Hzcoi4L1OCC14ws0j1lyP7tAknaEJK+
zyF3PVzbZ8Oh7//44w/7vsThBsScDKmgqf+cbI8I28OAGLzYaRhXK5TzZTqB5PLw8Rg1Quob
l/F1v6/Uv2RAJlS4L+ru+nFId7UKtq7+1HEt9HGxHWscYEBqMXtoDPXE/hgtBqSl7GNiPcD3
p/bTynlQozWeAQCenWm+w4Ccii5QZQGwxyMMbpHuEUmyf7tAknqEpO9zyBfMtQ1KuE3ukJTY
w4DYfs2JGi8qw7SWZ48I6xSfJfEo2Lq2jGth/CPBNIulMKay8VcUg0oovMxrUcJSlj+uEPe2
Ph19E9Iq2Dr707c/aLOIV1dUps9q+XvkuP52DsdsZ5vzlOaQntgfo9huoTVm7H7aL5lxM4zF
eoAvQ/tp6puePJTWeAYAeHam+Q4DcioFIbY7JfFQQvbvE0iyWCvh6xK6wP/+++/Tlm97J0S3
62NZObYZkFkwuTT3i78qmqYVIRAdtyo22sVnLIjyx7T9gpHLa/kYSNgXph9MXlqeNDkryCS1
CCMviqf+FREc/S2KZX1sP46KrgbBNtqfaT/E9U7iqUls9hqQ8Zg9Oob6Yr+XcruV9pg5MNYV
MSCyvzciknrGOQADAgDvAgbkEbyvAdnCNgPyrvTGwNn0x1wEgu0ErhZDG2PmyhDPAPAuYEAe
wboBKV6Z09S0SPUKh7GFXeoT/n8UGJBB7JXZK5oQibeNj/Ag2M7hMjG0Q8xcGeIZAN4FDMgj
eJ07IIKaoqPBgGxhbGyPY6f6INhO5NExdLUYPgDiGQDeBQzI+Rz7/PRE9Dxy6xVDWeDnY8K0
drzsczS1uo3WG56HXZ7XB7gIxDMAvAu1+Q4DApuQQAIAAAAAaAX1CAAAAAAAp4EBAQAAAACA
08CAAAAAAADAaWBAAAAAAADgJL6//w9c45WOMnkj1wAAAABJRU5ErkJggg==</item>
		<item item-id="23">iVBORw0KGgoAAAANSUhEUgAAAyAAAABfCAYAAAAQ7KPhAAAAAXNSR0IArs4c6QAAAARnQU1B
AACxjwv8YQUAAAAJcEhZcwAAEnQAABJ0Ad5mH3gAABoiSURBVHhe7Z07lus2FkXfcN4YagYd
eBpaPQgnnTuo2ANR5thj8KrIoTPPoBoXf4AACIAfUdLea6FKokj8eAmcw4/04xsAAAAAAOAk
MCCguH/ffvz4/lFIt7tdBQAAAACgk/utrC1/KHGJAQGFGJCb+gsAAAAAcBD3GwYEHBgQAAAA
ADgYDAgEMCAAAAAAr8PX9+eHu+3p4/vzyy5+NBgQCGBAAAAAAF6Fr8+bNx36WYyPT2VJLgAG
BAIYEAAAAICX5Ovz++MqOg8DAgEMCAAAAJyEEsSfR4mOu8r7KrcbXQUxIFwBgeuBAQEAAJjh
mb/G/iF1P1wMy7MPF3rmYSPVr7L9WVgmqbTzlOj/uEqHYEAggAEBAACY4XaVM8sTnF93ZQ5u
Z5R5VjkPQkxcyWgUlyuNd6UYxYBAAAMCAAAwAwZkgBPPxH99frzujykPGJD77WL6DgMCAQwI
AADADBiQfu63E2+Nqon0V6DTgCQmTH12u8JtWBgQCGBAAADgBEQgLe5Vj3+vQFIqUpN74Eui
axPby26LeJlfQx752X+T/1Gi3JTd6rK5usd9NqId6lpjuh90PNW226Btdn+QvR0HVWr16DAg
y2dHjoqzQTAgENhwkAIAAHSh5hoveI0gSzSUCBMvlrI5SX3WEtKb2VB2XcSnotOlOK/jDEgw
CcfU3X0+oB20WSivP9UPfp+1DMhM385uV2M9Dso06tFhQC6L7DdVRwwIKCTIMSAAAHAgX1+J
2BXRmWglOdurkr9CEotjJawO+9pWYUPZNRGfPoMQidATBGJ89rtV3Hzd3bIB7SDCs2p4ZmmI
dFWSmLDR7t7bFM7GQbMeGBB4DeSAwIAAAMBJWBGS4G438We2I5FWMAEi7Px6izksv7VqZY4b
LDumfhUhxdU3ZOvqXxCZqh559zhicxHn59D53lSdN10BScnrrmrhDchntB9aZem+LZTX7IdV
Jg1IpX/zvvUxEMeFpA1GatmXS6r1cGBA4DXAgAAAwDl4cZULJWcCFEGU2vvlMxOQizidpxeF
znyYec2t27zvfqDsnF4Rb9odz7WungMGRASm1E0+dK/jPL3IDwasmI9lvu7hTL7pV/e+YSJ8
3XIa/bDKngZE9dpXqR12mau79Htnv5VY9mVOrR4RUodSw2rLrwQGBAIS6K2DAQAAYEeseE5M
QWQCBG9UVLp9xibAibMwbxnTYMWaE+YjIrG77CV9Il7qnIvJCQPicX0gyfaDbrfrkz0NSKnu
y33g+qxaXpcBCfUupkXmpbo5Rg2I4NoV5xn1dVL/0boKrfrGlOoRgQGB10ACHQMCAADnoU1D
LOgyE5ALPK+rnMEoJL2OCBx5XxPXdvuW+amWLWTb94j48tfPujLksxUxG5VhzJaas30/mPk7
vnKTJ9/W3eruBPLSgNTKMu9LWiPuB7uom5agl3zdZ739WxP+brlJsxq/+jXEeV9V62GR9UuV
qC2/EhgQCPzv++ePn+ovAADASVgh4lmYACEIv7DqijhzBmTkxFp32UvWRLwYg2R7X1ZDeKs2
FMu0QlX3m3s9YkAy5uvu+mZpQOp9JducaUBq5Slq/au3adTFx9Z4Xet9WWKlHk9tQP6j2qWS
fQtvTeMgBQAA2B0jOlNB1hbd8Wf+Fqlo4dfnzYq16Gy3+1zl0fwRtoGyc1oivmgK/PrjBsTn
J3l4MdwS9UfVPRfI9n0jP2H9SpBd1I2UOyjShdr+TtqlXstKkk/PPmvQ7ssShXrE1NrWavNl
kLap2LXv4K0xwXD1kAUAgCfGC2aTgk6KDIOkkoAqCMb4OQ1J6Vl+J+Bsqoq9ubJjaiI+r19e
RiJK8zxqZVpDZPJR6/jX+crbDMha3XX/yrZxfap9HKHalV+NafZDi7hslfJ2Sr7Vtjf2aaiP
1UWqnJvq61ZZLdb7ssyiHjE1o1FbfikwIODBgAAAAMzQuopwdc6vuzJGtzPKPKucB4EBgdcA
AwIAADADBmQQuaIwfq/VGM3nK14ADAi8BhgQAACAGTAg4zRvj9rKXYnby4vwjWBA4DXAgAAA
AMyQPGsSpWfQwM9c93eh+gzJz8IySRgQeB4wIAAAAABwNBgQ8GBAAAAAAOBoMCDgwYAAADw/
2VfK5qlwa0ZxPRKJRNqY6mBAwIMBAQAAAICjwYCABwMCAAAAAEeDAQEPBgQAAPqofXPSz8Iy
SXyj0mOZ/SVugBbzcYUBAQ8GBAAA+qj9dsQz/x7G2/EUvxcBT0dXXGFALov8QI9zkrdPtTPd
68PGCgwIAAD0gQF5ATAgcAQYkGcn+iYTGdBlh7rXdo19wYAAAEAfGJCrE38b2sf3Z2mnYEDe
kI64aLJXXGFALkzYyXo/OgNymEnAgAAAQB8YkGvz9Xnz4lDfp1/aLxiQt6MrLhrsF1cYkAuD
AYHXwJwpeY0EAAYMyBOh9UNhfseAvDe1uOhlU1xhQC4MBgReA4Q7wOuBAXkiRD9Mn6kGj+qv
z6O6667yPvvAqcVFL5viCgNyYTAg8PxgPgBeEwzIE3G/fX+U1G2XUATNVrG+imi+mWcyNlCL
i142xRUG5LLE34L14+OmBnX7WqVNAVMFAwL7gwEBeE0wIM+Cmttr+wQD0okyB7cz4vqscoRG
XHSxNa4wIODBgMD+rBmQYLRN7OU/apSabYnR6POdJs5HlGkwVzmPOaEAcCwYkOfgfmvM6xiQ
PrZeKRhA5sQzdkkzLjrYHlcYEPBgQGB/RLSXccK+EHMyeEWiPx/H4m/h2I0HlOmMDwYEnpG3
NiBKkF7lF8Tvt/ptO4mYVWPcLV8RA9JFq49354R9shoXK+wTVxgQ8GBAYF9EXJex5qM2QMmA
drtFhiAd/I8yIKeWKQLGloUBgcsQxeXa13NOGxARJ6XfDxgoWzAGvlcYhmcqTUq3S66Crgkn
qee0yTJj36o2E7ofSjZty/PMr+wW+6opFHfssz0Zip892lDXRmMxGFFrg2ZvLZbGXDsu4v5q
tTlOhXY048ph2okBAcXeQQ/vjgxOJcwA1og1NXjpMyrxhBKtf5gBOa1MOdY+vj/sQI8BgUuQ
iAYjWlrCcsqA+OMrEy2DZQtT4q9yfGvUZ6uaSeo5bT6CuFstx44R/W0bXd+S9HuFrX22J7Px
s6UNkne+jWVbDNa2m9yXRUZizmH7r9LmLnriSpej+sK+g7fGBMN0wAFkyKC3xAxuH59K8OtB
rjDQqcHLXdINz4ioZCf+khlI1lvEcX4WrBDnE2UWSSa6clkyad3uoU4YELgCX/e7jnWHPg4a
Ynv6CogeA1KBNVr2NHJVQSV/pTMuQ40Ba1+xao5d+2YQI1ZNWstjWtiOVq5HKG7ss/2ZiJ8t
bZB+3T0Wl20ImLlhNs5iRmIuYOZoDAiciAmGHWIeQCOD3gIr0OUsook1J8Sj2FODV3xPaTyI
ygSbmwFnGNx4p9f3E4bL3wz2bt2F6B8ss0w6cPs84oHYiwQMCFycFUG7pwFZsFK2O46LIl1t
W91UhKisb8eh5PhcFdP1OTIZL1TKy9f1van87THfaNoiL1+/uM6S8n4W0Tc6h/cIxcE+C/tG
Ul6fMO6VP1e09p9mIn627HfZphDTzRhcpdWGPgOyZ8ylhHnsM9qX/dsreuJKl6P61r6Dt6Y+
uALUkIGpRG25mQCyOLOTgh+v1OAVmwE3ILuB8OMjNgNhsAybm0FT5+cmnDVRNFRmH36Ccg2T
QdnXAwMC10YETktDHGlA1soOx8+kAVHEQlkfg5NCVB/X7jh3r+Mxzm8Xjvl629RaX25Mi9tm
l7nyk7HEYfJv91uG5LO2wUCfJWOvQotkX0/XftM3bt3F+Nfaf5qJ+Dliv/v2tOtSptWGjv3o
4kxWcq+nYy7HxZ/bN6V4XKEnrnS+qp72HZxMfCDsk2YOBIcJhu4YhbfHxV2J2nI9MC7izAxw
frxSg1dqBoQwKCZx7gffZdKDpy5PvS9OIBEjZQqu3OIgGwZ9new6reN9MQkDPJIOAXGYAeko
OxxjhXxaAjYSokJ8Fvn22Rai+vhtti0eL+wYp8cJN971ikGXT9y2KO9qHUz+Q2NJT19395mr
YxjfzZhn2+HGzLX4aO0/zUT8bNjvUp9yneMYzMb8PC0a1GqDyWtttxiiuNgUczHL/ej6qzuP
nrjS5WBAHspClPRHScAd2K2DchUTDBOlw5sjcZtTWmYwg1sS5jp+o9hV75dmQFGMczdYVmLf
GZC1Y2OozDpmoDbr+mPbNhYDAs+BiJbCXGCPBRerxxiQvrLNenLsSD5BZBVTXJ9MiIZ8TFqO
S6HMlgExx7aqtx8vTBu6jvlF22pjmltu0lIqmLaEfDqQsuOMFnVR9PaZb/sy6XWqJ4MG9p9m
In427HfzvpCnz6NWlxZrbcg+K+yXTTHXxMVZaLMzIN2xJXVaBmiGlIMBeTiLgFndcQV0EM4c
CA4TDBMlw5sjMZtTWubwA6d9rwe3OOZVLBfNgKAnsTTO/dmsaKKSMkyW0UTjyijlP1hmEX0M
SlnStkK5CeHz7kEd4AR6f/PgCAPS/3sLDfGnjtfqFLoQooITXCVRHyHjQKlt7riXjZMxQN7O
iEFXn0pfOCG/+Nz0SbMNOVLftQ26+6y33is6o7X/NBPxs2W/6/VKdW7E4Cr1NtTLi9g95mJc
v4Q6cAXkxdnDhGz7sZyOoAeoIDHriF/X8KYhi/VkeSUeSw+Ep9vlA60bUG3KRMRsmUvictSx
qLZx+S4PZwwIXI9g3C0NMbi3ARkpOxw/hTmvtV3tMyvi6uUJ9Xrr41zarfI3x3xpHAnH/Ho5
rm3qtaws9fP9Wmu7bDc4h/cIxYE+82NptDCMnaH9/nOVx+LET3O/CxPxs2m/y+aFOGvF4Crl
Nmg69sn+MRcTx1/0fvW4juiJK52vNyBRcETJ5OEqZFOxImb7a0ympmHl5rc+eyy5iBo2IUWX
38t1+wWuj8SrI34NAM/BYv7RqT4nTBkQK/hc/m6KGy3bCzBJeXlFsZnpm9Lcuip8TT0X68Rt
uqk8qmX0i8HQPtsHqoz0h1ILeYgQXcs4pykU5/os35cjJ4M0rf0wHD/77HdZJ9e2zRhsUWmD
Y2GkShwQcwG1j6Q9cRkj7ROaceUwmjNRC3GnptubhtTydAHwcAMiB2Fp4FId4h800h0741qP
p33wHgkGBLYh8Rr/B4DXZf4KyBOjtcMV50nRZxOapksogu7f2xlxfVY5BzNrQIQggkNAN12Z
Fv1nC+YSNRFdME+XHUji/j+zTzEgsA2J1fg/ALwub2lABNE7l2pj++RwEwxIP6qvqs8J7sWm
u1guxBYDYj6wAlgONDng6u5Drfvx/WEv8zzSgIhwL5XvBH3eBH21Z7WTzMHduhx8BOebEAwI
bEdiFQBen7c1IMKFhLtohemqYECG6Lo9apamzn4ythkQRXRVoyW+TfA7kZ4K5fh2Lp1shdLb
vMK2rpz082CGdN7SsPi9xxihXKfnQj5pi87ruqL7XBOCAYHtSJwCwDmkc+y543dyL3+UfhaW
SULnPpalFrKJHQMbmI+rlgHxZ/4lVe4t9I6tYECcUXBnQ+S9PzMSTIXe3JsdN4BmpiQyHf6K
jHut11foZaUBOOS17A9Tj5Hjr9rZLo1k1sF5JgQDAgDwLDjz4aYcPVe8w9UHAHgBmgYkE7/5
wJYYioIBseK+uG302ZoB0Z97A2KN0GJ9NxjPGZBjryxsJzUhR5mEdQMS6kAikUiko9I6bg7N
58CxE2oAAI/BaM7iaCeDmQjz+BJvPLDFy/NUNCEqhe3Dcr0MA7KKMSFtg7ANEwzH5Q8AAMO4
+S+dgMNdAVl6hvkMAN6dmgGRwc0PdkHAl862lNJiAPSGwd3Ktb8BMctKAnrdgCyX18lviVqk
kcx60W2r3Aa3GxgQAIDnwM2hR88LAABHUDIgInYbt0yV7zENIt+bDzENi1u03GCZmoJgZjYY
EF3H0mAc56Ve+x8DUeh8Ly66bduPP6uFAQEAeBb8ybBoTpa59IhzYAAA+5IYkCDUTXJiPjIf
PuVCNWwbG5D8lztjER1fQfn4iF6rddKrKzeVj3utUvyrjyrFecqAXBTq3rCkBkWXszpau7Y9
Qpzbsk+ZUTAgAADPRH5Fvjj/AQBcjsSAvALSoNJVkBLXF9x6cilecToCDAgAAAAAHM3LGRCF
vmVpzYRIw8ee/TgbcxXoTEOwrwGJz8qRSCQSqS8BALw+r2hANC0xva/QPoRTHjrP2d+A7Emr
bpffn3AMcpxwwzu8CsQzALwNL2tAnpjTHjrPwYDAk4Fgg1eCeAaAtwEDcjG2P3R+v81eOdnP
gBxxGwEG5I3QVwDtLSmtZ6AQbHA0vbHYgngGAMjAgFyK7Q+dbzERGBC4AHIF0IswiUl1TNRE
GYINjmQkFmsQzwAABYzmxIBcgD0eOtd5TBsYDAg8nq/7PYnfZkwj2OBAhmKxAvEMAFACA3IN
ZOLZ9NB59Bsu0xMYBgQuSEuUIdjgTPaIN+IZAECBAXk89qFzbR72SNMTGAYErofcllgNaQQb
nEgzFjshngEABAzIg4muXOyU5r8963/fP3/8VH+3I/XYGwzIG5LcP18AwQZnsRaLPRDPAACG
+3+UVlTJvoWTMc99lI3EbJqfv/a5AiJ1OAIMyLsh5nxlvyLY4BQ6YnEV4hkAwGPHOwwIKDAg
cB26vk4awQYnMP/V5gHiGQAgAgMCAQwIXAO5MpjoMDVQFXUZgg0OpjsWGxDPAAAZdrzDgIDi
1Q2Ifd6m+BWY0vbR29jc8zvbz47G6N+CieqSPtOT1rNfrGzZt6ad+/4yf70+eftNqtS9Q7Ad
059nMRezx8fQMbEfKLW7HjP7kcb6eizGfXlOPAMAvAQYEAjsM8HLBHsErbqt1zsSCgsxJ6Ij
bO+ey1nXAQeKsOyb0fK6fH3e+suUg3zDfnUCqtuAqLp/9hSm27ix73oF2579eRobY/bQGDow
9lvt3iNmGgzHuuD7ef4Y82BAAOBdwIBAYLsBkcn7KLYZEIMWarmouSvBnKocI652FQKpYFxF
iZrb7RYJyFR09YvHjftUC88RUWb6rrvrtHjbWL+ewnbrzy0MxoBlOmavEkOTFNstbI2ZGsOx
btH1ke12qBMGBADeBQwIBN7UgBTQZ0J3FQITBkREUCSKYoHTKx6lHUNiKkHi4eP7Q5/p7svH
nUEe6Tq9T2b7esSA7NCf29jRgBRYxOwlYmieVrs3xUyR8Vj3YEAAAMax4x0GBBTHGZB///33
+7///a8VQe3066+/2q1SzjMgfWfxdV62zuuaYdKA6JehHFf3PvFoRFVxvUSUSlrWTYTn7W7P
rKt11kSZMx95nkn9JeWdpQXcQN/E9Aq2if5M653XL/RL+fMSRxqQQsweGENxfj3dP0Oz3SMx
c0CsJ+i6mHw/t/YLBgQA3gUMyGMwYq0iDvdCT4wjZRxnQJz5+PPPP79/+eUX/fq33377/uuv
v/RrSfJa0j///GO3SjnNgEi/rQo+QfqrV2wMis9IPAqJuFeFdYlHLbxKZbp6m8983nEjvBAa
EWVhXZ+VE2euP4t9a+qz3ocFegXbYH86ge2y1uv7ert2mmPLrdvXPwMxYJmO2VNiaHK/ddBu
d2/MHBXrES7G/XauzInxvTeeAQCeHTveYUBOxkyEBxoQLRxGy5CJs08gSd4lSsvl6kdsLJwB
ETMimHquh+BZBqT/O//bIiwRfKXUEhqZeIzFkaQPJWTX6miE8Xq/OAHt65OI2RFRFtYNTQt9
tCYmh0Sfo1ewDfWnq3PoO9dHuih3bK3EkbApBizTMXtoDB0Y+5Z2u+diZr9Yj5A8dLtCP7n2
D8c0BgQA3gUMyCsjk/T+BsSJiJzSshwxI257MSWCe//333/r9xo3qUeT8RkGRD4vzv+F+pj+
MnVf1wwibvrqqFmIRyGUtzCWhfrVxaMjFaRuWy/SCskLqmJ/hPzS/ojrXeor8/kuBqRYL8VI
f7o8CknXccCApAzGgGVLzB4XQyGfYtk70G53IWZq+16zIdbX8PES+gkDAgCwAgbkfMKkN2IO
ZpBJen8D4pA2xOTvS8hVD9P2YDjc+z/++EO/r3G4AVEHQy5o2l8nOyLC9jAgCi92OvarFsrl
Mo1AMnn4eNwsymoGxOKE+6Luph+ndFevYBvqT7dfK31cbccaBxiQVsweGkMjsT9Hs90DMXNM
rEf4/nT9tHIctOiNZwCAZ8eOdxiQU3ETVF0A7HELg5mkR0SSrN8vkKQeMfn7EvKAuWuDI14m
V0hq7GFAdL+WRI0XlXFay3NEhO1kQARd1579Wtn/iWAKYqkcU+HzdUEWCy/1WpSwlOX7232e
1UnXZ6BvYnoF22B/+uMvihURq6aoQp+18vfIduPtnI7ZwTaXqY0hI7E/R7XdQm/M6PVcvxT2
W0L4vNt8CL4M10+2b2p1b9EbzwAAz44d7zAgp1IRYrtTEw81ZP0xgSSTtSN+XUNP/ir9/vvv
dsm3vhLilrvbskpsMyBBMJkU+qV6FnRFCCTbrYqNfvGZms/yNn3fYGTyWoqpuC9UP6i8XHnL
Jg+KMi+Kbf+KCE5+i2KZj+7HWdHVIdhm+zPdLq93Fk9dYrM/BgzzMXt0DI3F/ij1djv6Y+bA
WHeIAZHMvBGRNLKfIzAgAPAuYEAewfsakC1sMyDvymgMnM14zCUg2E7gajG0MWauDPEMAO8C
BuQRrBuQ/OzrInVNUqPCYW5il/rE/48CAzKJPjN7RRMi8bbxFh4E2zlcJoZ2iJkrQzwDwLuA
AXkEr3MFRHCm6GgwIFuY27fHsVN9EGwn8ugYuloMHwDxDADvAgbkfI69f9qS3I/ce8ZQJviw
TZzWtpd1jqZVt9l6w/NQvSrIToYnhHgGgHehNd5hQGATEkgAAAAAAL2gHgEAAAAA4DQwIAAA
AAAAcBoYEAAAAAAAOA0MCAAAAAAAnMT39/8BLBRAlx9HznwAAAAASUVORK5CYII=</item>
		<item item-id="24">iVBORw0KGgoAAAANSUhEUgAAAyAAAABfCAYAAAAQ7KPhAAAAAXNSR0IArs4c6QAAAARnQU1B
AACxjwv8YQUAAAAJcEhZcwAAEnQAABJ0Ad5mH3gAABokSURBVHhe7Z1NluumFkbvcO4Yagav
kWl4vUGk8/ppuJ2BVC/tjCGrWmmmlxnU44AOAgQI0I9le++1uNeWJXFAR/B9kuz68Q0AAAAA
AHASGBAwfH7ffvz4/pEpt89pFQAAAACARj5veW35w4hLDAgYxIDczL8AAAAAAAfxecOAgIIB
AQAAAICDwYDADAYEAAAA4HX4+r5/6GNPH9/3r2nxo8GAwAwGBAAAAOBV+LrfvOmw38X4uBtL
cgEwIDCDAQEAAAB4Sb7u3x9X0XkYEJjBgAAAAMBJGEF8P0p0fJp9X+Vxo6sgBoQ7IHA9MCAA
AAAjPPPP2D8k9sPFsHz34ULfedhI8adsf2aWSckdPCP6P67SIRgQmMGAAAAAjHC7ypXlAc6P
3ZiD2xl1nlXPgxATlzMa2eVG410pRzEgMIMBAQAAGAED0sGJV+K/7h+v+8eUOwzI5+1i+g4D
AjMYEAAAgBEwIO183k58NKok0l+BRgMSmTDz2e0Kj2FhQGAGAwIAACcgAmnxrHr49wqkxCI1
egY+J7o2sb3uuoiX+XXeR3r13+1/X1EuonMtZmUs9rDPerRDWWsM94PNp9J2G7TN7l9kr+dB
kVIcDQZk+d2RffNsGAwIzGw4SQEAAJowc40XvE6QRRpKhIkXS8mcZD5b0dLb2FB3WcTHolNL
uK+9DUhkPqZSE7vjsevnHdrBmoX8+kP94I9ZzYCM9O3odiXW8yBPJY4GA3JZ5LiZGDEgYJAk
x4AAAMCBfH1FYldEZ6SV5GqvKf4OSSiOjbA67GdbhQ11l0R8/B2EQIQeJRAT8alXwEcMyHrs
uqxDO4jwLBqeUSoi3dQkd2p6u/sIU1jvyzzVODAg8BrICYEBAQCAk5hESIQ+buKvbAciLWMC
4qv96RyWPlq1Msd11h1SvosQo/HOu9X4MyLTxJF2j6LGQkt+PW1/vd2jsZsovAG5B8ehFLNF
+jZTX7UfVhk0IIX+TfvW50CYF1I2GKllXy4pxqFgQOA1wIAAAMA5eHGVCiU1AYZZlE5X8BMT
kIo4u08vCmPxretWn7vvqDulVcS7dodzrcbZYUBEYEps8qG+TubvMP69DMgy9vlKvutXfV8x
EQUDUu2HVfY0IF/fX1+5dkzLNHbp98Z+y7Hsy5RSHAESQ65hpeVXAgMCM5Lo9UEKAABgNybx
HJmCwAQI3qiYcruHJkDF2TxvOdE9iTUV5j0isbnuJW0iXmJOxeSAAfFoH0jJzd9rnzvGY18e
A+2zYtxNBkRfF8pi57nYlF4DImi7wn0GfRnF3xurUIs3JBdHAAYEXgNJdAwIAACchzUNoaBL
TEAq8LyuUoORKXYdETjyviSuG8xPsW4h2b5FxOd/flbrkM9WxGxQhzNbZs72/VCav8P966K9
YleBvDQgvl/Tfrbvc7Fm4mymJuhlv/pZa/+WhL8ud2VU4xd/hjjtq2IcE7J+LojS8iuBAYGZ
/33//PHT/AsAAHASkxDxLEyAMAu/edUVcaYGpOfCWnPdS9ZEvBiGaHtfV0V4mzZk65yEqu03
fV1ppzcr0/uU8di1b5YGpNxXss2ZBqRUn6HUv3abSiw+t/pjLfdljpU4ntqA/Me0y5TpLbw1
lZMUAABgd5zojAVZXXSHn/lHpIKFX/fbJNaCq936udlH9Y+wddSdUhPxzgBMsWjx6/cbEL8/
2YcXw27+XtyBmPY/v18yHnsqkKf3lf0J63eCpkXNSL2dIl0oHe+oXea1rCT7aTlmFep9mSMT
R0ipbbU2XwZpm8nd6R28NS4Zrp6yAADwxHjB7MqskwLDICUnoDKC0ZuQqcRCWwXcVIpib6zu
kJKIT+NL64hEabqPUp2TIXL7Mev412blpH9bRPJo7GYNt20YT7GPA0yMqSGq9kONsG5T0v6S
/Wb7UKgc0zmeSReZem6mr2t11VjvyzyLOEJKRqO0/FJgQMCDAQEAABihdhfh6pwfuzF8tzPq
PKueB4EBgdcAAwIAADACBqQTuaPQ8/zSCNXvV7wAGBB4DTAgAAAAI2BA+qk+HrUVeRTt8iJ8
IxgQeA0wIAAAACNE3zUJyjNo4GeO/V0ofofkZ2aZFAwIPA8YEAAAAAA4GgwIeDAgAAAAAHA0
GBDwYEAAAJ6f5Cdl05J5NCO7HoVCoWwsZTAg4MGAAAAAAMDRYEDAgwEBAAAAgKPBgIAHAwIA
AG2UfjnpZ2aZFH5R6bGM/iVugBrjeYUBAQ8GBAAA2ij97Yhn/nsYb8dT/L0IeDqa8goDclnk
D/Sok7zdzcHU14eNFRgQAABoAwPyAmBA4AgwIM9O8EsmMqDLAdXX0xr7ggEBAIA2MCBXJ/w1
tI/ve+6gYEDekIa8qLJXXmFALsx8kO1xVANymEnAgAAAQBsYkGvzdb95cWif088dFwzI29GU
FxX2yysMyIXBgMBr4K6UvEYBAAcG5Imw+iEzv2NA3ptSXrSyKa8wIBcGAwKvAcId4PXAgDwR
oh+Gr1SDx/TX/aju+jT7PvvEKeVFK5vyCgNyYTAg8PxgPgBeEwzIE/F5+/7IqdsmoQiWrWJ9
FdF8I9/J2EApL1rZlFcYkMsS/grWj4+bGdSn16ZsSpgiGBDYHwwIwGuCAXkWzNxeOiYYkEaM
Obidkddn1SNU8qKJrXmFAQEPBgT2Z82AzEbb5V76R41isy05Gny+08R5dp1RfUz+8KRgQJ6D
z1tlXseAtLH1TkEHMieecUiqedHA9rzCgIAHAwL7IyI7jwr7TM7J4KUC3ZR0HAt/hWM3Tqoz
NTu5ugCegbc2IEaQXuXiweet/NhOJGbNGHdLV8SANFHr49054Zis5sUK++QVBgQ8GBDYFxHX
eSbzURqgZEC73QJDEA/+RxmQw+uMBmU1YKasDtQAJyHCWvNyxUgMGxA5D3J/P6CjbsGZ+VZh
OH+n0pV4u667khJnp8ma7/Q27F9p/lKya1u62+XFjkxfVYXijn22J135s0cbytqoLwcDSm2w
7KPFSjlXz4uwv2ptDkumHdW8Ulw7MSBg2CfpARQZnHK4AaySa2bwsldUwgklWP8wA3JynTqQ
n3VrH6BKJBomg1wREUMGxJ9fiWjprFsYEn+F89tiPlvVTBLnFvMxlfVzXvqgp229609E/V5g
a5/tyWj+bGmD7DvdZmJbDpa2GzyWAWM5p0z9V2hzEy15ZesxfTG9g7fGJcNwwgEkyKC3xA1u
H3cj+KeBcTHQmcFLb+lGA+k08efMQDzgpnmcXgXL5PlAnVmiia5Ql6DrnTp7A5T5+vyMhLU9
Dypie/gOiB0DYoHVW/cwclfBFH+nM6zDjAFrP7EqgrPrlE2EWOtFh2Fh2zuetAjFjX22PwP5
s6UN0q+75+KyDTP5O1rNDObcjJujMSBwIi4ZhhMOIEEGvQWT8JariC7X1BwEuWcGr/CZUh1A
bTGDWmoG1DDoeGfX9xOG7t8N9rruYjDurDNPPHD7fSQDscagZXWcBngEK4J2TwOyYKXu+RzK
7MdsW9xUhKisP41DtujKa0LUxp2fI6PxwpR8/ZmxLkO6Lx9fGLOUtJ9F9PXO4S1CsbPP4vEt
jafhYlDt+FkG8mfLcZdtMjldzcFVam1oMyB75lzMPI/dg2O5Fk9ES17ZekzfTu/grSkPrgAl
ZGDKUVruJoAkz6ZJwY9XZvAKzcA8iLry8RGagXmwnDd3g6bdn044a6Koq842/ASVHYg1bimc
d3A9RODUNMSRBmSt7vn8HDQghlAo2wsSg0JUtrNX1qVSfZ2c03VRHvL1/fWlY0PYtmmZ1i/1
LGJpE64Rsp+1DTr6LBp7DVYk+zhjMazrLi4G1Y6fZSB/jjjuvj31WPLU2tBwHDXPZCV9PZxz
KZp/emxy+bhCS17Z/Zq+nd7BycQJskcZOREUlwztSQrvjuZdjtJyO5gv8swNcH68MoNXbAaE
eVCM8twPvstiB09bn3mfnUACeuoUtN7sIKsT01SKA7Huf8t5C3AADQLiMAPSUPd8jmX2UxOw
gRAVwqvIt3tdiNr5utq2cLzIzaVrnyu5cSHYthiD65OFoK/R0tfNfaYxzm1zGmdqh46Za/mx
1YDk2rThuEs86wYkGfPTsmhQrQ1uX2uHxRHkxaacC1keR+2vtpgMTeew1IMBeSgLE9J8hAP0
xK6dlKu4ZBioHd4cyduU3DKHG9yiNLf5G+Sueb80A4ZsnutgWch9NSBr50ZXnWXcQO3W9ed2
5Zx263DewZUQAZTJyelcUIF7jAFpq9utp+faivgL40mE6LwfV5bj0lxnzYD489iPF6VzOoxb
F6VtK41pujwTq8Xte5MBWcRiaO0z3/ZlsesULwZ1HD/LQP5sOO7ufe546j5KsdRYa0PyWea4
bMq5Kppn8/7UgDTnlsS0TNAEqQcD8nC8UNGyeuAy2CQcOREUlwwDNcObIzmbklumpKLbDm5h
zptczpoBwU5icZ77q1nBRCV1uF0GE43Wkdt/Z51Z7DkodUnblvUuB3G3zsjpDnAUrX/z4AgD
0v73FiqiypyvxXNqIUQFFVwr56KMA7m26XkvG0djQJ50/Fui8RT6QoX84vOB8UTiXduguc9a
417RGbXjZxnIny3H3a6Xi7mSg6uU21CuL2D3nAvRfpnX17lrLVU8LXll6zE5Mb2DB7KHCdn2
x3Iakh6ggOSsEr4u4U1DkuvR8kI+5r4QHm+XXqnRAXUqiYgYrXNJWI85F802ul/bRD8BB+sM
n68A+zMb94mKGNzbgPTUbdYeNCCFzyYRV65PKMdtz2dptz/H3TiiY0t60aF+JVnHEanLvJag
JD7fr6W2y3adc3iLUOzoMz+WBgvnsVPjDj43+1hc+Kked2EgfzYdd9k8k2e1HFwl3wZLwzHZ
P+dCwvwL3q+e1wEteWX36w1IkBxBcfvQgKYSBBJN3qsVnoVrWD6a2mePJRZCA/2ZdfmtXLdf
4PpIvirhawB4Dhbzjy3lOWHIgEyCT/evU1xv3V6ASUnry4rNRN/k5tZV4eviXKwTtulm9hHW
4cWhljaxOrdv6gNTR/yHUjNxSF1rDUipCsWxPkuPZc/FIEvtOHTnzz7HXdZJBXw1B2sU2qAs
jFSOA3JuxhwjaU9YR0/7hGpeKU5zRmoh7NR4e3cgw2W5g75a59HYzs8MXKZD/BeNbMeOuNbj
qZ+8R4IBgW1Ivob/A8DrMn4H5Imx2uGK86ToswFN0yQUwfbv7Yy8Pquegxk1IMIsgueEXriy
qILA1T40mUsiemmerjuQhP3vyjkmBAMC25BcDf8HgNflLQ2IIBc5L9XGjL5pBQPSjumr4vcE
92LTUywXYosBcR9MAlhONDnhVnamovm8K/ZLJIZc/Rpb2gR7t2e1k9zJXbsdfATnmxAMCGxH
chUAXp+3NSDChYS7aIXhUDAgXTQ9HjVKg85+GrYZEEP0HNmKMNV1kwrDx7nCz+PHvFTgS3H1
xJ/PZsiKcGlY+N4j6y1vQaZCPmqL3dd1Rfe5JgQDAtuRPAWAc4jn2HPH7+hZ/qD8zCyT8ira
6llZaqGpcGBgA+N5VTMg/sq/lPKzhanJ8HWqUdCrIfLeXxmZTYVd35sdHUATUxKYDn9HRl/b
9Q12WW4Anve17A8XR8/5V+xsLT07a+A8E4IBAQB4FnTu1SnHzhXvcPcBAF6AqgFJxG91YJsN
xWwCgmWLbefP1gyI/dwbkMkILdbXwXjMgBz/eNM2YhNylElwyVDb9xwDhUKhUI4q6+gcms6B
fRfUAAAeg9Oc2dFOBjMR5uEdjvrApgNieLdEl6Xbz8vtMgzIKs6E1A3CNlwyHLd/AADoRue/
cAILnwpIyjPMZwDw7jjNuTQgMrj5wW4W8GsCuGgCvGFQc7K/AXHLcvGtG5Dl8jLpI1GL0rOz
VmzbQmN3BBgQAIDnQOfQo+cFAIAjyBkQEbuVR6b0MxXi89UWJ/S9/hbT4PejJkAHy9gUzHdZ
NhgQG2NuMA73ZV77PwZisPu9uOie2n78VS0MCADAs+AvhgXztcylR1wDAwDYl8iAzELdFRXz
gfnwxQhVbwK0JOLfCOf0L3eGIjp8tOvjI3ht1gk/k7pu4V2H8K8+mhLuUwbkrFD3scYx2npW
R2vtl0eI86nuU2YUDAgAwDOR3pE//kIVAMAeRAbkFZAG5e6C5Li+4LaTy+Ju1FFgQAAAAADg
aF7OgBjsI0trJkQa3vfdj7Nxd4HONAT7GpDwqhyFQqFQ2goAwOvzigbEUhPT+wrtQzjlS+cp
+xuQPanFdvnjCccg5wkPvMOrQD4DwNvwsgbkiTntS+cpGBB4MhBs8EqQzwDwNmBALsb2L51/
3kbvnOxnQI54jAAD8kbYO4DTIym170Ah2OBoWnOxBvkMAJCAAbkU2790vsVEYEDgAsgdQC/C
JCfNOVESZQg2OJKeXCxBPgMAZHCaEwNyAfb40rndx7CBwYDA4/n6/Izyt5rTCDY4kK5cLEA+
AwDkwIBcA5l4Nn3pPPgbLsMTGAYELkhNlCHY4Ez2yDfyGQDAgAF5PNOXzq152KMMT2AYELge
8lhiMaURbHAi1VxshHwGABAwIA8m/evz28v4r2f97/vnj5/m3+1IHHuDAXlDoufnMyDY4CzW
crEF8hkAwPH5H6MVTZnewsm4733kjcRoGZ+/9rkDIjEcAQbk3RBzvnJcEWxwCg25uAr5DADg
mcY7DAgYMCBwHZp+ThrBBicw/tPmM+QzAEAABgRmMCBwDeTOYKTDzECV1WUINjiY5lysQD4D
ACRM4x0GBAyvbkCm79tkfwJT2t77GJt+f2f71dEQ+7dgglji7/TEcbaLlf5jG8Wxuygqx5O2
35VC7A2C7Zj+PIuxnD0+h47J/Zlcu8s5s5VSrq/nYtiX5+QzAMBLgAGBmX0meJlgj6AW23rc
gVBYiDkRO/P2+r2cdR1woAhLfhktjeXrfmuvU07yzuOaE03NusjEfm9Z17ZxY9+1CrY9+/M0
NubsoTl0pAGptHuPnEnYlOuC7+e+cywLBgQA3gUMCMxsNyAyeR/FNgPisEItFTWfRjDHKseJ
q12FQCwYVzGi5na7BQIyFl3t4nHgmIqg8m0PxGBTf7i+a+46K9425FyHAdmnP7fQmQMTwzn7
yBzagWy7ha05E7Ip1ydsPLLdDjFhQADgXcCAwMybGpAM9qrorkJgwICIOpQTVEVR0MZW8Sjt
GP9ZZodeIW7Zj67bp9/MMRnt6x4DskN/bmNHA5JhkbMXyqERau3elDMVenLdgwEBAOhnGu8w
IGA4zoD8+++/3//9738nEVQvv/7667RVzHkGpO0qvt3XFPO6Zhg0IPblXI/G3iYe5XgWHleJ
RKmUQmy6XoMoUvGW7jOKX0q6LyvgOvompFWwDfRnHHca33THofh5jiMNSCZnD8yhcH8t3T9C
td09OXNArkfYWNx+71v7pTWfAQCenWm8w4CcjBNrBXG4F3Zi7KnjOAOi5uPPP//8/uWXX+zr
33777fuvv/6yr6XIayn//PPPtFXMaQZE+m1V8AnSX61iY9yACJG4N5U1iUcrqHJ1atzuM7/v
pBGRaDWlrY3JuirOtD+zfeviWd9/hlbB1tmf2nbdtV3fx63tdOeWrrt+1fxAA5Lr11NyaPC4
NVBvd2vOHJXrAZrjprgc0DoHxncMCAC8CxiQx+AmwgMNiBUOvXXIxNkmkGTfOXLL5e5HaCzU
gIgZEVyc6yl4lgFp/83/ugiLBF+u1IRGIh7NAi/upXwYIbsWoxNV6/3ixVc2nrmN6/vKGJBw
+xUxOfSYz6ABqfenxjy3V/vIVqXn1popMGzKgYnhnD00hw7M/Yl6u8dyZr9cD/AGZN5G29+d
0xgQAHgXMCCvjEyo+xsQFREpuWUpYkZ0ezElgr7/+++/7XuLTurBZHyGAZHPs/N/Jh7XXy72
dc3QefV7IR6FUCAlxzUTX1k8KrEgLQsfrTeoM9sfOQMihHHn+sp9vosBycZl6OlP3Uem2Bg7
DEhMZw5MbMnZ43Jo3k+27h2otzuTM6Vjb9mQ62v4fJn7CQMCALACBuR83KTeOckNIZNpTx2y
frtAkjaEpO9zyF0P1/bZcOj7P/74w74vcbgBMSdDKmjqPyfbI8L2MCAGL3YajqsVyvk6nUBy
+/D5WGlEWYiGlAzIhAr3ReyuH4d0V6tg6+rPFRFabMcaBxiQWs4emkM9uT9Gtd0dOXNMrgf4
/tRtVs6DGq35DADw7EzjHQbkVHSCKguAPR5hcJN0j0iS9dsnXokjJH2fQ75grm1QwmVyh6TE
HgbE9mtO1HhRGZa1ffaIsJ0MiGBjbTmuheMfCaZZLGlOLa/eunXa2qj9YV6LEpa6fH/r50lM
Np6OvglpFWyd/enPvyBXRJi6qpZ9Vt2/R7brb+dwzna2OU9pDOnJ/TGK7RZac8aup/2yPG7j
uR7g69B+mvqmFHuN1nwGAHh2pvEOA3IqBSG2OyXxUELW7xNIMnkr4esSdvI35ffff5+WfNs7
IbpcH8vKsc2AzILJlblf/FXRtKwIgWi7VbHRLj69+LUlv03bLxi5fS0fAwn7wvSD2ZfWZ5u8
ELYdOeS3nbYRERz9LYplPLYfR0VXg2Ab7c94uzTuJJ+axGavARnP2aNzqC/3eym3W2nPmQNz
XREDIjvzRkRKz3EOaMhnAICXYBrvMCCn8r4GZAvbDMi70psDZ9OfcxEIthO4Wg5tzJkrQz4D
wLuAAXkE6wYkvfq6KE2TVK9wGJvYJZ7w/6PAgAxir8xe0YRIvm18hAfBdg6XyaEdcubKkM8A
8C5gQB7B69wBEdQUHQ0GZAtjx/Y4dooHwXYij86hq+XwAZDPAPAuYEDO59jnpyei55FbrxjK
BD9vE5a17WWdo6nFNho3PA/Fu4IcZHhCyGcAeBdq4x0GBDYhiQQAAAAA0ArqEQAAAAAATgMD
AgAAAAAAp4EBAQAAAACA08CAAAAAAADASXx//x95ho6p5MDO5AAAAABJRU5ErkJggg==</item>
		<item item-id="25">iVBORw0KGgoAAAANSUhEUgAAAyAAAABfCAYAAAAQ7KPhAAAAAXNSR0IArs4c6QAAAARnQU1B
AACxjwv8YQUAAAAJcEhZcwAAEnQAABJ0Ad5mH3gAABo0SURBVHhe7Z07luO2FkV7OD2GmsEL
PA2tNwgnL3dQsQdSmWOPwUuRQ2eeQT1cgBcEQAAEwI8oae+10F2iSHwvgXNISvrxDQAAAAAA
cBIYEDB8fd9+/Pj+kUm3r2kXAAAAAIBGvm55bfnDiEsMCBjEgNzMvwAAAAAAB/F1w4CAggEB
AAAAgIPBgMAMBgQAAADgdbh/f37oY08f35/3afOjwYDADAYEAAAA4FW4f9686bCfxfj4NJbk
AmBAYAYDAgAAAPCS3D+/P66i8zAgMIMBAQAAgJMwgvjzKNHxZfK+yuNGV0EMCHdA4HpgQAAA
AEZ45q+xf0jdDxfD8tmHC33mYSPFr7L9mdkmKTd4RvR/XKVDMCAwgwEBAAAY4XaVK8sDnF93
Yw5uZ5R5VjkPQkxczmhktxuNd6UYxYDADAYEAABgBAxIBydeib9/frzujyl3GJCv28X0HQYE
ZjAgAAAAI2BA2vm6nfhoVEmkvwKNBiQyYea92xUew8KAwAwGBAAATkAE0uJZ9fD3CiTFIjV6
Bj4nujaxvey6iJf1dc4jvfrv8t9TlKftcanUbWN1D8vo0Q5lrTHcDzaeSsdt0Da7f5C9HgdF
SvVoMCDLz47sGWcbwIDAzIaTFAAAoAmz1njB6wRZpKFEmHixlKxJ5r2SiN6FDWWXRXwsOjWF
ee1uQEKDp6liMsbrru93aAdbt/z+Q/3gx6xmQEb6dvS4EutxkKdSjwYDcllk3EwdMSBgkCDH
gAAAwIHc75HYFdEZaSW52muSF9ChODbC6rCvbRU2lF0S8fFnEAIReqBADH98roXxuuu2Du0g
wrNoeEapiHRTktyp6e3uvU3haBxU64EBgddATggMCAAAnMQkQiL0cRN/ZTsQaRkTIMLO77dY
w9JHkVbWuM6yQ8p3EWK0vnO2Wv+MyDT1SLtHccJ0TvN+gbiV1FCv0brPZRnDE4xDqc4W6dtM
edV+WGXQgBT6N+1bHwNhXEjaYKSWfbmkWA8FAwKvAQYEAADOwYurVCipCTDMonR6Xj4xAamI
s3l6Uajmw61rum/1ufuOslNaRbxrd7jWaj07DIgITKmbvKl/a56pSJ5Srd3jdZ/NjstfX1dM
hNQvW16lH1bZ04Dcv+/3XDumbVp36ffGfsux7MuUUj0CpA65hpW2XwkMCMxIoNdOBgAAgB2Z
xHMkjgMTIHijYtLtMzQBKs7mdcuZhkmsqTDvEYnNZS9pE/FS51RMDhgQj/aBpNz6rXkX8p8Y
r/tyDLTPivVuMiBhvTNpkXmubkqvARG0XWGeQV9H9e+tq1Crb0iuHgEYEHgNJNAxIAAAcB7W
NISCLjEBqcDzukoNRibZfUTgyOuSuG4wP8WyheT4FhGf//pZLUPeWxGzQRnObJk12/dDZf2e
+iLtu+11V4G8NCC+X9N+tq9zdQ37YdrUTE3QS776Xmv/loS/bncpiocOil9DnPZVsR4Tsn+u
EqXtVwIDAjP/+/7546f5FwAA4CQmIeJZmABhFn7zriviTA1Iz4W15rKXrIl4MQzR8b6sivA2
bciWOQlV22/6d7Wd0oZCPxnG6659szQg5b6SY840IKXyDKX+tcdU6uJjq7+u5b7MsVKPpzYg
/zHtMml6CW9N5SQFAADYHSc6Y0FWF93he/4RqWDj/A1QwdVufd/kUf0Rto6yU2oi3t2tmOqi
ye/fb0B8fpKHF8PT+p2+Fsy2+ar6kvG6pwJ5el3JT1i/EzRtakbK7RTpQmm8o3aZv2Unyadl
zCrU+zJHph4hpbbV2nwZpG0mVqdX8Na4YLh6yAIAwBPjBbJLs04KDIOknIDKCMbwcxqSYqGt
Am5KRbE3VnZIScSn9UvLiERpmkepzMkQuXzMPv5v2Tlps99eZrTutiw5NqxPsY8DTLtSQ1Tt
hxph2SalTZV8i82vjOlcn0kXmXJupq9rZdVY78s8i3qElIxGafulwICABwMCAAAwQu0uwtU5
v+7G8N3OKPOsch4EBgReAwwIAADACBiQTuSOQv+zVn1UP1/xAmBA4DXAgAAAAIyAAemn+njU
Vr6MuL28CN8IBgReAwwIAADACIvPXUzpGTTwM9f9XSh+huRnZpskDAg8DxgQAAAAADgaDAh4
MCAAAAAAcDQYEPBgQAAAnp/kK2XTlHk0I7sfiUQibUxlMCDgwYAAAAAAwNFgQMCDAQEAAACA
o8GAgAcDAgAAbZS+OelnZpskvlHpsYz+EjdAjfG4woCABwMCAABtlH474pl/D+PteIrfi4Cn
oymuMCCXRX6gR53k7dMMpv592FyBAQEAgDYwIC8ABgSOAAPy7ATfZCITugyo/j3tsS8YEAAA
aAMDcnXCb0P7+P7MDQoG5A1piIsqe8UVBuTCzINsx1ENyGEmAQMCAABtYECuzf3z5sWhfU4/
Ny4YkLejKS4q7BdXGJALgwGB18BdKXmNBAAODMgTYfVDZn3HgLw3pbhoZVNcYUAuDAYEXgOE
O8DrgQF5IkQ/DF+pBo/pr8+juuvL5H32iVOKi1Y2xRUG5MJgQOD5wXwAvCYYkCfi6/b9kVO3
TUIRLFvF+iqi+UY+k7GBUly0simuMCCXJfwWrB8fNzOpT3+btClgimBAYH8wIACvCQbkWTBr
e2lMMCCNGHNwOyOuzypHqMRFE1vjCgMCHgwI7M+aAZmNtou99EeNYrMtMRq8v9PCeXaZaXmS
0ADwbGBAnoOvW2Vdx4C0sfVOQQeyJp4xJNW4aGB7XGFAwIMBgf0RcZ1HhX0m5mTyqojz8Fs4
duO0MhNDIwnBBk/IWxsQI0iv8gviX7fyYzuRmDVz3C3dEQPSRK2Pd+eEMVmNixX2iSsMCHgw
ILAvIq7zTCK8NEHJhHa7BYYgnvyPMiBnlHnW1S2AIURY6zmwYiSGDYiIk9zvB3SULbg7ia3C
cP5MpUvxcdFdybUTVOrZZbLSsl1a12etH0p2+af5Le+0ZvqqKhR37LM96YqfPdpQ1kZ9MRhQ
aoNlDy1Wjrl6XITH1docpkw7qnGlYEDAgwGBfZHJKYebwCqxZiYve0UlXFCC/Q8zIIeXmSwK
XSIG4GAi0bBykcAwZED8+ZWIls6yhSHxVzi/Lea9Vc0k9ew9b+UYX+aUVvOQPuhpW+/+E1G/
F9jaZ3syGj9b2mDHLzlmYlsMlo4bHMuQoZhTpv4rtLmJlriy5Zi+mF7BW+OCYTjgABJk0lvi
JrePTyP4dWJM485MXnpLV+4YpBNozgxE+y3iOL0alInzgTKzRAtdUlZuUTDp1AUcoMD96ysS
KPY8qIiW4Tsgdg6IBVZv2cPIXQWT/HkYlmHOz7WvWBXB2Xu+jly8GBa2/ZVrMCDb+mx/BuJn
SxukX3ePxWUbZtx6tWVd2HbBzK3RGBA4ERcMp88l8LLIRL9gEuhyFdHFmpqDWKiHz5S6xXhK
ZlJLJ1c1DDrf2f39gqH5u8le9118oLCzzDzxxO3z0Ird7/MiJhO05t8rNADOYEXQ7mlAFqyU
redx9twxxxYPFSEq+0/zUHx+ronp8hoZzRcmzeXrnDClBiGb5uXrF9ZZUpqXnVM613A5ptLP
ls4+m8dGUlqfhotBtfGzDMTPlnGXYzLjVo3BVWptaDMge8ZcjB5v1rxgLNfqE9ESV7Yc07fT
K3hrXDD0xBiATEw5StvdApDE2bQo+PnKTF6hGdAJWSfCj4/QDMyT5Xy4mzRtfrrgrE3CXWW2
4ReoykSsi0jX5A5wAhKbtbg80oCslT2fn4MGxBAKZXtBYlCIynH2YoIUqn/rfKTzT5LK36h0
/77fdU4L2zZt0/KlnEVd2oRrhOSzdkBHn0Vzr8HOb76eOmaub3TfRV/Uxs8yED9HjLtvT70u
eWptaBhHjTPZSf8ejrkUjT89JhePK7TElc3X1HV6BScTngj7pJETQXHBsBYyAIrGXY7Sdjc5
pnHmJjg/X5nJKzYDwjwpRnHuJ99lspOnTsbZBSSgp0xBy81OsrowTak6ESdtB7gCDQLiMAPS
UPZ8jmXyqQnYQIgKegFA0u2zLkTtel1tWzhf5NbScF6ordWaT7hPkHexDi7/dqFpaOnr5j7T
Os5tdxpnaofOmWvxURs/y0D8bBh3qc+6AUnm/DQtGlRrg8trbVgcQVxsirmQ5Thqf7XVydB0
Dks5GJCHsjAhzSMcoCd2c4DlcMEwUDq8ORK3KbltDje5RWFu4zeIXfN6aQYM2TjXybIQ+2pA
1s6NrjLLuIna7evP7eo5zXkHV0NESyYmp3NBBe4xBqStbLefnmuhyMqksD6JEJ3zcWk5L81l
1gyIO9dNvf18UTmnpznJl7VoW2lO0+2ZulpcWzYZkEVdDK195tu+THYfnYsXfdgxfpaB+Nkw
7u51bjw1j1Jdaqy1IXkvMy6bYq6KxtmcnxqQ5tiSOq0WJuVgQB7OfiZk5ERQXDAMlAxvjsRs
Sm6b4ifO6bWd3MKYN7GcNQOCnUjjOPdXs4KFSspwWQYLjZaRy7+zzCz2HJSypG2ZcnUBDs8z
s23kdAc4itbfPDjCgLT/3kJF/NXOqYUQFVRwrQg0OX9zbdPzXg6O5oAS5fY7tD6Fffw8kr7v
+qRrPpH6rh3Q3Get9V7RGatzYrn/ivGzZdztfrk6V2JwlXIbyuUF7B5zIdovc37cAXlx9jAh
234spyHoAQpIzCrh3yW8aUhiPdpeiMfcB8Lj49IrNTqhTikREaNlLgnLMeeiOUbzdU1M6iFp
4DwHOIrZuE9UxODeBqSnbLP3oAEpvDeJuHJ5Qrne9lyWdpv83bk9zSPpa8Fsq19J1nlCyjJ/
S6Wkfr5fS22X4zrX8Bah2NFnfi4NNs5zp9Y7eN/ksbjwUyrPMxA/HW3IkddWBxmQhjHZP+ZC
wvgLXq+e1wEtcWXzNXV1L4LgCJLLQys0paAi6cIvabXcw3ENy1ej9t5jWfRlb0dmXX4r1+0X
uD4Sr0r4NwA8B7m1vGTIhSEDMgk+zV+XuN6yvQCTlJaXFZuJvsmtrSWRGiD1XOwTtulm8ojK
SLST315nbt/UB6aM+IdSM/UQ4dmQd0RVKI71WTqWPReDLLVx6I6ffcZd9kkFfDUGaxTaoCyM
VI4DYm7GHC/tCcvoaZ9QjSvFac5ILYSdGh/vBjLelmlob0X3Rk7C3MRlOsR/0Mh27IhrPZ76
yXskLhjWQgaghMRr+D8AvC7jd0CeGKsdrrhOij4b0DRNQhFs/97OiOuzyjmYUQMizCJ4Duic
K2tyaqdSEtEZ83TZieRRJgQDAttQ46H/A8Dr8pYGRJCLnJdqY+7icCMYkHZMXxU/J7gXm55i
uRBbDIh7YxLAcqLJCbfIzAW9iuQrnJAi3HNiXQV92gR7t2e1k7Sd54rz800IBgS2I7EKAK/P
2xoQ4ULCXbTCcFUwIF0cetE9q7OflG0GxGAfZVIBnBGmUoB/f05hmeHjXDZNb4bbb1+hkXHl
xO/PZsiK8KDcWJTLfstbkKmQj9pi87qu6D7XhGBAYDsSpwBwDvEae+78vXj8eko/M9skvYq2
elaWWmhKDAxsYDyuagYkusORebbwfp+vckRmZNpXt+nVEHntr4zMpsLW0ZsdnUATUxLmL3no
/uGVFrstNwHPeS37w9Wj5/wrdramnU/m80wIBgQA4FlQ86FLjl0r3uHuAwC8AFUDkojfholN
93cT4mwylse2GxD7vjcgk7lZ7K+T8ZgBOf7xpm3EJuQok7BuQOY6kEgkEumotI6uoekamFvn
AACuhtOc2dlOJjMR5uEt3vWJzU2K8346SabHz9vtNgzIKs6E1A3CNlwwHJc/AAB0o+tfuICF
TwUk6RnWMwB4d5zmXBoQmdz8ZDcL+HUBXBCx3jDoo1z7GxC3LVe/dQOy3F4mvhuRST2ZtWLb
pn13FBgQAIDnQNfQo9cFAIAjcJozNiAidiuPTPn3CibA628xDT4fNQE6WcamYL7LssGA2Drm
JuMwL/O3/zEQg8334qJ7avvxV7UwIAAAz4K/GBas17KWHnENDABgXyIDMgt1l1TMB+bDJxGq
me3hzGeEc/rLnaGIDh/t+vgI/jb7hO9JWbfwrkP4q48mhXnKhJwV6t6wxAbFlrM6W2u/PEKc
T2WfsqJgQAAAnon0jvzxF6oAAPYgMiCvgDQodxckx/UFt11cFnejjgIDAgAAAABH83IGxGAf
WVozIdLwvs9+nI27C3SmIdjXgIRX5UgkEonUlgAAXp9XNCCWmpjeV2gfgn1krPVOzl7sb0D2
pFa3y48nHIOcJzzwDq8C8QwAb8PLGpAn5rQPnadgQODJQLDBK0E8A8DbgAG5GNs/dP51G71z
sp8BOeIxAgzIG2HvAE6PpNQ+A4Vgg6NpjcUaxDMAQAIG5FJs/9D5FhOBAYELIHcAvQiTmDTn
REmUIdjgSHpisQTxDACQwWlODMgF2OND5zaPYQODAYHHc//6iuK3GtMINjiQrlgsQDwDAOTA
gFwDWXg2feg8+A2X4QUMAwIXpCbKEGxwJnvEG/EMAGDAgDye6UPn1jzskYYXMAwIXA95LLEY
0gg2OJFqLDZCPAMACBiQB5P++vz2NP7tWf/7/vnjp/l3O1KPvcGAvCHR8/MZEGxwFmux2ALx
DADg+PqP0YomTS/hZNznPvJGYjSNr1/73AGROhwBBuTdEHO+Mq4INjiFhlhchXgGAPBM8x0G
BAwYELgOTV8njWCDExj/avMZ4hkAIAADAjMYELgGcmcw0mFmosrqMgQbHExzLFYgngEAEqb5
DgMChlc3INPnbbJfgSlt732MTT+/s/3qaIj9LZigLvFneuJ6touV/rFN6yFpP21Urk+u3OLX
UzcItmP68yzGYvb4GDom9mdy7S7HzFZKsb4ei2FfnhPPAAAvAQYEZvZZ4GWBPYJa3dbrHQiF
hZgTsTMfr5/LWdcBB4qw5JvR0rrcP2/tZcpJ3j2uobCaUum3C1JM3T9bCrNt3Nh3rYJtz/48
jY0xe2gMHWlAKu3eI2YWbIh1wfdz7zmWAQMCAO8CBgRmZCHetojK4n0U2wyIwwq1VFx8GcEc
qxwnrnYVArFgXMWImtvtFgjIWHS1i8exMV08MtKM67vmY6142xBzHQZkn/7cQmcMTAzH7INj
aCvZdgtbYyZhPNYnbH2kf3eoEwYEAN4FDAjMvKkByWAfm9hVCAwYEFGHcoJ6ATkf3yoepR39
X8s8iVktt+NqsD5u0tN1dkxG+7rHgOzQn9vY0YBkWMTsQ2NoO7V2b4qZiPFY92BAAAD6meY7
DAgYjjMg//777/d///vfeaGvpF9//XU6KuY8A+JEyZoOsHlNdV7XDIMGxP45l6N1bxOPMp6F
x1UiUSopqJsXVHFaa6Oajzm5PKP6S0ozsuV19E1Iq2Ab6M+43mn9EuHaVP8jDUgmZg+MoTC/
lu4fodrunpg5INYjfB6mP7f2CwYEAN4FDMhjcGKtIA73wi6MPWUcZ0DUfPz555/fv/zyi/37
t99++/7rr7/s35Lkb0n//PPPdFTMaQZE+m1V8AnSX61iY9yACJG4N4U1iUcrvHJlar3dez5v
bcT9Prc9EmhrsTSLct8ferz2Z7ZvXX3W+zDDgAER1vpTBbZmbff39dZ2uv7QfdfvEhxoQHL9
2tnmLKsxNDhuDdTb3RozR8V6QHCciwEtc2B+x4AAwLuAAXkMbiEcWKBascKhtwxZONsEkuSd
I7dd7n6ExkINiJgRwdVzPQTPMiDt3/lfF2GR4MulmtBIxKPZ4MW9pA8jZNfq6ITxer+ogK7V
R9tS10YZAxL00ZqYHHrMZ9CA1PtT6zz3nfaRLUrPrTVTYNgUAxPDMXtoDB0Y+xP1do/FzH6x
HuANyNxPmkd3TGNAAOBdwIC8MrJI729AVESk5LaliBnR48WUCPr677//tq8tuqgHi/EZBkTe
z67/mfq4/nJ1X9cMnVe/F+JRmMtbGMtM/criUYkFaV34uLL9Ltn+yBkQIax3rq/c+7sYkGy9
DD39qXlkkq1jhwGJ6YyBiS0xe1wMzflky96BerszMVMae8uGWF/Dx8vcTxgQAIAVMCDn4xZ1
WaB6zMEIspDub0AUaUNI+jqH3PVwbZ8Nh77+448/7OsShxsQczKkgqb+dbI9ImwPA2LwYqdh
XK1QzpfpBJLLw8fjqihbq3/JgEyocF/UvVPwhbQKtq7+1HEt9HGxHWscYEBqMXtoDPXE/hgt
BqSl7GNiPcD3px6zch7UaI1nAIBnZ5rvMCCnogtUWQDoFbRialqkZCHtEUl9C6/UIyR9nUM+
YK5tUMJtcoekxB4GxPZrTtR4URmmtTx7RNhOBkSwdW0Z18L4R4JpFks+pnxfBPU129raqP1h
/hYlLGX5/i7Eva1PR9+ETBPYKp396c+/IFZEvLqiMn1Wy98jx/W3czhmO9ucpzSH9MT+GMV2
C60xY/fTfsmMm+/DIC+zratNvgztp6lvSnWvIfU5qkMBAK7ENN9hQE6lIMR2pyQeSsj+fQJJ
Fm8l/LuEW+x/fP/+++/Tlm97J0S362NZObYZkFkwuTT3i78qmqYVIRAdtyo22sVnbD7zx7R9
g5HLa/kYSNgXph9MXlqea3LaVya1iiIv6Kb+FREc/RbFsj62H0dFV4NgG+3P+Li03kkfNYnN
XgMyHrNHx1Bf7PdSbrfSHjMHxroiBkSO8UZEUs84B2BAAOBdwIA8gvc1IFvYZkDeld4YOJv+
mItAsJ3A1WJoY8xcGeIZAN4FDMgjWDcg6dXXRWpapHqFw9jCLvUJ/z8KDMgg9srsFU2IxNvG
R3gQbOdwmRjaIWauDPEMAO8CBuQRvM4dEEFN0dFgQLYwNrbHsVN9EGwn8ugYuloMHwDxDADv
AgbkfI59fnoieh659YqhLPDzMWFaO172OZpa3UbrDc9D8a4ggwxPCPEMAO9Cbb7DgMAmJJAA
AAAAAFpBPQIAAAAAwGlgQAAAAAAA4DQwIAAAAAAAcBoYEAAAAAAAOInv7/8DO0dkZFl0U4oA
AAAASUVORK5CYII=</item>
		<item item-id="26">iVBORw0KGgoAAAANSUhEUgAABB4AAABfCAYAAABP7QTpAAAAAXNSR0IArs4c6QAAAARnQU1B
AACxjwv8YQUAAAAJcEhZcwAAEnQAABJ0Ad5mH3gAAB9LSURBVHhe7Z0xluM2EobnOHOGvoED
X0NvD+FkcweKfZDOHO8Z/Dpy6Mw30KIAFgmAAAiQIEWyv+89zKhJCigWClT9JUr68QIAAAAA
AAAA2AkKD3AiPl+PHz9ePxLt8TkcckquajcAAAAAAEA9n4+07vlhhE9pH4UHOBEi4B/m36tx
VbsBAAAAAAA28vmwxYUkwz4KD3AiKDwAAAAAAABcCgoPcC0oPAAAAAAAAMz5ej0/9OMLH6/n
17D5DFB4gGtB4QEAAAAAACDm6/kYiw32uxQ+nq/T1B4oPMC1oPAAAAAAAABQ5Ov5+jiT/qDw
ANeCwgMAAADAaTDi5rlXgvNp+j7TreJQhlg4F1J44I4HgLVQeAAAAAAQ3v5T3bsLG/m8+sk+
p34B3hIXxEJXsj85+TOxTVpqco2Y/ziTwyg8wLWg8AAAAAAgPN76bqYRgo8jxj9qnPtwfFwQ
C4cgxZ2UcE9uN9rjTHc7CBQe4FpQeAAAAAAQ3iosDnw39ev5cdxdHDfg8LggFo6hofDw+Tih
7qDwANeCwgMAAACA8M7Cw+fjwNvec4ILkhwdF8TCQVQWHoLijNn3OMvHLSg8wLWg8AAAAABv
QJL72eep5XPn3ueso9/NDz6nnUu4N1AWmJJ7TONP70j3sDmf17jnrxCi1r+5563No3I+MIjQ
SW3fgfDz+ku+2T4/2+OixddXiQVD9y+oLMRXibV2RAWGEW97GGvSVvh/Lyg8wLXYcLF5K1e1
GwAAAOzr+CjmnNgI8mdPxM5Em9mXy7W3kheYoSDS1s1mKwzTec0qsTnaUhKbrQJq2Qcq0vYu
PFisz2S8yvPYMD/r40L3N+Ssl4gFYe3zcizHV5oNdlQUHk6NzG3OzmEfhQc4EbJYGy6Gp+Gq
dgMAAMDr6ysQciKogvxZ3sE0bbwjwhd+RhTs9RODOYEZfg7eE0i+0VtsFpGQFbdrKQky9258
TrOkqPHBuQsP6+dnfVzotoac9QKxIKwqghSoWmMJNtmRKzDktp8NCg9wLWRhU3gAAACAN5FK
nkUkipCQfbEASYhEES3jcbP8IL7VPp8/5N/ZDtHxArMbbQ6Q5yTGns5rjbBaKTaNLcntESkf
hIWH0O/JYkRhLO1L2/w4FaeVvtkwP+vjQm18vJ5ejObO2XKBWIjnZvSj71tpGwooyTUWkbIj
3Bb6fRaDFB4AjuSqAv6qdgMAAIAyioQ4eVaRaJgE1yAcIpEYCxTb5yh4VPy6nEGPzb0jXysw
nd1RHtJg84yM2JzsP1/hIeUDnc/Jvwv5Wm4sEX7iP9mpj2f9SN8NvtkwP+vjQm1Un1TYfPpY
+Hp9faXOY9imtsu8VfotRXKNBeTskKF1ft3zP58ZO8TG1Inntp8NiZWcncM+Cg9wImTBlhb1
Wbmq3QAAABAwCMugGOCJREEFrbSHERGTSFThMeUETnQMQmTou/ad1zqBKWMmRFy1zQmqxKY+
zrSZAMnYadlaeEj3HRQerO8XcrXFsXR+pcV96b7cOUZsmJ/1caE2TrbruNnzvkQspHyv20wL
7G+1VSjZ65OywxHMb87XFB4AjkQW7BUF/FXtBgAAgBhbLPDFSiQSY/Ey5tpaWEg0e4wk3/J3
TjgOz9eiR43AzP7UYa3NQjSu+zuV12gfNSIspiTepF/dtyAMEz7J+cAXe9pCXVQ/lisgGZ+M
cxz7Jy86Z/4VNszP+rhQGyfbg+KMcMlYyPlet7sWzn092TU2m9flGCj6S45JGZnbfjYoPMC1
+O/r54+f5t+rcVW7AQAAYEacQM9EojCJmunQgvAQtPCQFHJzlgSmiOEgz/ftrLY5hRx3pNjM
jWcwPivZWvJBIKpH3xdsz42lolF2jgIytndh7mM2zM/6uND+J9sX73iwzzl7LOh5ZfqsmfsM
xTU2o2SH7jMt5+zLFx5+Mef3S2bu3D4KD3AiChebU3NVuwEAACDECapQbJQFqb9vfJfd2/j1
fAxCxHsHV/ebPh4ZJVMSmO4d+KEvbf7xDTanSL/Lu5PYLAmrrNhc9sHs3fwlAZoZaxxH+h77
iPO+kuhMsGF+1sdFbOPwd6E/4fyx4J+XeSwHST/jea2zdXGNzUjYMW6XeNH9/l0SHrlzL/nk
VOh5pnD7KDzAiSgF7Jm5qt0AAAAwCVLXphzfKxRISyX/CTE0Fh+GFoqMSXzYVhAyOYEZ9z82
a8g6m2eYY2JxFAixBbEaMIhpfW48tvSbtSdja9kH9gBvuxOc4XMSIjTnF9/+hzlmfCwHR/7W
lvXP9vlZFxf2CPdc/3xq5vHksSBM9gz5uBnnYeaqNFaJZV+mie2Y+jHx9gyvM7O+xDep/nPb
T0dJD7l9FB7gRFxVwF/VbgAAADgrpXe298cI5McR4x81zn04Pi6IhUOg8ABwJBQeAAAAAIT3
Fh4M8q7x7LaAzhQ/Mw8p3hIXxML+UHgAOBIKDwAAAADC2wsPhuKt71uRj0NcQlCdi3fFBbGw
MxQeAI6EwgMAAACAEHwXhNfQ6t8b4uL6ZL9D4mdimzQKDwC9ofAAAAAAAABwLSg8wKWg8AAA
AAAAAHAtKDzApaDwAAAAcC+inw+MW+IW4uRxNBqNRnt7y0PhAS4FhQcAAAAAAIBrQeEBLgWF
BwAAAAAAgGtB4QEuBYUHAAAAaOeIb/rn1wTgHWR/AYHAgx1YH28UHuBSUHgAAACAdh4fz9fX
8HgvjhgDoIqv5+uDwgMcRVW8UXiAS9FHwH89P8bq3ONpFoo+3u36TOEBAADgnVB4gG8FhQc4
EgoPcD96CXjvG7QlSZDFoo+HI/pC4QEAAOCdUHiA++D/EszH65kKOgoPERU+uy1bz71XvFF4
gEvRv/Bg14gWHnYrDlB4AAAAeCcUHuAufD0fo/izn7dPxR2Fh4Aqn92UrefeL94oPOyGqwqd
q10fCg8AAADQDoUHuCU2h03kmBQe8uR89h3Yeu6b4o3Cw27cQ+ifDQoPAAAA0M7tCw8ml3nu
lWh8mr6pqJwTyWFXvwP9Tcn5LMXd1lXLuafYFG8UHnaBosNeUHgAAACAdt5ZeNj9Zza3iolF
JG/a53Px63+aDyyfj9dHamKqhOA3JeezmAuvqyy1555jU7xReNgFuWDCHvQR8P6vWvz4eJhE
YXqh27QYs1B4AAAAeCdvLTzsLV4e+5/bceMYEM2VmPwyF1v4MEPBZwE3XFfV555ja7yV9JDb
h4JewVLhYRK+zvlxtTcUvzIR3v6dLiLH2SDVPa+vpm9XLQXsmbmq3QB3YLjm7Jr4A8DZ2Vf8
O3Jj7Dr21ncwG5D89RAti2iu4vNRyC3xYZKiz3xuuK6qzz3D9ngr6SG3j8LDCkRQp1EBn3C6
TNgoxue33/nfKLobh9qgvqDwAAB7odcZ0yg8AHxr7lp4+HwceKv2UWJ2yzhGMN7lYxqluQ3E
qvHXIz7wqLm6EIs+87jbumo59xR94q2kh9w+Cg+NSIKbZkiAc5Mik/h4eMI/DPijCg/H2aCC
oGVhlwL2zFzVboB7IC+YFB4AboiITM1ZFtb4oviXxDmVk3QYI729fAdocCdqNqHP5xfu+S05
1kDOD5YV+Yznv+p3kKtETAIZa/R1D/+WCe8WbvB19ZcKunOIzYvvUk6OXfTh/r5ZRdMabDuH
Kp+NXGBdRYTnV/DFbL/vx9I5+y1xHlVrtnSebh+Fh0ZkQlK4SSsElZkwWz3yF5d3/GGFh8Ns
kACT/lsW7/aF+R6uajfAPaDwAHBDgkR3yCkKiW+x8DDmPVFO0mmMurGlRbmC2VfM5cW+TH6x
SiDl/DAiPmjs06DCZdfCgzwn5ect/q3BzkGLr1t9uM7nVT7c2zct5GIvOI/EGtzjHOycnn9d
zWiORWXwa+acq6iJNztObgy3j8JDIxJYc9yEfjyNsLcTm5hcM2F624pNkvW44SKaEv3BcbOJ
jCuBFcG0woYkwUUgN7YGecviKAXsmbmq3QD3gMIDwP34+vwM1vTSOi+Kf4u8Voc5Sa8xyoUH
+bk+FQym+ceavKz4U36Sby2eVytzP0yk34Ff4ojCg4yRfMoW/9Ygttq+6/LZ1cK11ek1Ptzb
N82sWIN7nMNF1tWMxlicENvkeRu0Sk282XFyY7h9FB4akaCfMQhxqcQ6Z2tRwHO+mTD/8zJ6
kbbNTGQs+rUwoHNsjx8XifbvAk+PXbzgN9qQJgzesY9ZMOpxLYujFLBn5qp2A9yDJbEAADdg
QZytKTzMWDnGYuFBdg65YpAzLQmnjEDSvK9dgAglPxQEkrEl5xrNBV0eqjmqvy0iJ2KyYxTy
rC3+NQS5sGnz8WVs2bfs67iv0Q7fNmnxnIo/WvPInA99Gn0zxZW02J5wXpMithAjjhVrcOP8
JpG+zrKuPHrGYog+z+g8b46X7AmoiTc7Ti6O3T4KDwlkMlLktrvFEDl6WCDjHJkJ80W/BqFO
/seHL/qnAJme7gLF9qeLr/RCl6LJhjrGRToLxjWLoxSwZ+aqdgPcA3sdar0eAsClkKS8lPf2
KDysHaOq8GDwhZ0V5EvCKSOQpvztQIFkbMn5RgXTVGRYyItyIiY3RtYPhi3+FTvkeBlUH8/s
lnOp8fXX6+srdeywTe2XcWbnUidMA3I+9Gnwje7XLu2cjnZqvDnf6LGzolIhRhyl2HPM1uCW
+c1xpnWlaPzJQfp4dSzG6PN0zlb0UxNvtt/cunf7KDxEaECnyG23AZwJjnGOzISFol+YAiGY
/DHg5s0GjB3P/J27CPvB69Nig5Drx6KLc2izY7TflsXhgjI1Wox/8enTWhexT73dANAfez3I
XQ8B4PpIPrKQ9G4uPGwYo7bwIKhIl/Z4LginKoEU5WNxS+ZnOT8UBFJBVAaFB5s7LuREOV9n
xihe47f4d0RzVmnpfL4uT0wd6/WdjRPn95mQL1ERr/W+URunc3d59nAedk5L9g8UYsQh4xT8
mDqnLvMbcaZ1NcOLl02x6DOfX/VjnU2Gmniz4+TWvttH4SGDTEZMapvDTWgwH3aReoFh/p6L
foMu5iCIFgJLFkxpf44mG/K4YHXHjgWA5AJstbEUsHNmxYfq1ePReO5p2uwGgL5QeAC4M5K0
J15jh9dvFWvbCg/bxmgpPLixptxlnjt6AtT+ncovtI81ucuSH3RfaOeseefsi0FtxZRMzsse
UDdGS+Eh7rPoX4PLJY2Ph31NYm/WX+5Y3Z6wyeJs9u1aZPThQOLcqn0znvu82WNUd8zmoD5G
HCvWYMv85oh9Y/9+17oaSMzXplgsos+b+tM1Wx1zYtOis2WclF8Ft4/CQwaZjJjUNmUMluFv
O6HRBSEp+gW7oMMgGi/i3qKVMVyX3qLTMUr9K402JAkWQ8IOZTyuZXGUAjaN8/tgQ8qOGqyt
rYvYp91uAOiHvV7mklIAuDS1v7e/pfCwdYy2woMgtri8pZy25PKLvQRSIZ8xeWLO1kDE1Lw5
JnlXqrPcGNJnzsdb/Ku5qhwU5Lc+2leNrxeOzfrGzWfR1picD32qfVNr90Kum5u/ERknPUZ2
DW5aPznk+SdZV0r3WPTR50396Zqt9l9NvNlxcufp9lF4KCAToviPc4zFAmne5ATbMxOS+mLH
8HlxVUqDaGgLL7hrbZjjj2sC3zxH+3Wn7BUj/LaYEAilgM3To/hQm3SkWWc3AGwlug6uShYA
4KxMb7gMFITN2sJDjzHKhYdMf4O4yI2lpPOTnQRSSVwU/KI55pinmmOL1+TcONkxCjZv8O+Y
P8r8jTbH+Zy+ztT42j/WPJbBxY4xPnLzJs9rzCNLc6U0+GbUCd7GSRd4ub3uN33M3szMzp+S
nsfiGtwwvyVOs64G+seiT/y84e/SdSumJt5sv7k4dvsGNZ0Wi65/NXZo1sj4+NABo/NMq76F
44SI/Yr/GPaiFLBl4iJNc/EhWVGtZb3dAAAAMGf2um5b/rW2KP4HkaL9aIrQa4z09ihXTuUl
i0LNYI6Jc2k/z24WD/o80+KxZwLQJ2frKJKkOT0Q+jUhknIipuAP6TPc18G/vj8e5tigr7Q2
WvL3NDdDHJkxHqbvkt+tD4uGJsj50LLON/F6aH7Ds+TvTOzl12Cn9ZPDPPcU60rZIRYnzNzJ
sf4YLecnFONNKekhty9Q077Dw77dCc/H0yCcX1Q0kK5ceBDkHPz/YU9KAbtM+YK5J9vsBgAA
gG0UCw+daCs89MLk4I/9z+24cQxVIibCiqY75lqisRLFmSXW+BA8briu9mSPwoMwibdpEeQr
NRQeoCfbBfx7ig8UHgAAAN7JfQsPBpP0L36P11Y23fnZyFrRLHcGHDDPxyFFh9QbuxVQeNjO
3dbVnuxVeHA7BuEmi1sWeXYgPfYdhQe3WEu3xPVCzgOOoI+AP7740MduAAAAWMetCw+Gqtu1
11LM9Xdgi2i+keCWfHX1qVB46MKt1tWe7Fd4MIijRuFWElS1hQctEvjb7EHzbSdE7IMj6Cfg
jy0+UHgAAADwP7J7xBtDPuObZlHrmffnxviZ2CYNXTjPx8aGc6rBh3Ak6+NtbeEhKBSUPndU
W3iwW8yx+90ZkXWSNhbnBegr4OOY2K/40NduAACAq6FFB0237GvwrW6LBwCAPCU95PZl38oP
RFv2hUM6kWOWCgp5Q8Lj3st4vrTdWpn+Aj4sPuxVHFi22/cBjUaj0WhXastoPji9FsaFCAAA
uDMlPeT2JV9N5MVCCgH+LXPpFw59oSkUHj7KfYSFh8xHMuCeyOeFZK7HwFgW8GtwMbZX0UHY
x24AAIDTMXvtNui2RCOXAwD4DqwpPARfHuEXAlIdLRce7AuT94IUFx/CwoPdskrEjePlWjww
nJAdBLz9HpF5fPZlB7sBAAAuQz4fBACA70BJD7l9YeFBRNrsYxX6YmJavG8sKCwUHtwG93d0
bFB4sP0h4L4vnQX8EJ/7v9vS2W4AAICLMeZ9Xq4od87yvg8AwHeguvAQfsRhKg54RYexSYfx
8UMbXmz8j2hIkxed8I6EqfiQulOh7kVKbUDw3YeeAn6Ij0MyHgoPAAAAcU7HxywAAL4L1YWH
9xHc8ZC5KwK+C/0EvI2r7Jei9obCAwAAAAAAfFeuVnhwGyg+VOB81NbOTx8B7+64ObIQ0Lfw
kJo7Go1Go9He0QAAAJY5e+FhLDJIc4WG8DY9ig857pkMdBDwNqaOjpv+hQelZ7+1vGNMgMsg
1xg+tA7fAWIdAACqOXvhAVZxz6KDsFHAH/ZlkjEUHgC+DYgx+C4Q6wAAUA2Fh1tC4SHF9i+T
/HysvVOiX+Ehntt3FAHeMSbA27F3Sw1325W+HwYx1o9an8NED58R6wAA0B0KD7dEkoV7sl7A
b/8yyS3FAwoPAJdG7pYaBZasZ3M9yQkuxFgfWnwOjh4+I9YBAGAXSnrI7aPwcEEoPIT0+DJJ
28fqwsU6u1NQeAA4nq9P+ZHoieL1ADHWhSafg6WHz4h1AADYBwoPt+O+RQdhhYCXxGjTl0kO
H9FY887RCIUHgFtRElyIsX3Ar+308BmxDgAAXaDwcDsoPHgMXyZpiwY92uoEi8IDwJ2Qj25l
LweIsV0o+hyS9PAZsQ4AAH2g8HA7YmEq/Pvvv6///Oc/oYjOtN9++2141hlpEfDenQqd2vpf
w/jv6+ePn+bf7YgdPhQeAA4m+Ax8AsRYf5Z8DnN6+IxYBwCAXnz+YnTMLxkNQeHhksTCVNCi
w//+97/Xr7/+ah///vvvr7/++ss+liaPpf3zzz/Ds85IfeHBfi51OLdebX1+1VIwySM2xFB4
ADgSKWguxD9irDMVPoeIHj4j1gEAoCPF1wwKD6clJUCF1Ha528EvKGjhQYoQgjzO9Xc++gj4
46HwAHAHqn5SFzHWlfU/Y/x96eEzYh0AALpC4eF6lAoFSwUEKULo86UYIejff//9t/373FB4
iKHwAHAMchdV8HppXkCTr5+IsW5U+xxGeviMWAcAgO4UXzMoPJyalAhNbfORuxziQoP+/eef
f9q/zw2Fh5i6fofvu0j+JJrY5mJAWk0OWR5zGEv7HMaULygbt5kWfl9GaEN9Iuv7Vcfd693R
lA/3j0f/I0Ol7xjxj2v9+bx2pvPeZ15TRHG1yzzn5zM+T9cyc18hxo7z2x6su560nnOTz5P4
83mX60N5HSz7zPdz2rbesQ4AAGApvWYM+yg8nBRJBmJS23zkiyM1kVD8bXJHxLnZI5E7gj52
p+Z3uV8v0ZwJBUlip+ereF3KI8tjDolxqpPoV0biQ76ej3pRIBeowI49hUXBh/ac9hIzDhUC
pcKDYudwz8LDzO+GnvO6iM5Fo8+Njc9ESM7oMZ+1YuxQv/Vi4/XkqHO+/fVh5ToQxjkoXccr
qY11AACA0mvGsI/Cw4mRREfxH+fQZO+PP/4YtrzsnQ+6XT9+cV4k2eqQLB3Odrtz81vbb1KQ
fhoxFmbJ+aKBx5bCw+Px8IRHmDTXi473xEFW1NtEvsWeUKAtsV/hoc2OrN+7zWsNawSXi8lq
fdQ8nxENhYfj/JajNQYcq68nh5zz1a8PNaxZBwPWHnluB5soPAAAQC0UHq6NJG6K//i+vCeh
3M52u3PzW9tvrSC1InchkSyPmRAbiogOyZLl4mIT3zD5rRUdYmONCO9NyYd2X3UC3ib2zlJ4
yPq907zW0S641H/V02Nom8+IWjF2qN9ydCw8JJhdTw445+tfH2qg8AAAABej9Jox7KPwcHIk
cfP/vzcUHmL6Fh5c0WApj9xceLAPjT02+TVtsKtOdIgv58m2399eeXDRhzaZr53jLYWHwb/D
ucYCq26elRY70n63dJlXQyBGpaVsaxNc6ru4z8BOaXHQNM1nRK0YW+G30O7YvjA26oRlWywq
dXHm7Alc0StWstzg+rDDOgiwtrh+n1v9UhvrAAAApdeMYR+Fh5MjCYP//72RZKucvDmhsSIZ
a8Embi1jLNu9RG5+uxYe5LwWxUSfwoMQiEJzfJXosEl5KRF/k7AYxq8bu03shYUHu8WMlY6/
qnkeabAj63dDj3kd/KdjjH3MHKrH1a6/IR7Nc8auVHipn5Jx3zKfEbVirNFvKp61a3v8aLee
p/OLHrv8zn9bLCqrryddYqXA5a8Pe60DD41/01x8bOirNtYBAABKrxnDPgoPF0ASiO+BJEjl
JNklaisSqFpsYts6xrLdSm4uc9t7Fh5qf/u9V+FhPNb60yTBRgAtje8EVWp8TZ7TyX0gcFKt
InmuERY5obdlfH3uJBLy/l+a57V25P1u6DCvMW68lD06z7Xrb7Jl6mqKlbXzWaRWjDX5TW2e
5kB9ZIfS69LCGhf2XwuO5PVkh1jxycfpNOep03v39SFHv3XgMRYeJj+F15gGamMdAACg9Jox
7KPwcAEkYfgeSLKVF13HIXb0LzxokhtTmt9ehQfZn7wWaJLq7exXeBA0gZYW+TQx9lph0YN+
wkJ8VB/Hoyj4GERI4RyX5jmk3o683w0d5nUiFKLzY7TftKid9zv1F3bl25fyZ8t8RsQvrLnz
bfGb9pFo1saGwkNIWywqS3Em++c+NbSc8xIJv+bjdBojaVcHyj5JxFMuLiwb1sESYyxNfqLw
AAAAu0PhAa6FJFv5JNklnSuTsSbEjpYxynbHyDn4xH/7dCk8mMUeJ8Slnx7sW3gwjIlwhU+t
wEqNr4n4e4VF3dhtYm98N1Y6H32VHqtsY0yDHVm/G3rMq8Gdpzt2XMuzk9R5rl1/k4BLzo09
r1R/LfMZMbx4LtLkt4Xzzp7HEm2xqKy+nnSKlSzZOL3O9WGfdeAx+lr9tLBGStTGOgAAQOk1
Y9hH4QFOhCRbpSRZE6h8MjaKuFyrSqLEjpaEb8nuELHDJ/7bp7Zfe96ppNgm6pEPFvrsXngQ
rB01Ps35XhPx/YRF1oeCTeZr57hN7I0xqyc2ztncD7sVHrJ+N/SY10AMTUJoFkfjcTWxIkx9
PT7NY1HA0sfoI90f9dc0nxHDi+cijX4b48CbX5lvN1TCZ6X+R+R57ee5+nrSeM7tXPz6YI9T
nyXmVBmPW+Gv2XMH31RfNzxqYx0AAKD0mjHso/AAJ0ISpFLylhER3SmIsCRLds+RZFPxH8cs
9zsl3K5Ndo/vpsVtIZFcU3gYRZNt6efXfrGc9BXfEhycy5oEukjeh4odvzoBrxd78RzJEKEv
Q1vs8dXn3yY6U37vN6++j805medov86tngjzW825jmJ48JWI38djEF+uJeOpej4jKsTYWr+F
z4vtjuK0Kg7aYmA2RsP1pF+slEnFaWDbqa8PO64DRQoP0tlYgJDWEgMeFB4AAKAWCg9wLSQp
KyVImpTNE7++iB0tYyzZPUeSQcV/HNPabw/WFB760ur/vWmf371oKzy0cja/78XG+USMvRmu
D4dBrAMAQC0UHuBaLCVwy4WH+B3DWatKoloT23WJp9jj/5/iHQlt1RzsnYzad+vOIC5kbve7
fbuVfQsPhtP4fS86zCdi7P1wfTgGYh0AAGqh8ADXYknA3+eOB0GLISVOW3gYbN9VBK/0az/e
Pf7EvreSx5znvPvS6bwQYyeB68PuEOsAAFALhQe4FuVE7hDxFXwutvadLLF7eo7flp4vx5RY
2+8W3jEmwBnJ3kHFYoCbQawDAEAtza8ZFB7gfHyDd5AiZJECAAAAAADcEgoPcD6+X+EBAAAA
AADgtlB4gPNB4QEAAAAAAOA2UHiA87H+uxIAAAAAAADgfZS+/4HCAwAAAAAAAADsxOv1f7lU
UZ4vrk7jAAAAAElFTkSuQmCC</item>
		<item item-id="27">iVBORw0KGgoAAAANSUhEUgAABB4AAABfCAYAAABP7QTpAAAAAXNSR0IArs4c6QAAAARnQU1B
AACxjwv8YQUAAAAJcEhZcwAAEnQAABJ0Ad5mH3gAAB9+SURBVHhe7Z0/luymEofvcu4aZgcO
vI0+bxFOXu6gYy9kMsdvDT4dOXTmHcyjQCBAgAAhtaT5vnO4d6alhqIopPpV/5kfXwAAAAAA
AAAAO0HhAU7E59fjx4+vH4n2+JxOOSVXtRsAAAAAAKCez0da9/xQwqd0jMIDnAgR8A/179W4
qt0AAAAAAAAb+Xzo4kKS6RiFBzgRFB4AAAAAAAAuBYUHuBYUHgAAAAAAAJa8vp4f9uMLH1/P
1/TwGaDwANeCwgMAAAAAAEDM6/lwxQb9XQofz6/T1B4oPMC1oPAAAAAAAABQ5PX8+jiT/qDw
ANeCwgMAAADAaVDi5rlXgvOp+j7TW8WhDLFwLqTwwDseAHqh8AAAAAAgvP1Pde8ubOTz6if7
nPoFeEtcEAtDyf7JyZ+Jx6SlFleJ+Y8zOYzCA1wLCg8AAAAAwuOtr2YqIfg4YvyjxrkPx8cF
sXAIUtxJCffk40p7nOndDgKFB7gWFB4AAAAAhLcKiwNfTX09P457F8cNODwuiIVjaCg8fD5O
qDsoPMC1oPAAAAAAILyz8PD5OPBt7znBBUmOjgti4SAqCw9BcUYde5zl4xYUHuBaUHgAAACA
NyDJ/eLz1PK5c+9z1tHfzQ8+p51LuDdQFpiSe8zjz69Ij7A5n9eY53cIUe3f3PN686icDxQi
dFKP70LBjgXb12d7XLT4+iqxoBj+BZUt6+rRa0dUYHB4jwfxoVuH//eCwgNciw0Xm7dyVbsB
AABA38edmDNiI8ifPRG7EG3qWC7X3kpeYIaCyLZhNmthmM5rusSms6UkNlsF1LoPrEjbt/BQ
sRYpNqxPf1zY4w056yViQeh9Xo7Odd1iR0Xh4dTI2ubsnI5ReIATIZu14WJ4Gq5qNwAAAHy9
XoGQE0EV5M/yCqZq7h0RvvBTomCvPzGYE5jh5+A9geQbvcVmEQlZcdtLSZCZV+NzmiVFjQ+O
KDxUrUWKDevTHxf2sYac9QKxIHQVQQr0rusmOyg8AByJbGwKDwAAAPAmUsmziEQREnIsFiAJ
kSiixZ23yA/it9rn84f8K9shdrzA7EabA+Q5ibHnefUIq06xqWxJPh6R8kFYeAj9nixGFMay
fdmWOy+5Fik2rE9/XFgB/fh6urVcsfUCsRCvjfOj71tpGwooNeuasiN8LPT7IgYpPAAcCYUH
AAAAeA9OJMTJsxWJillwTcIhEomxQNF9OsFjxa/JGey5uVfkawWmsTvKQxpsXpARm7P95ys8
pHxg13P270q+lhtLhJ/4Tw7anzP9JNcixYb16Y8Lmb83jvu9sJ6nj4XX1+uVmsf0mLVd1q3S
bynW1zVnhwxt19c8//OZsUNsTE089/jZkFjJ2Tkdo/AAJ0I2bMXF+nRc1W4AAAAImIRlUAzw
RKJgBa20hxIRs0i0wmPOCYzomITI1HftK691AlPGTIi4apsTVIlN+3OmLQRIxk7N1sJDum87
Zyvmc99V4Fgdy66vtFRfpTlGbFif/riw9s+223Gz875ELNh5+X3ax1QL7G+1VSjZ65OywxCs
b87XFB4AjkQ27BUF/FXtBgAAgBhdLPDFSiQSY/Hicm1bWEg0fY4k3/J7TjhOz7dFjxqBmf1T
h7U2C9G45vdUXmP7qBFhMSXxJv3aYyvCMOGTnA98sWdbqIvqxzIFJOUTt8ZL/2TXIvavsGF9
+uPCCuPZ9qA4I1wyFuy84j7t46aFa19P/brm7FBM5xb9JeekjMw9fjYoPMC1+O/Xzx8/1b9X
46p2AwAAwII4gV6IRGEWNfOpBeEh2MJDUsgtWROYIoaDPN+3s9rmFHLekWIzN55C+axka8kH
gah2vi/YnhvLikY56ARkaG9xLVJsWJ/+uLD9z7avvuNBP+fssWDnlemzZu0ztK1ryQ57TLWc
sy9fePhFze+XzNqZYxQe4EQULjan5qp2AwAAQIgRVKHYKAtS/5h7ld178PV8TELEewXXHld9
PDJKpiQwRRAZMeU1//wGm1OkX+XdSWyWhFVWbK77YPFq/poAzYzlxpG+XR9z3re6Fik2rE9/
XMTCePp9xdbzx4I/L/WznCT9uHn12dq+rgk73OMSL/a4/y4Jj9zcSz45FXaeKcwxCg9wIkoB
e2auajcAAADMgtS0Ocf3CgXSUsl/Qgy54sPUQpExiw/dCkImJzDj/l3ThvTZvECdE4ujQIit
iNWASUzb58ZjS79ZezK2ln2gT/AeN4IzfE5ChOb84tv/UOe4n+O/WuC17IS2r09fXOgzzHP9
+dSs48ljQZjtmfJxNc5DrVVprBLt62qI7Zj7UfH2DK8zi77EN6n+c4+fjpIeMscoPMCJuKqA
v6rdAAAAcFZKr2zvjxLIjyPGP2qc+3B8XBALh0DhAeBIKDwAAAAACO8tPCjkVePF2wIGs/Zd
CLDgLXFBLOwPhQeAI6HwAAAAACC8vfCgKL71fSvycYhLCKpz8a64IBZ2hsIDwJFQeAAAAAAQ
gu+C8Bpa/XtDXFyf7HdI/Ew8Jo3CA8BoKDwAAAAAAABcCwoPcCkoPAAAAAAAAFwLCg9wKSg8
AAAA3IvozwfGLfEW4uR5NBqNRnt7y0PhAS4FhQcAAAAAAIBrQeEBLgWFBwAAAAAAgGtB4QEu
BYUHAAAAaOeIb/rnrwnAO8j+BQQCD3agP94oPMCloPAAAAAA7Tw+nl+v6ee9OGIMgCpez68P
Cg9wFFXxRuEBLsUYAf96frjq3OOpNor9ebfrM4UHAACAd0LhAb4VFB7gSCg8wP0YJeC9b9CW
JEE2i/15OmMsFB4AAADeCYUHuA/+X4L5+Hqmgo7CQ0SFz27L1rmPijcKD3Apxhce9B6xhYfd
igMUHgAAAN4JhQe4C6/nw4k//Xn7VNxReAio8tlN2Tr3cfFG4WE3TFXoXO36UHgAAACAdig8
wC3ROWwix6TwkCfns+/A1rlvijcKD7txD6F/Nig8AAAAQDu3LzyoXOa5V6LxqfqmonJOJIft
fgX6m5LzWYq77auWuafYFG8UHnaBosNeUHgAAACAdt5ZeNj9z2xuFROrSN60z+fi+/80H2g+
H18fqYWpEoLflJzPYi68r7LUzj3Hpnij8LALcsGEPRgj4P2/avHj46EShflGt2kzZqHwAAAA
8E7eWnjYW7w89p/bceMoEM2VqPwyF1v4MEPBZwE33FfVc8+xNd5KesgcQ0F3sFZ4mIWvcX5c
7Q3FryyEd3yni8ixNoT91XdXCtgzc1W7Ae6AvKKgrjW7Jv4AcHb2Ff+G3Bi7jr31FcwGJH89
RMsimqv4fBRyS3yYpOgznxvuq+q5Z9gebyU9ZI5ReOhAxHQaK7gTTpcFK4hx/xtFd+MQGyYR
4I2TGisNhQcAaMFec1Wj8ADwrblr4eHzceBbtY8Ss1vGUYLxLh/TKK1tIFaVvx7xiUet1YVY
9ZnH3fZVy9xTjIm3kh4yxyg8NCIJbpopAc4tiizi4+EJ/zDgjyo87G6DX0GUILVjVW24qwr4
q9oNcA/khknhAeCGiMi0ecTKHl8V/zonSYiNAWOkH49fiAnHDt6Jms2R8vmFeX6HeMr5QdOR
z3j+q34FWWyoygsjZCzn6xH+XWPK7adWPb/qLxU0c4jNi9+lnFznog+P8E0HTXuwbQ5VPnNc
YF8tyMdiee6+H0tz9ltiHlV7tjRPc4zCQyOyICnMohWCSi2Yrh75m8s7/7DCw8E22GCuu1iP
2Jjv4Kp2A9wDCg8ANyRIdKeku5D4FgsPLu+JEupBY9SNLS3KFdSxYi4v9mXyiy6BlPODQ3zQ
2KeiLddTBH6vRJ6T8vMW/xaZ4iFq6/21+rDP51U+3M03HeRib20P7jGHi+yrmd5YtNjnp+dc
RdWelXFyY5hjFB4akYVeYhb046mE/RQMi8VVC2bftqKTZHvedBFNif7gvMVCxpXAimDqsCFJ
cBEoj922gUsBe2auajfAPaDwAHA/Xp+fwZ5e2+dF8a+Re3WYj4wao1x4kD/XJ0Jnypn8c1Ve
VvxTfpJvrc6rlaUfZtKvwK9xROFBxkg+ZYt/C0gszOOZPF/3v2J3t3BtdXqND3fyTT8de3CP
OVxkX1l6Y3HGPmeDVqnaszJObgxzjMJDI7LQCyYhLpVY42xbFPCcrxbM/7yMvUjbwIlFv954
6phdY32+2yS2fxPg9tzVC36jDWnC4HV9JINxOnc1UC2lgD0zV7Ub4B4sEhUAuB8r4qyn8LCg
c4zVwoMcnHLFIGdaE04ZgWTzvmaBqyn5oSCQlC0519hc0OShNkf1H4vIiZjsGIU8a4t/FUEu
rFpujnFeniLuy9nh2yYtXlPxR2semfOhT6Nv5riSFtsTrmtSxBZixNCxBzeubxLp6yz7ymNk
LIaIbdKn0nneGtc/X1ETb3qcXBybYxQeEshipMg9bjZD5Ohpg7g1Ugvmi34bhHbxPz580T8H
yPx0L8js5ivd6FI02VCH26SpYEz5pUgpYM/MVe0GuAf6OtR6PQSASyFJeSnvHVF46B2jqvCg
mIXNJMjXhFNGIM3524ECSdmS840VTHORYSUvyomY3BhZPyi2+FfskPNlUPtzxm4zx1Ku9/p6
vWTecp7v3+kxa7+Ms5hLnTANyPnQp8E39rjtUs/X2WnjzczfnrsoKhVixNCxB7esb44z7SuL
jT85yf7cHYsxNi7tmqXidIWaeNP95uwyxyg8RNiATpF7XAfwwtFmUd0aqQULRb8wB0Kw+C7g
lk0HjB5P/Z67CPvB69Nig5DrR2M359QSY+W/ZCVHKWBD/IvPmNZqq0+93QAwHn09yF0PAeD6
SE6xkvRuLjxsGKO28CBYkS7t8VwRTlUCKcrH4raYU8kPBYFUEJV2TlYMrr56n/N1ZoziNX6L
fx1+LpyyfSV2HLYf/1yv72ycGL8vhHyJinit9421cZ67ybOneeg1Ldk/UYgRw4ofU3Masr4R
Z9pXC7x42RSLPsv1tX6ss0lRE296nNzeN8coPGSQxYhJPWYwCxqsh96kXmCo35eiX2E3cxBE
NkAygSUbpnQ8R5MNeUywmnNdASCcvNpgYV8vdXFYj+1SwC5ZFB+qd49H49zTtNkNAGOh8ABw
ZySnSNxjp/u3FWvbCg/bxmgpPJix5txlmTt6AlT/nsovbB89ucuaH+yx0M5F8+bsi0HbiimZ
zEufUDdGS+Eh7rPoX4XJJZWPp2MpsZf904uL/nL5u308YZPG2OzbtYrz4URibtW+cXNfNn2O
1R2LNaiPEUPHHmxZ3xyxb/Tv79pXE4n12hSLRWz8zf3ZPVsdc2LTqrNlnJRfBXOMwkMGWYyY
1GMWFyzT73pBowtCUvQLekOHgeQu4t6mlTFMl96ms2OU+rc02pAk2AwJOxSpG1D2hhFQCtg0
xu/eOKubIoGeU89GtrTbDQDj0NecqmsMAFyN2kR7S+Fh6xhthQdBbDF5SzltyeUXewmkQj6j
8sScrYGIqXlxTPKuVGe5MaTPnI+3+NfmtHJSkN/OzLn3RHI8ix03M/esb8x6Fm2NyfnQp9o3
tXav5Lq59XPIOOkxsntw0/7JIc8/yb6yDI9FH+uvuT+7Z6v9VxNvxXmaYxQeCsiCWPyfcwSC
21ucUIinFyT1xY7h8+KqlA2iqa3ccHttWOKPqzaYeo7tV6Yc2+xaVWSXAjbPiOJDXwXR0mc3
AGwlug52JQsAcFaWiXZe2PQWHkaMUS48ZPqbxEVuLEs6P9lJIJXERcEvNvdzeao6t3hNzo2T
HaNg8wb/uvxR1s/ZPOdzi/zSnjsdX2LvSWKr+lkGFzvcc3LrJs9rzCNLa2Vp8I3L370HZ11g
7faOqz4WL2Zm18+SXsfiHtywviVOs68mxseijx+X3u/Vz1fUxJvuNxfH5tikpr2A8prp3xo7
NWdk+Lhvi++c6rdwnBCx3+L/DHtRCtgyi4JH65WoumqYot9uAAAAWJJ+ISN/ry2K/0mk2H5s
ijBqjPTjUW6dyktWhZpCnRPn0oEIaRUP9nmqxWMvBKBPzlYnkqQZYRP6NSHGciKm4A/pMzw2
wL++Px7qXK+vdGyoVuzQ+NCcO8WRGuOh+i75XexszltzPtT0+Saec/MLniV/Z2IvvwcH7Z8c
6rmn2FeWHWJxRq2dzMcfo2V+QjHeLCU9ZI4Fatp3eNi3Wfz5sSgYEs+xTrpy4UGQOfj/w55s
E/DlC+aebLMbAAAAtlEsPAyirfAwCpVzP/af23HjKKpETIQWTXfMtURTdbzC3uND8LjhvtqT
PQoPwize5k2wqNT4VSJ9IZie451E4QHa2S7g31N8oPAAAADwTu5beFCoXHv1e7y2sumdn430
imalP5pfqT01UnRYvkJeBYWH7dxtX+1JVbx1FB7MgUm4yeaWTb4yUKrIsH/hwWzW0lviRiHz
gCMYI+CPLz5QeAAAAHgnty48KKrert1LRa4/lC2i+UaCW/LV7qlQeBjCrfbVnuxXeFCIo5xw
WxdURuiFbxMKCw+2SOA/pk9aPnZCxD44gnEC/tjiA4UHAAAA/yO7R7ww5BN8/txrI/P+3Bg/
E49JQxcu8zHXcE41+BCOpD/eegsPQaFg7XNH0tHSmLDwoB9R5y37Wp7XR9ZJtrE5L8BYAR/H
xH7Fh7F2AwAAXA1bdLDplr4H3+pt8QAAkKekh8yx7Ev5gWgr3Tj0uxaWg4QFhbwh4Xnvxc2X
tlsrM17Ah8WHvYoD63b7PqDRaDQa7UptHbkPyrnzvTAuRAAAwJ0p6SFzLHk3kZuFFAL8t8wl
bxzyeY/MOyJcQeGj3EdYeMh8JAPuiY4ftdYuMMYXHgQTY3sVHYR97AYAADgdi3u3wj6WaORy
AADfgZ7CQ/DlEX4hIO5IjoVFh9fz6c5xrzRLX94NKS4+hIUH/UiXiHPj5Vo8MJyQHQS8fkfO
2seFtkLhAQAAvjNyH5R8a+/7LQAAnJOSHjLHwsKDiLTFxyrszUQ171hS6KeOW8HvvkgyvCkF
hQddoEDAfV8GC/ip4LX/qy2D7QYAALgYLu/zckF55yyv+wAAfAeqCw/hRxzm4oBXdHDt8fXI
vbtgurv4H9GQJg+HhYq5+JAqYNTdpKzNCL77MFLAT/FxSMZD4QEAACDO6fiYBQDAd6G68PA+
gnc8ZN4VAd+FcQJex1XpS1GHQuEBAAAAAAC+K1crPJgHKD5UYHzU1s7PGAFv3nFzZCFgbOEh
tXY0Go1Go72jAQAArHP2woMrMkgzhYbwbXoUH3LcMxkYIOB1TB0dN+MLD5aR/dbyjjEBLoNc
Y/jQOnwHiHUAAKjm7IUH6OKeRQdho4A/7MskYyg8AHwbEGPwXSDWAQCgGgoPt4TCQ4rtXyb5
+eh9p8S4wkO8tu8oArxjTIC3o98tNb3brvT9MIixcdT6HGZG+IxYBwCA4VB4uCWSLNyTfgG/
/csktxQPKDwAXBp5t5QTWLKf1fUkJ7gQY2No8TkYRviMWAcAgF0o6SFzjMLDBaHwEDLiyyR1
H92Fiz67U1B4ADie1+dnsPeL1wPE2BCafA6aET4j1gEAYB8oPNyO+xYdhA4BL4nRpi+TnD6i
0fPKkYPCA8CtKAkuxNg+4Nd2RviMWAcAgCFQeLgdFB48pi+T1EWDEa07waLwAHAn5KNb2csB
YmwXij6HJCN8RqwDAMAYKDzcjliYCv/+++/Xf/7zn1BEZ9pvv/02PeuMtAh4750Kg1r/X8P4
79fPHz/Vv9sRO3woPAAcTPAZ+ASIsfGs+RyWjPAZsQ4AAKP4/EXpmF8yGoLCwyWJhalgiw7/
+9//vn799Vf98++///71119/6Z+lyc/S/vnnn+lZZ6S+8KA/lzrNbVTrz69aCiZ5xIYYCg8A
RyIFzZX4R4wNpsLnEDHCZ8Q6AAAMpHjPoPBwWlICVEg9Lu928AsKtvAgRQhBfs71dz7GCPjj
ofAAcAeq/qQuYmwo/X/G+PsywmfEOgAADIXCw/UoFQrWCghShLDPl2KEYH//+++/9e/nhsJD
DIUHgGOQd1EF90t1A03ePxFjw6j2OThG+IxYBwCA4RTvGRQeTk1KhKYe85F3OcSFBvv7n3/+
qX8/NxQeYur6nb7vIvkn0cQ2EwPSanLI8pjTWLbPaUz5gjL3mGrh92WENtQnsr5f7bh7vTqa
8uH+8eh/ZKj0HSP+ea1/Pq+ded77rGuOsL/xeie/nvE8TcusfYUYO9Zvo+m7nrTOucnnSfz1
vNP1od7Hpvk2+M9N2zY61gEAADSle8Z0jMLDSZFkICb1mI98caRNJCz+Y/KOiHOzVyK3N2Ps
Tq3ver9eorkQCpIsz8+34nUtjyyPOSXgqU6ivzISn/J6PupFgVygAjv2FBYFH+o57SVmDFYI
lAoPFr2GexYeFn5XjFzXLHZ9w7YWqw5l47Pm3BHrWSvGDvHbaDZeT46a822vDxv3geDWoHQd
r6Q21gEAAEr3jOkYhYcTIwmHxf85h01S/vjjj+mRL/3OB/u4/fjFeRkj4I9nu9259a3tNylI
P5UYC7Nkk9SuJJJbCg+Px8MTHmFCXi863hMHWVGvE/kWe0KBtsZ+hYc2O7J+H7auBdQNyc3f
CSfVqkSPicmqU4Xm9YyoFWNH+G2V1hgwdF9PDpnz1a8PBTbtgwn3vAE21cY6AABA6Z4xHaPw
cGIk4bD4P98XCg8xtf3WClItclcSyfKYCbFhEdEhSbNcXHTiGya/taJDbKwR4aMp+VAfq07A
28TeWQoPWb8PWtcWWnxiz61eHkXbekbUirE3+G3JwMJDAu173xcHzDkbpzsz7vpQT8s+cFB4
AACAd1C6Z0zHKDycHEk6/P/vDYWHmLGFB1M0WMsjNxce9I/KHp38qjbZVSc6xJfLty77/e2V
Bxd9qJP52jXeUniY/DvNNRYcdetsabEj7XfNkHVVBGJUWt4245OMPR7Wd3GfgZ3S4qBpWs+I
WjHW4bfQ7ti+MDbqhGVbLFrq4szYE7hiVKxkucH1YYd9EKBtMf0+t/qlNtYBAABK94zpGIWH
kyMJg///vVkX8F2JWCs6cWsZ4yKFB5nXqpgYU3gQAlGozq8SHTopT40vPjZ97ZUHl31oxq8b
u03sWT/NRYa0uBKq1tnRYEfW74oR6zr5z47h+kg6dDq3ytlTPKrz3elWeFk/JeO+ZT0jasVY
o9+seLZd6/Od3XaeJi7sueuvhLfFoqX7ejIkVgpc/vqw1z7wsPGvmokPO2bHfbM21gEAAEr3
jOkYhYcLIAnE90ASpHKSbBK1HQsPOrFtHWPdbktuLXOPjyw81P7t91GFB3eu9qdKgpUAWhvf
CKrU+DZ5Tif3gcBJtYrkuUZY5ITelvHtc2eRkPf/2jr32pH3u2LAusaY8TL2ZMVlitmWuas5
VnrXs0itGGvym7V5nrf1kR7KXpdW9riw/14wJK8nO8SKTz5O5zVPh9RsQ7Jt9klfPI3bBx6u
8DA/N7zGNFAb6wAAAKV7xnSMwsMFkITheyDJW0eiNRyxY3zhwSa5MaX1HVV4kOPJa4FNUr2D
4woPwiwIFsWcxNi9wmIE44SF+Kg+jp0o+JhESGGOa+scUm9H3u+KAes6EwrRxTn6uZm9l+x3
7i/syrcv5c+W9YyIb6y5+bb4zfaRaNpGLULV79Vrb2mLRctanMnxpU8VLXNeI+HXfJzOYyTt
GkDZJ4l4ysWFZsM+WMPF0uwnCg8AALA7FB7gWkjylk+STdIpCVRnQlaN2NEyRtnuGJmDT/y7
z5DCg9rscUJc+tODYwsPCpcIV/hUC6zU+OcQFnVjt4k992qsdO58lR6rbGNMgx1ZvytGrKvC
zNOc6/ZyMEmxN+zr9Xyu2D8LuOTa6HmlbGxZz4jp5rlKk99sfGd8mZ3HGm2xaOm+ngyKlSzZ
OL3O9WGffeDhfG39tLJHStTGOgAAQOmeMR2j8AAnQpK3UpJsE6h88upEXK5VJVFiR0uCvGZ3
iNjhE//uU9uvnncqKdaJeuSDlT6HFx4EbUeNT3O+N4m92L9XHpz1oaCT+do1bhN7LmbtxNya
Lf2wW+Eh63fFiHUNxNAshPw4Su7d1bnOfT0+1c+igGUs9zx7PLKxaT0jppvnKo1+c/P35izr
bYZK+KzUv0Oe1z7P7utJ45zbufj1QZ9nfZZYU0XfPvBwY1g/Tb5p6cNSG+sAAACle8Z0jMID
nAhJkErJW0ZEDKcgwpKs2b1EkkmL/3PMer9zwm3abLd7NS1uK4lkT+EhTJbTz6/9YjnpK35L
cDCXngS6SN6HFj1+dQJeL/biNZIhQl+Gtujzq+ffJjpTfh+3rr6P1ZzUc2y/yzl7rcbnTgxP
vhLx+3hM4su0ZDxVr2dEhRjr9Vvsh9DuKE6r4qAtBhZjNFxPxsVKGRnnuteHHfeBRQoPcr4r
QEhriQEPCg8AAFALhQe4FpKUlRIkCg9H0FN4GEur//emfX33oq3w0MrZ/L4XG9cTMfZmuD4c
BrEOAAC1UHiAa7GWwK0XHrKvGNlWlUS1JrZ9iafY4/+f4h0JbdUa7J2M6lfrziAuZG33e/t2
K/sWHhSn8fteDFhPxNj74fpwDMQ6AADUQuEBrsWagL/POx4EWwwpcdrCw2T7riK406/jePf4
M/u+lTzmPPMey6B5IcZOAteH3SHWAQCgFgoPcC3Kidwh4iv4XGztK1li9/wcv609X84p0dvv
Ft4xJsAZGfKZe4ALQKwDAEAtzfcMCg9wPr7BK0gRskkBAAAAAABuCYUHOB/fr/AAAAAAAABw
Wyg8wPmg8AAAAAAAAHAbKDzA+ej/rgQAAAAAAAB4H6Xvf6DwAAAAAAAAAAA78fX1f/aG/LeL
p7noAAAAAElFTkSuQmCC</item>
		<item item-id="28">iVBORw0KGgoAAAANSUhEUgAABB4AAABfCAYAAABP7QTpAAAAAXNSR0IArs4c6QAAAARnQU1B
AACxjwv8YQUAAAAJcEhZcwAAEnQAABJ0Ad5mH3gAAB+QSURBVHhe7Z0/lqy2Eofvcu4aZgcO
vI0+bxFOXu6gYy9kMsdvDT4TOXTmHfRTSQgkoRISCBqY7ztH9/YALRWlEtSv+t+PFwAAAAAA
AADATlB4gBPx+Xr8+PH6kWmPz+GQU3JVuwEAAAAAAOr5fOR1zw8jfEr7KDzAiRAB/zD/Xo2r
2g0AAAAAALCRz4ctLmQZ9lF4gBNB4QEAAAAAAOBSUHiAa0HhAQAAAAAAYM7X6/nhP77w8Xp+
DZvPAIUHuBYUHgAAAAAAAFK+no+x2GC/S+Hj+TpN7YHCA1wLCg8AAAAAAABFvp6vjzPpDwoP
cC0oPAAAAACcBiNunnslOJ+m7zO9VRzKEAvnQgoPvOMBYC0UHgAAAACEt/9U9+7CRj6vfrLP
qV+At8QFsdAV9Scnf2a2SctNrhHzH2dyGIUHuBYUHgAAAACEx1tfzTRC8HHE+EeNcx+Ojwti
4RCkuJMT7tntRnuc6d0OAoUHuBYUHgAAAACEtwqLA19N/Xp+HPcujhtweFwQC8fQUHj4fJxQ
d1B4gGtB4QEAAABAeGfh4fNx4NveNcEFWY6OC2LhICoLD1Fxxux7nOXjFhQe4FpQeAAAAIA3
IMn97PPU8rnz4HPWye/mR5/T1hLuDZQFpuQe0/jTK9I9bNbzGvf8FULU+ld73to8SvOBQYRO
bvtOiBj045VjYfv8bI+LFl9fJRYM3b+gshBfJdbakRQYRoLtUXzYtsL/e0HhAa7FhovNW7mq
3QAAAGDv46OYc2Ijyp8DETsTbWaflmtvRReYsSDyrZvNVhjm85pVYnO0pSQ2WwXUsg+8SNu7
8BAVHYa2OOaG+VkfF35/Q856iVgQ1j5PYzm+8mywo6LwcGpkbjU7h30UHuBEyGJtuBiehqva
DQAAAK+vr0jIiaCK8md5BdO08R0RofAzomCvnxjUBGb8OfhAIIVGb7FZRIIqbtdSEmTu1XhN
s+So8cEhhYdEFFaPuWF+1seF39aQs14gFoRVRZACVWsswyY7tAKDtv1sUHiAayELm8IDAAAA
vIlc8iwiUYSE7EsFSEYkxq+Ap/lB+lZ7PX/QX9mO8eNFZjfaHCHPyYw9ndcaYbVSbBpbstsT
cj6IiwCx37OFgcJYvi/f8sf5MSpywg3zsz4uvIB+vJ5BjGrnbLlALKRzM/ox9K20DQWU7BpL
yNkRb4v9PotBCg8AR0LhAQAAAN7DKBLS5NmLRMMkuAbhkIjEVKDYPkfBEwtTf6z26nitwHR2
J3lIg80zFLE52X++wkPOB34+J/8u5GvaWCL8xH+y0z9O+gl9PJuLHBvmZ31cyPkH44x/F+bz
9LHw9fr6yp3HsM3bLvNW6bcc2TUWodkhQ/v5dc//fCp2iI25E9e2nw2JFc3OYR+FBzgRsmAr
Ltan46p2AwAAQMQgLKNiQCASBS9opT2MiJhEohceU07gRMcgRIa+a195rROYMmZGxFXbnKFK
bPrHSpsJEMVOy9bCQ77vqPBgfb+Qqy2O5edXWq6vpf0BG+ZnfVx4+ybb/LjqeV8iFvx5hX0G
cxHZ32qrULI3JGeHI5pfzdcUHgCORBbswoX6lFzVbgAAAEixxYJQrCQiMRUvY67tCwuZZo+R
5Fv+1oTj8Hxf9KgRmOpPHdbaLCTjur9zeY3vo0aEpZTEm/Tr9y0Iw4xPNB+EYs+3WBfVj+UK
SMYn4xxreV/GR6l/hQ3zsz4uvDCebI+KM8IlY8GfV9qn3+5aPPf1qGtsNq+aHYbh2KK/5Jic
kdr2s0HhAa7Ff18/f/w0/16Nq9oNAAAAM9IEeiYShUnUTIcWhIfgCw+qaI1ZEpgihqM8P7Sz
2uYcctyRYlMbz2B8VrK15INIVI++L9iujeVFo+wcBaQ+h2ORYvg7y4b5WR8Xvv/JtsV3PNjn
nD0W/HkpfdbMvUJxjc0o2eH3maY5+/KFh1/M+f2izJ3bR+EBTkThYnNqrmo3AAAAxDhBFYuN
siAN942vsgcbv56PQYgEr+D6/aaPh6JkSgLTiduhL9/C4xtszpF/lXcnsVkSVqrYXPbB7NX8
JQGqjDWOI32Pfbi8bzbG4KPpb4UN87M+LlJhPPxd6E84fyyE52Uey0HSz3he62xdXGMzMnaM
2yVe/H4lPrRzL/nkVPjzzOH2UXiAE1EK2DNzVbsBAABABE0oLqYcPygUSMsl/xkxNBYfhhaL
jEl82FYQMprATPsfmzVknc0zzDGpOIqE2IJYjRjEtH9uOrb0q9qj2Fr2gT0g2O4EZ/ycjAjV
/BLa/zDHjI/NwdE40pbE7fb5WRcX9gj33PB8aubR2HPmWBAme4Z83IzzMHNVGqvEsi/zpHZM
/Zi4eCaxMj95Cg8Ax3FVAX9VuwEAAOCslF7Z3h8jkB9HjH/UOPfh+LggFg6BwgPAkVB4AAAA
ABDeW3gwyKvG5Zfvt1P8zDzkeEtcEAv7Q+EB4EgoPAAAAAAIby88GIpvfd+KfEzhEoLqXLwr
LoiFnaHwAHAkFB4AAAAAhOi7IIKGVv/eEBfXR/0OiZ+ZbdIoPAD0hsIDAAAAAADAtaDwAJeC
wgMAAAAAAMC1oPAAl4LCAwAAwL1Ifj4wbZm3EGePo9FoNNrbmw6FB7gUFB4AAAAAAACuBYUH
uBQUHgAAAAAAAK4FhQe4FBQeAAAAoJ0jvumfXxOAd6D+AgKBBzuwPt4oPMCloPAAAAAA7Tw+
nq+v4fFeHDEGQBVfz9cHhQc4iqp4o/AAl6KPgP96fozVucfTLBT/eLfrM4UHAACAd0LhAb4V
FB7gSCg8wP3oJeCDb9CWJEEWi388HNEXCg8AAADvhMID3Ifwl2A+Xs9c0FF4SKjw2W3Zeu69
4o3CA1yK/oUHu0Z84WG34gCFBwAAgHdC4QHuwtfzMYo/+3n7XNxReIio8tlN2Xru/eKNwsNu
uKrQudr1ofAAAAAA7VB4gFtic9hMjknhQUfz2Xdg67lvijcKD7txD6F/Nig8AAAAQDu3LzyY
XOa5V6LxafqmonJOJIdd/Qr0N0XzWY67rauWc8+xKd4oPOwCRYe9oPAAAAAA7byz8LD7z2xu
FROLSN60z+fi1/80H1g+H6+P3MRUCcFviuazlAuvK5Xac9fYFG8UHnZBLpiwB30EfPirFj8+
HiZRmG50mxajCoUHAACAd/LWwsPe4uWx/7kdN44B0VyJyS+12MKHCgWfRdxwXVWfu8bWeCvp
IbcPBb2CpcLDJHyd89Nqbyx+ZSKC/TtdRI62IRqvur9SwJ6Zq9oNcAfkFQVzndk18QeAs7Ov
+HdoY+w69tZXMBuQ/PUQLYtoruLzUcgt8WGWos9Cbriuqs9dYXu8lfSQ20fhYQUipvN4AZ9x
ukyYF+KmpXMXfqPobhxkQ+5tdXULjsIDALTgr7mmUXgA+NbctfDw+TjwrdpHidkt4xjBeJeP
aZTmNhKrxl+P9MCj5upCLPos4G7rquXcc/SJt5IecvsoPDQiCW6eIQHWJkUm8fEIhH8c8EcV
Hna3IQrMQBQsBqtQCtgzc1W7Ae6B3DApPADcEBGZPo9YWOOL4l/yk9xv1HcYI799eDeW7zsZ
u+6doXp+4Z6/QjxpfrCsyGcC/1W/ghzlig3IWKOve/h3GXt/ae2n+ksF3Tmk3c5fwMvMV9GH
x/immaY12HYOVT4bucC6yqDFYvncQz+WzjlsmfOoWrOl83T7KDw0IhOSw01aIajMhNnqUbi4
guMPKzwcbIMP5rqbUZ+FeTxXtRvgHlB4ALghUaIr91mTTxQS32LhYcx7koS60xh1Y0tLcgWz
r5jLi31KfrFKIGl+GBEfNPZpaMv1DJHfK5Hn5Py8xb8LREJvaMvn2OrDdT6v8uGOvmlGi72l
NbjHOVxkXYWsi0XP4FflnKuoWrMyjjaG20fhoRGZ6DluQj+eRtgPwTCbXDNh/m0rUfAMF9Gc
6I+DLJ3ItBJYEUwrbMgSXQQKY/vjqq8KpYA9M1e1G+Ae2OtZKfEHgMvx9fkZremldV4U/xa5
V8fJf68xyoUH+bk+ETpDzhQea/Ky4k/5SR61eF6tzP0wkX8FfokjCg8yRvYpW/xbIrGx9hxX
C9dWp9f4cC/frGbFGtzjHC6yrkZWxuKE2CbP2aBVauLNjqON4fZReGhEJnrGILClEuuc7YsC
gfPNhIWfl/FBY5uZyFT0+8KAn2N7/LhIfP8uwP2xiwHYaEOeOHjHPpJg9Db5thirllLAnpmr
2g1wD5bEAgDcgAVxtqbwMGPlGIuFB9k55IpRzrQknBSBNOVYjQLXUvJDQSAZWzTXxELI56jh
tgRNxKhjFPKsLf41RLmwafnxM3l9hrSv0Y7QNmnpnIo/WvNIzYchjb6Jc/fUnnhes74oxIhj
xRrcOL9ZpK+zrKuAnrEYI7a55zyDOV6yJ6Im3uw4ml1uH4WHDDIZObTtbjEkjh4WyDhHZsJC
0T8FjmsfH6HonwJkeroLFNufX3ylG12OJhvqGBdpNhj9eUirWSClgD0zV7Ub4B7Y61Dr9RAA
LoUk5aW8t0fhYe0YVYUHQyjsrCBfEk6KQJrytwMFkrFF840XTFORYSEv0kSMNobqB8MW/4od
crwM6h8ndod9lnPZr9fXl5y3HBf6d9jm7ZdxZudS8LuG5sOQBt/4/b5LO6ejnT7e3Pn7Y2dF
pUKMOFaswS3zq3GmdeXx8ScH+cerYzHFx6Wfs1ycLlATb7ZfzS63j8JDgp/QHNp2G8AzR7tJ
HefITFgs+oUpEKLJHwNu3mzA2PHM39pFOAzekBYbBK0fi1+cQ1OD0fdfE9wuKLWeQuLF16M1
LL4Z9XYDQH/s9UC7HgLA9ZF8ZCHp3Vx42DBGbeFB8CJd2uO5IJyqBFKSj6Vtdk4lPxQEUkFU
RoUHmzsu5ESar5Uxitf4Lf4d8bmqtJztS/s9/rjQv8Fz1Thxfp8J+RIV8VrvG2/jdG4uzx7O
w85pyf6BQow4ZJzGNdhlfhPOtK5mBPGyKRZD5vPr/Vhnk6Em3uw4mk1uH4UHBZmMlNw2h5vQ
aD7sIg0C0Pw9F/0Gv5ijYPUBogSwLJjSfo0mG3RcsLpjxwJAIRjdMTWLoxSwc8axfatePQGN
556nzW4A6EsxKQWAiyNJe+YeO9y/vVjbVnjYNkZL4cGNNeUu89wxEKD271x+4ftYk7ss+cHv
i+2cteCcQzHoWzElk/OyB9SNUbzGb/GvYcxRh316vprx+aw/LX/32zM2WVzfoV2LjD4cyJxb
tW/Gc583e4zXHbM5qJu/iRVrsGV+NVLf2L/fta4GMvO1KRaL+Pib+vNrtjrmxKZFZ8s4ms1u
H4UHBZmMlNw2zxgsw992QpMLQlb0C3ZBx8EzXsSDRStjuC6DRefHKPXvabQhS7QY5nbMA9kd
sxirllLA5nF+H2wI7GjCnlPt4s3RbjcA9MNed7SkFAAuTe3v7W8pPGwdo63wIIgtLm8ppy1a
ftEqPEJ0P+jjGUyeqNka5X41L45J3pXrTBtD+tR8vMW/PqeVg6L8Nk+a68/x4yrnrvqmJVce
0HwYUu2bWrsXcl1t/kZknPwY6hrctH405PknWVee7rEY4v01He/XbLX/auLNjqPZ5PZReCgg
E+IJH2uMxQJpweRE25UJyX2xY/y8tCrlg2hoCzfctTbMCcc1C8w8x/drT3m8OAXHLPbpKQWs
To/iQ23SkWed3QCwleQ6uCpZAICzMr3gMlAQNmsLDz3GKBcelP4GcaGN5cnnJzsJpJK4KPjF
55hjnjrmgo3jqGMUbN7g3zF/lPkbbXb53OycBp/HuXiKvyeJreaxDC52jPGhzZs8rzGPLM2V
p8E3o04INk66wNsd7Dd9zF7MVOfPk5/H4hrcML8lTrOuBvrHYkgYl8HfpetWSk282X61OHb7
BjUdBFTQXP/e2KEFRkZiNjBmdJ5p9U45H2K/J3wMe1EK2DJRLEprvRJlK6q1rLcbAAAA5szu
67bp99qi+B9Eiu/Hpwi9xshvT3LrXF6yKNQM5pg0lw7z7Gbx4J9nWjr2TACGaLaOIkmaEzax
XzNiTBMxBX9In/G+Dv4N/fEwx4Z9ReclrU6MTnMzxJEZ42H6LvndjlU0NIPmQ8s636TrIY47
XQ+OlPytxJ6+BjutHw3z3FOsK88OsThh5k7OJxyj5fyEYrx5SnrI7YvUdOjwuG83+eG2XKDk
9l+58CDIOYT/w55sE/DlC+aebLMbAAAAtlEsPHSirfDQC5ODP/Y/t+PGMVSJmAQrmu6Ya4nG
ahWShjU+hIAbrqs92aPwIEzibVoEs0pNNLh0NDwnOIjCA7SzXcC/p/hA4QEAAOCd3LfwYDB5
9+L3eG1l0zs/G1krmuWV3wPm+Tik6DB/hbwKCg/budu62pOqeFtReHA7BuEmi1sW+cJAuSLD
/oUHt1hLb4nrhZwHHEEfAX988YHCAwAAwDu5deHBUPV27bVU5Ppd2SKabyS4JV9dfSoUHrpw
q3W1J/sVHgzRZ0kWBJU/NjEmLjz4IkG4zR4033ZCxD44gn4C/tjiA4UHAACA8CO7R7wwFBJ9
/jxoPfN+bYyfmW3S7qI5tpDmY2PDOdXgQziS9fG2tvAQFQr0zx3FN5il73iQAed9zY9bh+ok
31icF6CvgE9jYr/iA4UHAAD43vic0Kdb9h58q7fFAwCAzurCQyLaijcO6cgfOw0WFxR0Q+Lj
3st4vrTdWpn+Aj4uPuxVHFi2O/QBjUaj0WhXasv4XHC6F6aFCAAAuDMlPeT2Ze8mcrOQQkD4
jobyjcPfcKZ3NIwFhY9yH3HhQflIBtwT+byQzPUYGMsCfg0uxvYqOgj72A0AAHA6Zvdug9+W
aeRyAADfgTWFh+jLI8JCQFlYuSLFdMz4SrP0FdyQ0uJDXHiwW1aJuHE8raUDwwnZQcDb7xFZ
8TNFTVB4AACA74zcByXf2vt+CwAA56Skh9y+uPAgIm32sQp/MzFt2DcvFrgCRajto8KD2+D+
Tm5KUV+2QIGA+750FvBDwWv/V1s62w0AAHAxxrwvyCPlRSle9wEA+A5UFx7ijzhMxYGg6DA2
02HwaxSuxcWE8CMa0uSmE78jYTo+3u5a3U3K24zguw89BfwQH4dkPBQeAAAA0pyOj1kAAHwX
qgsP7yN6x4Pyrgj4LvQT8DauDvs2bQoPAAAAAADwXbla4cFtoPhQgfNRWzs/fQR8+n0j+9O3
8JCbOxqNRqPR3tEAAACWOXvhIfrIhis0xG/To/igcc9koIOAtzF1dNz0Lzx4evZbyzvGBLgM
co3hQ+vwHSDWAQCgmrMXHmAV9yw6CBsF/GFfJplC4QHg24AYg+8CsQ4AANVQeLglFB5ybP8y
yc/H2ndK9Cs8pHP7jiLAO8YEeDv23VLDu+1K3w+DGOtHrc9hoofPiHUAAOgOhYdbIsnCPVkv
4Ld/meSW4gGFB4BLI++WGgWWrGdzPdEEF2KsDy0+B0cPnxHrAACwCyU95PZReLggFB5ienyZ
pO1jdeFind05KDwAHM/X52e09ovXA8RYF5p8DpYePiPWAQBgHyg83I77Fh2EFQJeEqNNXyY5
fERjzStHIxQeAG5FSXAhxvYBv7bTw2fEOgAAdIHCw+2g8BAwfJmkLRr0aKsTLAoPAHdCPrql
Xg4QY7tQ9Dlk6eEzYh0AAPpA4eF2pMJU+Pfff1//+c9/YhGttN9++2141hlpEfDBOxU6tfW/
hvHf188fP82/2xE7Qig8ABxM9Bn4DIix/iz5HOb08BmxDgAAvfj8xeiYXxQNQeHhkqTCVPBF
h//973+vX3/91T7+/fffX3/99Zd9LE0eS/vnn3+GZ52R+sKD/VzqcG692vr8qqVgoiM2pFB4
ADgSKWguxD9irDMVPoeEHj4j1gEAoCPFewaFh9OSE6BCbru82yEsKPjCgxQhBHms9Xc++gj4
46HwAHAHqn5SFzHWlfU/Y/x96eEzYh0AALpC4eF6lAoFSwUEKUL450sxQvB///333/bvc0Ph
IYXCA8AxyLuoovuluYFm75+IsW5U+xxGeviMWAcAgO4U7xkUHk5NToTmtoXIuxzSQoP/+88/
/7R/nxsKDyl1/Q7fd5H9STSxzcWAtJocsjzmMJbvcxhTvqBs3GZa/H0ZsQ31iWzoVz/uXq+O
5ny4fzyGHxkqfcdIeFzrz+e1M533PvOqE43XXfDo85mep2vK3FeIsaP91pd115PWc27yeZZw
Pu91fdDWwbLPQj/nbWvyO4UHAACopXTPGPZReDgpkgyk5LaFyBdH+kTCE26Td0Scm/0SuX3p
Y3dufpf7DRLNmVCQZHl6vhevS3lkecwhAc91kvzKSHrI1/NRLwrkAhXZsaewKPjQntNeYsbh
hUCp8OCxc7hn4WHmd0PPeS2QE0RLsTpibHzWHNtjPmvF2EF+68vG68lR53zj68OmdSCMc1C6
jldSG+sAAACle8awj8LDiZGEwxM+1vBJyh9//DFsedl3Pvjt/uMX56WPgD+e7XZr81vbb1aQ
fhoxFmfJetEgYEvh4fF4BMIjTsjrRcd74kAV9TaRb7EnFmhL7Fd4aLND9Xu3eS0gPh5jKhB6
C7HqcDFZdajQPJ8JDYWH3f22SGsMOFZfTw4556tfHwpsWgcD1h55XgebKDwAAEAtFB6ujSQc
nvDxfXlPQrmd7XZr81vbb60gtSJ3IZEsj5kRGx4RHaIq5OJiE984+a0VHWJjjQjvTcmHdl91
At4m9s5SeFD93mleW2jxiT+2enoMbfOZUCvG3uC3OR0LDxms70NfHHDOapzuTL/rQz0t62CE
wgMAALyD0j1j2Efh4eRI0hH+f28oPKT0LTy4osFSHrm58GAfGnts8mvaYFed6BBfzt+6HPa3
Vx5c9KFN5mvneEvhYfDvcK6p4KibZ0+LHXm/W7rMqyESo9IU2/xxFRPtfZf2GdkpLe2raT4T
asXYCr/Fdqf2xbFRJyzbYtFTF2fOnsgVvWJF5QbXhx3WQYS1xfX73OqX2lgHAAAo3TOGfRQe
To4kDOH/92ZZwDuhoQikXtjErWWMixQe5LwWxUSfwoMQiUJzfJXosMl2bnzxsetrrzy47EM3
ft3YbWJv/qpmXlwJVfM80mCH6ndDj3kd/OfHGPtIHBoKSGnL/h7iMTzWCy/vp2zct8xnQq0Y
a/SbP3fftT1+tNufp4sLf+zyK+FtseipirOcX7vESoHLXx/2WgcBPv5Nc/Hhx1xx36yNdQAA
gNI9Y9hH4eECSALxPZAEqZwku0Rtx8KDTWxbx1i226PNpba9Z+Gh9rffexUexmOtP00SbATQ
0vgu4c6N75PnfBIeCZxcq0iea4SFJvS2jO+fO4kE3f9L87zWDt3vhg7zmuLG0+yZ5lq1aWSy
ZeoqeP7K+SxSK8aa/OZtns7X+8gO5a9LC2tc2H8tOLLXkx1iJUSP02nOc6f37uuDRr91EDAW
HqbnxNeYBmpjHQAAoHTPGPZReLgAkjB8DyTRakiwdkPs6F94cAnkfC5L89ur8CD7s9cCn6QG
O/sVHoQweU58mhl7rbDoQT9hIT6qj+NRFHwMIqRwjkvzHFNvh+53Q4d5nYiFaP4Ywfcf9J3t
d+ov7iq0L+fPlvlMSG+s2vm2+M33kWnWxobCQ0xbLHqW4kz2z31qaDnnJTJ+1eN0GiNrVwfK
PsnEkxYXlg3rYIkxliY/UXgAAIDdofAA10KSLD1JdklnYxK2CrGjZYyy3SlyDiHp3yFdCg9m
sacJcemnB/sWHgxjIlzhUyuwcuP7BPy9wqJu7DaxN74aK52PvsqPVbYxpcEO1e+GHvNqcOfp
jh3XcsGh7pgl+ycBl+3KnlfOxpb5TBhunos0+c3Ht+JL9TyWaItFz+rrSadYUVHj9DrXh33W
QcDoa/+chTVSojbWAQAASveMYR+FBzgRkryVEiyfQOnJ6yjitFaVRIkdLQnykt0xYkdI+ndI
bb/2vHNJsU3UEx8s9Nm98CBYO2p8qvneJfZi/155sOpDwSbztXPcJvbGmPUnNs7Z3A9l8ZPS
Ykch5nvMaySGJiHkz9n7YBK07pjluZ76enyax6KAZazRR35/YmPTfCYMN89FGv02xkEwvzLf
bqi5z4r9j8jz2s9z9fWk8Zzbufj1wR7nfTaf0/XrIGAcw/tp8E31dSOgNtYBAABK94xhH4UH
OBGSIJWSN0VEdKcgwrIs2T1HkktP+Dhlud8p4XZtsnt8NS1tC4nkmsLDKJpsyz+/9ovlpK/0
LcHRuaxJoIvoPvTY8asT8Hqxl86RDBH7MrbFHl99/vV2CDm/95vX0MfmnMxzfL/WrTNB27D+
xucOzxHx+3gM4su1bDxVz2dChRhb67f4eandSZxWxUFbDMzGCOYhjdWxDb7oFytlcnEa2Xbq
68OO68AjhQfpbCxASGuJgYCKWAcAALCU7hnDPgoPcCIkKSslSBQejmBN4aEvrf7fm/b53Yu2
wkMrZ/P7XmycT8TYm+H6cBjEOgAA1ELhAa7FUgK3XHhIXzGctaokqjWxXZd4ij3h/znekdBW
zcHeyah9te4M4kLmdr+3b7eyb+HBcBq/70WH+USMvR+uD8dArAMAQC0UHuBaLAn4+7zjQfDF
kBKnLTwMtu8qglf6tR/vHn9i37eSp5znvPvS6bwQYyeB68PuEOsAAFALhQe4FuVE7hDxFX0u
tvaVLLF7ek7Ylp4vx5RY2+8W3jEmwBlR30HFYoCbQawDAEAtzfcMCg9wPr7BK0gJskgBAAAA
AABuCYUHOB/fr/AAAAAAAABwWyg8wPmg8AAAAAAAAHAbKDzA+Vj/XQkAAAAAAADwPkrf/0Dh
AQAAAAAAAAB24vX6P6Fb9dIVMUgDAAAAAElFTkSuQmCC</item>
		<item item-id="29">iVBORw0KGgoAAAANSUhEUgAABB4AAABfCAYAAABP7QTpAAAAAXNSR0IArs4c6QAAAARnQU1B
AACxjwv8YQUAAAAJcEhZcwAAEnQAABJ0Ad5mH3gAAB+ASURBVHhe7Z0/luymEofvcu4aegcO
vI0+bxFOXu5gYi9kMsdvDT4TOXTmHfSjQCBAgAAhtaT5vnO4d6alhqIopPpV/5kfLwAAAAAA
AACAnaDwACfi8/X88eP1I9Gen9Mpp+SqdgMAAAAAANTz+Uzrnh9K+JSOUXiAEyEC/qn+vRpX
tRsAAAAAAGAjn09dXEgyHaPwACeCwgMAAAAAAMCloPAA14LCAwAAAAAAwJKv18fDfnzh8fr4
mh4+AxQe4FpQeAAAAAAAAIj5+ni6YoP+LoXHx+s0tQcKD3AtKDwAAAAAAAAU+fp4Pc6kPyg8
wLWg8AAAAABwGpS4+dgrwflUfZ/preJQhlg4F1J44B0PAL1QeAAAAAAQ3v6nuncXNvJ59ZN9
Tv0CvCUuiIWhZP/k5M/EY9JSi6vE/ONMDqPwANeCwgMAAACA8Hzrq5lKCD6PGP+oce7D8XFB
LByCFHdSwj35uNIeZ3q3g0DhAa4FhQcAAAAA4a3C4sBXU78+Hse9i+MGHB4XxMIxNBQePp8n
1B0UHuBaUHgAAAAAEN5ZePh8Hvi295zggiRHxwWxcBCVhYegOKOOPc/ycQsKD3AtKDwAAADA
G5DkfvF5avncufc56+jv5gef084l3BsoC0zJPebx51ekR9icz2vM8zuEqPZv7nm9eVTOBwoR
OqnHd8fYlA+H7euzPS5afH2VWFAM/4LKQnyV6LUjKjA4vMeD+NCtw/97QeEBrsWGi81buard
AAAAoO/jTswZsRHkz56IXYg2dSyXa28lLzBDQWTbMJu1MEznNV1i09lSEputAmrdB1akHVd4
mMX9akxsWJ/+uLDHG3LWS8SC0Pu8HOvxlWaDHRWFh1Mja5uzczpG4QFOhGzWhovhabiq3QAA
APD6+gqEnAiqIH+WVzBVc++I8IWfEgV7/YnBnMAMPwfvCSTf6C02i0jIitteSoLMCPacZklR
44OjCw92PGmrc9mwPv1xYR9ryFkvEAtCVxGkQNUeS7DJDgoPAEciG5vCAwAAALyJVPIsIlGE
hByLBUhCJIpocect8oP4rfb5/CH/ynaIHS8wu9HmAHlOYux5Xj3CqlNsKluSj0ekfBAWHkK/
J4sRhbH8ooK0+Dw9/lP5dRpj1eYN69MfF1ZAP18fbi1XbL1ALMRr4/zo+1bahgJKKr5iUnaE
j4V+X8QghQeAI6HwAAAAAO/BiYQ4ebYiUTELrkk4RCIxFii6Tyd4rPg1OYM9N/eKfK3ANHZH
eUiDzQsyYnO2/3yFh5QP7HrO/l3J13JjifAT/8lB+7Pfj/PXXNxYtXnD+vTHhczfG8f9XljP
08eC8vpXah7TY9Z2WbdKv6VI7rGAnB0ytF1f8/zPj4wdYmNq4rnHz4bESs7O6RiFBzgRsmFL
m/qsXNVuAAAACJiEZVAM8ESiYAWttKcSEbNItMJjzgmM6JiEyNR3WsgtqROYMmZCxFXbnKBK
bM4iO9kWAiRjp6ZVbMak+w4KD9r3K7na6lh2faVNfQX9zj5ZtXnD+vTHhbV/9oMdN2vvJWLB
zsvv01urwP5WW4WSvT4pOwzB+uZ8nSsw5B4/GxIrOTunYxQe4ETIhl25KZySq9oNAAAAMbpY
4IuVSCTG4sXl2rawkGj6HEm+5feccJyeb4seNQIz+6cOa20WonHN76m8xvZRI8JiSuJN+rXH
VoRhwic5H/hiz7ZQF9WPZQpIyidujY1//HcrxC30Z7mYFdtSWp/+uLDCeF7boDgjXDIW7Lzi
Pu3jpoVrX092jy3WNWeHYjq36C85J2Vk7vGzQeEBrsV/Xz9//FT/Xo2r2g0AAAAL4gR6IRKF
WdTMpxaEh2ALD0kht2RNYIroDfJ8385qm1PIeUeKzdx4CuWzkq0lHwSi2vm+YHtuLCsa5aAT
kMbeqsJDig3r0x8Xtv/Z16vveNDPOXss2Hll+qxZ+wzFPbagZIc9plrO2ZcvPPyi5vdLZu3M
MQoPcCIKF5tTc1W7AQAAIMQIqlBslAWpf8y9yu49+PXxnISI9wquPa76eGaUTElgJgWvf36D
zSnSr/LuJDZLwiorNtd9sHg1f02AZsZy40jfro+SGF/3b3ZeFevTHxexMJ5+L/QnnD8W/Hmp
n+Uk6cfNq8/W1T22IGGHe1zixR7PFKVycy/55FTYeaYwxyg8wIkoBeyZuardAAAAMAtS0+Yc
3ysUSEsl/wkx5IoPUwtFxiw+dCsImZzAjPt3TRvSZ/MCdU4sjgIhtiJWAyYxbZ8bjy39Zu3J
2Fr2gT7Be9wIzvA5CRGa84tv/1Od436OT64pPGxfn7640GeY5/rzqVnHk8eCMNsz5eNqnKda
q9JYJdZ9mSa2Y+5HxdtHeJ1Z9CW+SfWfe/x0lPSQOUbhAU7EVQX8Ve0GAACAs1J6ZXt/lEB+
HjH+UePch+Pjglg4BAoPAEdC4QEAAABAeG/hQSGvGi/eFjCY4mfmIcVb4oJY2B8KDwBHQuEB
AAAAQHh74UFRfOv7VuTjEJcQVOfiXXFBLOwMhQeAI6HwAAAAACAE3wXhNbT694a4uD7Z75D4
mXhMGoUHgNFQeAAAAAAAALgWFB7gUlB4AAAAAAAAuBYUHuBSUHgAAAC4F9GfD4xb4i3EyfNo
NBqN9vaWh8IDXAoKDwAAAAAAANeCwgNcCgoPAAAAAAAA14LCA1wKCg8AAADQzhHf9M9fE4B3
kP0LCAQe7EB/vFF4gEtB4QEAAADaeT4+Xl/Tz3txxBgAVXx9vB4UHuAoquKNwgNcijEC/uvj
4apzzw+1UezPu12fKTwAAAC8EwoP8K2g8ABHQuEB7scoAe99g7YkCbJZ7M/TGWOh8AAAAPBO
KDzAffD/Eszj9ZEKOgoPERU+uy1b5z4q3ig8wKUYX3jQe8QWHnYrDlB4AAAAeCcUHuAufH08
nfjTn7dPxR2Fh4Aqn92UrXMfF28UHnbDVIXO1a4PhQcAAABoh8ID3BKdwyZyTAoPeXI++w5s
nfumeKPwsBv3EPpng8IDAAAAtHP7woPKZT72SjQ+Vd9UVM6J5LDdr0B/U3I+S3G3fdUy9xSb
4o3Cwy5QdNgLCg8AAADQzjsLD7v/mc2tYmIVyZv2+Vx8/5/mA83n8/VILUyVEPym5HwWc+F9
laV27jk2xRuFh12QCybswRgB7/9Vix+Pp0oU5hvdps2YhcIDAADAO3lr4WFv8fLcf27HjaNA
NFei8stcbOHDDAWfBdxwX1XPPcfWeCvpIXMMBd3BWuFhFr7G+XG1NxS/shDe8Z0uIu+zQap9
tYK/FLBn5qp2A9wBc435Tl8kBQBL9hX/htwYu4699RXMBiR/PUTLIpqr+HwWckt8mKToM58b
7qvquWfYHm8lPWSOUXjoQMR5GivgE06XBfPEfbx2/jeK7sYbbLAFDwoPADAee81VjcIDwLfm
roWHz+eBb9U+SsxuGUcJxrt8TKO0toFYVf56xicetVYXYtVnHnfbVy1zTzEm3kp6yByj8NCI
JLhppgQ4tyiyiM+nJ/zDgD+q8HCoDXJzmMai8AAAeyE3TAoPADfEyyPW9viq+JfEOfU36geM
kX58ejeW7TsaO3gnajahz+cX5vkd4innB01HPtOc6ymqREwCGcv5eoR/WzB5flVX1V8qaOYQ
9xm/Szm5zkUfHu2bSpr2YNscqnzmuMC+KhLGYnnuvh9Lc/ZbYh5Ve7Y0T3OMwkMjsiApzKIV
gkotmK4e+ZvLO/+wwsNhNkiAPV6PKdgpPADAXlB4ALghQaIr91mVTxQS32LhweU9UUI9aIy6
saVFuYI6Vszlxb5MftElkHJ+cJjcrTUXtMJl18KDPCfl5y3+rWYWb+v9tfqwz+dVPjzEN5Xk
Ym9tD+4xh4vsqzQtsWiZ/JqZcxVVe1bGyY1hjlF4aEQWeolZ0MeHEvZ6YROLqxbMvm1FJ8n2
vOkimhL9wXmLhYwrgRXB1GFDkuAikB5bNu7zc7aRwgMA7AWFB4D78fX5GezptX1eFP8auVeH
yf+oMcqFB/lzfSJ0ppzJP1flZcU/5Sf51uq8Wln6Ycbkba1i7ojCg8krp198tvi3Ejs/aWtm
dwvXVqfX+PAA37TRsQf3mMNF9lWKllicEdvkORu0StWelXFyY5hjFB4akYVeMAlxqcQaZ1vB
7TlfLZj/eRk/cORiE4t+Wxiwa6zPd5vE9m8C3J67esFvtCFNGLyuDz8Y3QWUwgMA7M+aWACA
G7AiznoKDws6x1gtPMjBKVcMcqY14STPSfRt875mgasp+aEgkJQtOdfYXNDkenPuNz8WkRMx
2TEKedYW/yqCXFi1eHzt66fqZ5pTzgdC3Jezw7dNWrym4o/WPDLnQ59G38xxJS22J1zXpIgt
xIihYw9uXN8k0tdZ9pXHyFgMEdvkOUrneWtc/3xFTbzpcXJxbI5ReEggi5Ei97jZDJGjpw3i
1kgtmC/6bRDaxX88fNE/B8j8dBMouj+7+Uo3uhRNNtThNqmdqASms2vun8IDAOyFvg61Xg8B
4FJIUl7Ke0cUHnrHqCo8KGZhM+VFa8IpI5Dm/OpAgaRsyfnGCqY511vJi3IiJjdG1g+KLf4V
O+R8GdT+7Nvtxp3z2ZwPVAevry+Zt5zn+3d6zNov4yzmUvB7jpwPfRp8Y4/bLvWaOjvt/I1v
7LmL3L4QI4aOPbhlfXNk4+kN+8pi409Osj93x2KMjUu7Zqk4XaEm3nS/uX1vjlF4iLABnSL3
uA6GhaPNoro1UgsWin5hDoRg8V3ALZsOGD2e+j25aRR+8Pq02CDk+tHMga/bdI5/UYjb4gK1
oBSwIaVx+lrPRcZSbzcAjEdfD3LXQwC4PpKPrCS9mwsPG8aoLTwIVqRLe36sCKcqgRTlY3Fb
zKnkh4JAUrbk3BMUHnTuuJIT5XydGaN4jd/iX4efC0+2B/OoFXu2H9+/Xt/ZODH9r+fJHhXx
Wu8ba+O8bibPnuahfVGyf6IQI4ZS7ClScxqyvhFn2lcLvHjZFIs+y/W1fqzuoybe9DjzGCHm
GIWHDLIYManHDGZBg/XQQeIFoPp9KfoV+jxZfD9YbYBkAlg2TOl4jiYb8phgNee6AsA0+VJB
YGThQViMVb8DZxrnnqbNbgAYSzEpBYCLI4l24h473b9tbrGt8LBtjJbCgxlrzl2WuaOXL+nf
U/mF7aMnd1nzgz0W2rlo3px9MWhbMSWTeekT6sYoXuO3+Fdhcknl4+mYFWdV+eyiv1z+bh83
bekbY7Nv1yrOhxOJuVX7xs192fQ5Vncs1qA+Rgwde7BlfXPEvtG/v2tfTSTWa1MsFrHxN8/Z
7tnqmBObVp0t46T8KphjFB4yyGLEpB6zuGCZftcLGl0QkqJf0Bs6DEh3Efc2rYxhuvQ2nR2j
1L+l0YYkwWZI2BEwH6/fGLmATbPYjKubIoGeU89FxtJuNwCMQ18vc0kpAFya2r+3v6XwsHWM
tsKDILaYvKWctuTyi70EUiGfUXliztZAxNS8OCZ5V6qz3BjSZ87HW/xrc1o5Kchv5dcesWfH
zcw96xuznkVbY3I+9Kn2Ta3dK7lubv0cMk56jOwe3LR/csjzT7KvLMNj0cf6a7bB7tlq/9XE
W3Ge5hiFhwKyIBb/5xyuWCDNW5zg8cyCpL7YMXxeHFw2iKa2csPttWGJP67aYOo5tt9lPO5f
eBBGFB9qk440fXYDwFai62BXsgAAZ2V+wWWiIGx6Cw8jxigXHjL9TeIiN5YlnZ/sJJBK4qLg
F5tjulxPnVu8JufGyY5RsHmDf13+KOvnbE7lc3M+W+rP2GnnrX6Wk8UOFx+5dZPnNeaRpbWy
NPjG6QTvwVkXzPN3x1Ufixczs+tnSa9jcQ9uWN8Sp9lXE+Nj0cePS+/30nUrpibedL+5ODbH
JjXtBZTXTP/W2KkljTTPtxcc5zzV6gTnORH7Lf7PsBelgC0TF2maiw/Jimot/XYDAADAksV9
Xbf8vbYo/ieRYvuxKcKoMdKPR7l1Ki9ZFWoKdU6cS/t5drN4sM9TLR57IQB9crY6kSTNCJvQ
rwkxlhMxBX9In+GxAf71/fFU52b7qhd789pMcaTGeKq+S37XPlzrOCbnQ02fb+L9EMZdhR4s
+TsTe/k9OGj/5FDPPcW+suwQizNq7WQ+/hgt8xOK8WYp6SFzLFDTvsPDvs0kc+PZoPEXMPXY
FZE5+P/DnmwT8OUL5p5ssxsAAAC2USw8DKKt8DAKlYM/95/bceMoqkRMhBZNd8y1RGN1vMLe
40PwuOG+2pM9Cg/CLN7mTbBWAU0JPQoP0M52Af+e4gOFBwAAgHdy38KDQiX9q9/jtZVN7/xs
pFc0i+Y4YJ2PQ4oOLa9ce1B42M7d9tWe7FV4MAcm4SabWzZ5vuqgzn28HtNbPo4tPJjNWnpL
3ChkHnAEYwT88cWHMXYDAABAH7cuPCiq3q7dSzHX34EtovlGglvy1e6pUHgYwq321Z7sV3hQ
eO9iKAl7s2FsAaBUeJjPCc7zxtlfHPYj9sERjBPwxxYfKDwAAAD4H9k94oUhn+Dz514bmffn
xviZeEwaunCZj7mGc6rBh3Ak/fHWW3gICgWZzx25Kk5N4UE/ogZc9rU8r4+sk2xjc16AsQI+
jon9ig8UHgAA4Htjiw423dL34Fu9LR4AAPJ0Fx4i0RbfOOTtFu6xmsJD3pDwvPfi5kvbrZUZ
L+DD4sNexYF1u30f0Gg0Go12pbaO3Afl3PleGBciAADgzpT0kDmWvJvIzUIKAf5b5vwbR/hW
urDZAoIrKDzSfVjCwkPmIxlwT6SAJWvtAmN84UEwMbZX0UHYx24AAIDTsbh3K+xjiUYuBwDw
HegpPARfHuEXAuaOWgoP+sbk3ZDi4kNYeNCPdIk4N16uxQPDCdlBwOvvEen4M0VNUHgAAIDv
jNwHJd/a+34LAADnpKSHzLGw8CAibfF5PHszUS35Wb3yRy2c4HdfJBnelILCgy5QIOC+L4MF
/FTw2v/VlsF2AwAAXAyX93m5orxQxes+AADfgerCQ/gRh7k44BUdXIs7XBYe4ndEyE0nfEfC
XHxIvVOh7iZlx0Xw3YeRAn6Kj0MyHgoPAAAAcU63f+EfAADOQXXh4X0E73jIvCsCvgvjBLyO
q+Q7dPaAwgMAAAAAAHxXrlZ4MA9QfKjA+KitnZ8xAt684+bIQsDYwkNq7Wg0Go1Ge0cDAABY
5+yFB1dkkGYKDeHb9Cg+5LhnMjBAwOuYOjpuxhceLCP7reUdYwJcBrnG8KF1+A4Q6wAAUM3Z
Cw/QxT2LDsJGAX/Yl0nGUHgA+DYgxuC7QKwDAEA1FB5uCYWHFNu/TPLz2ftOiXGFh3ht31EE
eMeYAG9Hv1tqerdd6fthEGPjqPU5zIzwGbEOAADDofBwSyRZuCf9An77l0luKR5QeAC4NPJu
KSewZD+r60lOcCHGxtDiczCM8BmxDgAAu1DSQ+YYhYcLQuEhZMSXSeo+ugsXfXanoPAAcDxf
n5/B3i9eDxBjQ2jyOWhG+IxYBwCAfaDwcDvuW3QQOgS8JEabvkxy+ohGzytHDgoPALeiJLgQ
Y/uAX9sZ4TNiHQAAhkDh4XZQePCYvkxSFw1GtO4Ei8IDwJ2Qj25lLweIsV0o+hySjPAZsQ4A
AGOg8HA7YmEq/Pvvv6///Oc/oYjOtN9++2161hlpEfDeOxUGtf6/hvHf188fP9W/2xE7fCg8
ABxM8Bn4BIix8az5HJaM8BmxDgAAo/j8RemYXzIagsLDJYmFqWCLDv/73/9ev/76q/75999/
f/3111/6Z2nys7R//vlnetYZqS886M+lTnMb1frzq5aCSR6xIYbCA8CRSEFzJf4RY4Op8DlE
jPAZsQ4AAAMp3jMoPJyWlAAVUo/Lux38goItPEgRQpCfc/2djzEC/ngoPADcgao/qYsYG0r/
nzH+vozwGbEOAABDofBwPUqFgrUCghQh7POlGCHY3//++2/9+7mh8BBD4QHgGORdVMH9Ut1A
k/dPxNgwqn0OjhE+I9YBAGA4xXsGhYdTkxKhqcd85F0OcaHB/v7nn3/q388NhYeYun6n77tI
/kk0sc3EgLSaHLI85jSW7XMaU76gzD2mWvh9GaEN9Yms71c77l6vjqZ8uH88+h8ZKn3HiH9e
65/Pa2ee9z7rWoNZj/7vXUmRX894nqZl1r5CjL3PbyPou560zrnJ50n89bzn9SHeB+s+8/2c
tm10rAMAAGhK94zpGIWHkyLJQEzqMR/54kibSFj8x+QdEefmiERuD8bYnVrf9X69RHMhFCRp
nZ9vxetaHlkec0rAU51Ef2UkPuXr41kvCuQCFdixp7Ao+FDPaS8xY7BCoEZk6zXcs/Cw8Lti
5LpW0uITjbLxIxGSC0asZ60Ye4PftrPxenLUnL/J9aF5HwhuDUrX8UpqYx0AAKB0z5iOUXg4
MZJwWPyfc+jESLU//vhjeuSl3/lgH7cfvzgvYwT88Wy3O7e+tf0mBemnEmNhlpwvGnhsKTw8
n09PeIQJeb3oeE8cZEW9TuRb7AkF2hr7FR7a7Mj6fdi6VqJFZb1PzDyXIjdL83pG1Iqxo/2W
pDUGDN3Xk0PmfPXrQyXN+2BC2yPPG2BTbawDAACU7hnTMQoPJ0YSDov/832h8BBT22+tINUi
dyWRLI+ZEBsWER2SIHsJs5/81ooOsbEp0R5EyYf6WHUC3ib2zlJ4yPp90LrWIXvp8XpIjFX6
xPqvenkUbesZUSvGDvVbjoGFhwSL68kBc77+9aGG9n3goPAAAADvoHTPmI5ReDg5knT4/98b
Cg8xYwsPpmiwlkduLjzoH5U9OvlVbbKrTnSYhDs+z+9vrzy46EOdzNeu8ZbCw+Tfaa6x4Khb
Z0uLHWm/a4asqyIQo9KWtokvnp+zD9YEl/Vd3Gdgp7Q4aJrWM6JWjHX4LbQ7ti+MjTph2RaL
lro4M/YErhgVK1lucH3YYR8EaFtMvx9b/VIb6wAAAKV7xnSMwsPJkYTB///erAt4IzQyAmkU
OnFrGeMihQeZ16qYGFN4EAJRqM6vEh06KU+NLz42fe2VB5d9aMavG7tN7Fk/zeIiLa6EqnV2
NNiR9btixLpO/rNjuD58h7obVovgms91XVnhZf2UjPuW9Ywo3Vh9Gv1mxbPtWp/v7LbzNHFh
z63zT30sWrqvJ0NipcDlrw977QMPG//ueXbMjvtmbawDAACU7hnTMQoPF0ASiO+BJEjlJNkk
ajsWHnRi2zrGut2W3FrmHh9ZeKj92++jCg9+4iztoQTQ2vhGUKXGt8lzOrkPBE6qVSTPNcIi
JwC2jG+fO4uEvP/X1rnXjrzfFQPWNcaM59kTiNgWwTWfO09tjpXe9SxSK8aa/GZtntfA+kgP
Za9LK3tc2H8vGJLXkx1ixScfp/Oap6b37utDjnH7wEP60POa/RReYxqojXUAAIDSPWM6RuHh
AkjC8D2Q5C0vuo5D7BhfeNAJZmItS+s7qvAgx5PXApukegfHFR6EWRAsijmJsXuFxQjGCQvx
UX0cO1HwmERIYY5r6xxSb0fe74oB6zoTClF7jhnfe9xrzufJfuf+wuF8+1L+bFnPiPjGmptv
i99sH4mmbWwoPIS0xaJlLc7k+NKnipY5r5Hwaz5O5zGSdg2g7JNEPOXiQrNhH6zhYmn2E4UH
AADYHQoPcC0kecsnyXNS1lIU6EHsaBmjbHeMzMEn/t1nSOFBbfY4IS796cGxhQeFS4QrfKoF
Vmr8cwiLurHbxJ57NVY6d75Kj1W2MabBjqzfFSPWVWHmac51e3ma5Ly3l60slmYBl1wbPS85
HtvYsp4R081zlSa/2fjO+DI7jzXaYtHSfT0ZFCtZsnF6nevDPvvAw/na+mllj5SojXUAAIDS
PWM6RuEBToQkb6Uk2SZQ+eTVibhcq0qixI6WBHnN7hCxwyf+3ae2Xz3vVFKsE/XIByt9Di88
CNqOGp/mfG8Se7F/rzw460NBJ/O1a9wm9lzM2om5NVv6oSx+YlrsKMT8iHUNxNAshNL7cT6+
Lrbmc/WX8YkClrGcj+zxyMam9YyYbp6rNPrNxYG3vrLeZqiEz0r9O+R57fPsvp40zrmdi18f
9HnWZ4k1DZiPVxcdBDeG9dPkm+rrhkdtrAMAAJTuGdMxCg9wIiRBKiVvGRExnIIIS7Jm9xJJ
Ji3+zzHr/c4Jt2mz3dlXz1YSyZ7CgxNNuqWfX/vFctJXnGgHc+lJoIvkfWjR41cn4PViL14j
GSL0ZWiLPr96/vV2CCm/j1tX38dqTuo5tt+lWxsFlxPDk69E/D6fk/hK99O2nhEVYqzXb+Hz
YrujOK2Kg7YYWIzRcD0ZFytlUnEa2Hbq68OO+8AihQfpzBUgpLXEgAeFBwAAqIXCA1wLScpK
CZJNxJaJ31jEjpYx1uxeIsmgxf85prXfEfQUHsbS6v+9aV/fvWgrPLRyNr/vxcb1RIy9Ga4P
h0GsAwBALRQe4FqsJXDrhYf4FcNFq0qiWhPbvsRT7PH/T/GOhLZqDfZORvWrdWcQF7K2+719
u5V9Cw+K0/h9LwasJ2Ls/XB9OAZiHQAAaqHwANdiTcDf5x0Pgi2GlDht4WGyfVcR3OnXcbx7
/Jl930oec555j2XQvBBjJ4Hrw+4Q6wAAUAuFB7gW5UTuEPEVfC629pUssXt+jt/Wni/nlOjt
dwvvGBPgjGTfQcVmgJtBrAMAQC3N9wwKD3A+vsErSBGySQEAAAAAAG4JhQc4H9+v8AAAAAAA
AHBbKDzA+aDwAAAAAAAAcBsoPMD56P+uBAAAAAAAAHgfpe9/oPAAAAAAAAAAADvxev0fEFGn
wCVpMjMAAAAASUVORK5CYII=</item>
		<item item-id="30">iVBORw0KGgoAAAANSUhEUgAABB4AAABfCAYAAABP7QTpAAAAAXNSR0IArs4c6QAAAARnQU1B
AACxjwv8YQUAAAAJcEhZcwAAEnQAABJ0Ad5mH3gAAB/FSURBVHhe7Z0xluymEobvcu4aZgcO
vI0+bxFOXu5gYi9kMsdvDT4dOXTmHfSjQCBAgAAhtaT5vnOw50pqKBWFVH+1uvvHCwAAAAAA
AABgJyg8wIn4ej1+/Hj9SLTH13TIKbmq3QAAAAAAAPV8PdK654cSPqV9FB7gRIiAf6j/Xo2r
2g0AAAAAALCRr4cuLiSZ9lF4gBNB4QEAAAAAAOBSUHiAa0HhAQAAAAAAYMnz9flhP77w8fp8
TpvPAIUHuBYUHgAAAAAAAGKenw9XbNDfpfDx+TpN7YHCA1wLCg8AAAAAAABFnp+vjzPpDwoP
cC0oPAAAAACcBiVuPvdKcL5U32d6VBzKEAvnQgoPPPEA0AuFBwAAAADh7T/Vvbuwkc+rn+xz
6hfgLXFBLAwl+5OTPxPbpKUmV4n5jzM5jMIDXAsKDwAAAADC463vZioh+Dhi/KPGuQ/HxwWx
cAhS3EkJ9+R2pT3O9LSDQOEBrgWFBwAAAADhrcLiwHdTn58fxz3FcQMOjwti4RgaCg9fjxPq
DgoPcC0oPAAAAAAI7yw8fD0OfOw9J7ggydFxQSwcRGXhISjOqH2Ps3zcgsIDXAsKDwAAAPAG
JLlffJ5aPnfufc46+t384HPauYR7A2WBKbnHPP78jvQIm/N5jXl9hxDV/s29rjePyvlAIUIn
tX0XYp+blnbv9vnZHhctvr5KLCiGf0FlIb5K9NoRFRgc3vYgPnTr8P9eUHiAa7HhYvNWrmo3
AAAA6Pu4E3NGbAT5sydiF6JN7cvl2lvJC8xQENk2zGYtDNN5TZfYdLaUxGargFr3gRVpuxce
tL8iW9aeStgwP/1xYfc35KyXiAWh93U51uMrzQY7KgoPp0bmNmfntI/CA5wIWawNF8PTcFW7
AQAA4PV8BkJOBFWQP8s7mKo5cekLPyUK9vqJwZzADD8H7wkk3+gtNotIWBPOzZQEmXk3PqdZ
UtT44KjCw/Pz0S40N8xPf1zYbQ056wViQegqghSoWmMJNtlB4QHgSGRhU3gAAACAN5FKnkUk
ipCQfbEASYhEES3uuEV+ED9qn88f8u9sh9jxArMbbQ6Q1yTGns+rR1h1ik1lS3J7RMoHYeEh
9HuyGFEYy/Zl23ycJ0ql1Yr0DfPTHxfW1sfr04vR3DlrLhAL8dw4P/q+lVY7NwmSaywiZUe4
LfT7IgYpPAAcyVUF/FXtBgAAAIsTCXHybEWiYhZck3CIRGIsUHSfTvBY8WtyBnts7h35WoFp
7I7ykAabF2TE5mz/+QoPKR/Y+Zz9u5Kv5cYS4Sf+k532b9uP+Gryrd9yc+rYMD/9cSHn79tn
/12Yz9PHwvP1fKbOY9pmbZd5q/RbiuQaC8jZIUPb+TWv//rM2CE2pk48t/1sSKzk7Jz2UXiA
EyELtrSoz8pV7QYAAICASVgGwtETiYIVtNIeSkTMItEKjzknMKJjEiJT37XvvNYJTBkzIeKq
bU5QJTbt35m2ECAZOzVbCw/pvoPCg/b9Sq62OpadX2mpvnyf5M51YsP89MeFtX+23Y6bPe9L
xII9L79Pb64C+1ttFUr2+qTsMATzm/M1hQeAI5EFe0UBf1W7AQAAIEYXC3yxEonEWLy4XNsW
FhJNHyPJt/w7Jxyn19uiR43AzP7UYa3NQjSu+XdJWNeIsJiSeJN+7b4VYZjwSc4HvtizLdRF
9WOZApLyiZvjQt43zXMcF6ViVmxLaX7648IK49n2oDgjXDIW7HnFfdrtpoVzX092jS3mNWeH
Yjq26C85JmVkbvvZoPAA1+K/r58/fqr/Xo2r2g0AAAAL4gR6IRKFWdTMhxaEh2ALDyXR6rEm
MEUMB3m+b2e1zSnkuCPFZm48hfJZydaSDwJR7XxfsD03lhWNstMJyNIcls51YsP89MeF7X+2
ffWJB/2as8eCPa9MnzVzn6G4xhaU7LD7VMs5+/KFh1/U+f2SmTuzj8IDnIjCxebUXNVuAAAA
CDGCKhQbZUHq73Pvsnsb51898N7BtftVH4+MkikJTPMO/NSXbf7xDTanSL/Lu5PYLAmrrNhc
98Hi3fw1AZoZy40jfbs+prwv/regts3vgmfIjFUzP/1xEQvj6d+F/oTzx4J/XupvOUj6cefV
Z+vqGluQsMNtl/iw+/2nJDxy517yyamw55nC7KPwACeiFLBn5qp2AwAAwCweTZtzfK9QIC2V
/CfEkCs+TC0UGbP40K0gZHICM+7fNW1In80L1DGxOAqE2IpYDZjEtH1tPLb0m7UnY2vZB/oA
b7sRnOFrEiI05xff/oc6xv0tB0fz6bbn2D4/fXGhjzCv9c+nZh5PHgvCbM+Uj6txHmquSmOV
WPdlmtiOuR8Vb5/hdWbRl/gm1X9u++ko6SGzj8IDnIhSwJ6Zq9oNAAAAZ6X0zvb+KIH8OGL8
o8a5D8fHBbFwCBQeAI6EwgMAAACA8N7Cg0LeNV48FjCY4mfmIcVb4oJY2B8KDwBHQuEBAAAA
QHh74UFRfPR9K/JxiEsIqnPxrrggFnaGwgPAkVB4AAAAABAW3x0wNbT694a4uD7Z75D4mdgm
jcIDwGgoPAAAAAAAAFwLCg9wKSg8AAAAAAAAXAsKD3ApKDwAAADci+jnA+OWeIQ4eRyNRqPR
3t7yUHiAS0HhAQAAAAAA4FpQeIBLQeEBAAAAAADgWlB4gEtB4QEAAADaOeKb/vk1AXgH2V9A
IPBgB/rjjcIDXAoKDwAAANDO4+Pz9Zz+3osjxgCo4vn5+qDwAEdRFW8UHuBSjBHwz88PV517
fKqFYv/e7fpM4QEAAOCdUHiAbwWFBzgSCg9wP0YJeO8btCVJkMVi/56OGAuFBwAAgHdC4QHu
g/9LMB+vz1TQUXiIqPDZbdl67qPijcIDXIrxhQe9RmzhYbfiAIUHAACAd0LhAe7C8/PhxJ/+
vH0q7ig8BFT57KZsPfdx8UbhYTdMVehc7fpQeAAAAIB2KDzALdE5bCLHpPCQJ+ez78DWc98U
bxQeduMeQv9sUHgAAACAdm5feFC5zOdeicaX6puKyjmRHLb7HehvSs5nKe62rlrOPcWmeKPw
sAsUHfaCwgMAAAC0887Cw+4/s7lVTKwiedM+n4vv/2k+0Hw9Xh+piakSgt+UnM9iLryustSe
e45N8UbhYRfkggl7MEbA+79q8ePjoRKF+Ua3aTFmofAAAADwTt5aeNhbvDz2P7fjxlEgmitR
+WUutvBhhoLPAm64rqrPPcfWeCvpIbMPBd3BWuFhFr7G+XG1NxS/MhHe/p0uIkfbkKpwr3db
Ctgzc1W7Ae6AvKOgrjG7Jv4AcHb2Ff+G3Bi7jr31HcwGJH89RMsimqv4ehRyS3yYpOgznxuu
q+pzz7A93kp6yOyj8NCBiOg0VsAnnC4TVhDh/jeK7sZhNlg/eK3qpnxVAX9VuwGujnetofAA
8K25a+Hh63Hgo9pHidkt4yjBeJePaZTmNhCryl+P+MCj5upCrPrM427rquXcU4yJt5IeMvso
PDQiCW6aKQHOTYpM4uPhCf8w4I8qPBxhQ39l76oC/qp2A9wDueZQeAC4ISIybc6yssZXxb8k
zqnfqB8wRnr79DSW7TsaO3gyNJs05fML8/oO8ZTzg6Yjn/H8V/0OcpWISSBjOV+P8O8a8Rim
rXZX/aWCpv+4v+VTw4n5KvrwCN900LQG286hymeOC6yrBflYLJ+7/7rSOfstcR5Va7Z0nmYf
hYdGZEJSmEkrBJWaMF098heXd/xhhYfdbYgWxspNPGTEwnwHV7Ub4B5QeAC4IUGiK/dZlVMU
Et9i4cHlPVFCPWiMurGlRbmC2lfM5cW+TH7RJZByfnCIDxr7VFjhsmvhQV6T8vMW/66h/W/7
ntrqvabVh30+r/Lhnr5pJRd7wXkk1uAe56Dn9fzrKqArFi2TXzPnXEVNvOlxcmOYfRQeGpGJ
XmIm9ONTCXsbDLHj1YTZx1Z0kmyPm4ImJfqD4xYTGVe+KoKpw4YkwUUgGju1MFSruzCUAvbM
XNVugHtA4QHgfjy/voI1vbbOi+JfI/fqMPkfNUa58CA/1+flRv6xKmcq/pSf5Fur59XK0g8z
JrdsFXNHFB5kjORLtvh3hZ435LqFa6vTa3y4o2/66FiDe5zDRdaVz7Y3h8U28d8GrVK1ZmWc
3BhmH4WHRiToF0xCXCqxxtm2KBAKcv/zMvYirZuayDigbGHAzrE+3i0S278JcHvs6gW/0YY0
YfC6Pqyhz+e8kCVIbf9VF+FSwJ6Zq9oNcA/WxAIA3IAVcdZTeFjQOcZq4UF2TrlimDOtCKeM
QLJ5X7PA1ZT8UBBIypaca2wuaPJQm6P62yJyIiY7RiHP2uJfRZALqzaPL2N6+yruMXFfzg7f
NmlxXzpfbswjcz70afTNHFfSYnvCeU2K2EKMGDrW4Mb5TSJ9nWVdeYyMxRD7eqXzvDlesyeg
Jt70OLk4NvsoPCSQyUiR224WQ+ToaYG4OVIT5ot+G4R28j8+fNE/B8j8chMouj+7+FoDr8mG
OtwiLQSjXUjrAV4K2DNzVbsB7oG+DjXfiAHgSkguUcojRhQeeseoKjwofGGnBfmacMoIpDl/
O1AgKVtyvrF53lxkWMmLciImN0bWD4ot/hU75HgZ1P5t7ba5dtSShRTN8/V8ynnLcb5/p23W
fhlncS51wjQg50OfBt/Y/bZLPafOThtvxjf22IUvCjFi6FiDW+Y3Rzae3rCuLDb+5CD7d3cs
xti4tK9JxekKNfGm+82te7OPwkOEncwUue0mIGJHm0l1c6QmLBT9whwIweS7gFs2HTA2AHMX
YT94fVpsEHL9aOzinFoxGCNfZDFBuXqYwr/4jGk9FxlLvd0AMB59PchdDwHg+kg+spJEbC48
bBijtvAgWJEu7fG5IpyqBFKUj8VtcU4lPxQEkrIl556g8KBzx5WcKOfrzBjFa/wW/zpMnmpe
l7Ld93EpX7T9+Md4fWfjxPRfLyQVFfFa7xtr43zuJs+ezkPPacn+iUKMGEqxp0id05D5jTjT
ulrgxcumWPRZzq/1Y51Nipp40+Pk1r7ZR+Ehg0xGTGqbwUxoMB96kXoBof69FP0Ku5iD4LEB
kgkoWTCl/TmabMhjgtUc6woAxWAsBaJP7XGGRfGhevV4NJ57mja7AWAsFB4A7owk2ol77HT/
tmJtW+Fh2xgthQcz1py7LHNHT4Dqf6fyC9tHT+6y5ge7L7Rz0bxz9sWgbcWUTM5LH1A3Rkvh
Ie6z6F+FySWVj6d9abE3MeXfrs9Ff+Jb6SP2r92esEljbPbtWsX5cCJxbtW+cee+bPoYqzsW
c1AfI4aONdgyvzli3+h/v2tdTSTma1MsFrHxN/dn12x1zIlNq4PJODmbzT4KDxlkMmJS2ywu
WKZ/6wn1J0hNWFL0Czp4woB0F3Fv0coYpktv0dkxSv1bGm1IEiyGhB324uQHntq2GquaUsCm
MX6fbPDtaEGfU89FxtJuNwCMQ18vc0kpAFya2t/b31J42DpGW+FBEFtM3lJOW3L5xV4CqZDP
FHK5QMS4PLBgm+Rdqc5yY0ifOR9v8a/NaeWgIL/NUfKdYMfNHJP1jZnPoq0xOR/6VPum1u6V
XDc3f468/7JrcNP6ySGvP8m6sgyPRR/rr7k/u2ar/VcTb3qcnM1mH4WHAjIhFv/vHK5YIM2b
nGB7ZkJSX+wYvi6uStkgmtrKDbfXhiX+uCrg1Wtsv+aUI7ukVUd1KWDzjCg+1CYdafrsBoCt
xNebLesYAM7G/IbLREHY9BYeRoxRLjxk+pvERW4sSzo/2UkglcRFwS82x3R5qjq2eE3OjZMd
o2DzBv+6/FHmz9k85XPxvwW1rfwOsb0nia3qbxlc7HDxkZs3eV1jHlmaK0uDb5xO8DbOusDa
7e1XfSzezMyN50jPY3ENNpxDC6dZVxPjY9HHj0vv36XrVkxNvOl+c3Fs9k1q2gsor5n+rbFT
84yMhbE0eY1znmr1TjkfYr/F/xv2ohSwZRax2HolSlZUa+m3GwAAAJakcszcGydCUfxPIsX2
Y1OEUWOkt0e5dSovyYkqn4TA8PPsZvFgX6daPPZCAPrkbHWiSJoRNqFfE2IsJ2IK/pA+w30D
/Ov746GODfqK9I/bXmaemymO1BgP1XfJ79qHFX0H5Hyo6fNNvB7CuMvrQUfJ35nYy6/BQesn
h3rtKdaVZYdYnFGvl/Pxx2g5P6EYb5aSHjL7AjXtOzzs20x+uC3hBO8kbCBdufAgyDn4/4c9
KQXsOuUL5p5ssxsAAAC2USw8DKKt8DAKlYM/9j+348ZRVImYCC2a7phricbqeIe9x4fgccN1
tSd7FB6EWbzNiyBVqVmr3lB4gHa2C/j3FB8oPAAAALyT+xYeFCrpX/0er61sevKzkV7RLE8G
HDDPxyFFh8QTEDVQeNjO3dbVnuxVeDA7JuEmi1sW+WIgs1CcwEtcBPYvPFgb9hd8ch5wBGME
/PHFBwoPAAAA7+TWhQdF1ePavSRz/R3ZIppvJLglX+0+FQoPQ7jVutqT/QoPCnGUE26JDmRw
T9jZ5tsTFh7CQoUTgt44x7wz3YfYB0cwTsAfW3yg8AAAAOB/ZPeIN4Z8Fh//ndrIvD83xs/E
Nml30RxbiPMx13BONfgQjqQ/3noLD0GhIPWlMM+5shsUIeZjw8KD3qIGXPa1PK6PrJNsY3Fe
gLECPo6J/YoPFB4AAOB7Y4sONt3S9+ADngQAAIAz0F14iERbxY3DHh/ccJzYyxsSHvde3PnS
dmtlxgv4II53Kw6s2+37gEaj0Wi0K7V15D4ox873wrgQAQAAd6akh8y+5N1EbhZSCPAfmVu/
cZibzqLw8FHuIyw8ZD6SAffEPi3jAmNdwPdgYmyvooOwj90AAACnY3HvVmQ+gksuBwDwXegp
PMjNw91M/ELAmrAKB3PvNEtf3g0pLj6EhQe9pUvEufFyLR4YTsgOAl5/j0jHzxQ1sYPdAAAA
l0Hug5Jv7X2/BQCAc1LSQ2ZfWHgQkbb4WIW9mahm97kvhfQ6V9t8bR8UHsyG6TXhTSkoPOgC
BQLu+zJYwE8Fr/3fbRlsNwAAwMVweZ+XR8qTs7zvAwDwHaguPIQfcZiLA17RwTXpMLHdu7P4
H9GQJrvCJxLm4kPqSYW6m5S1GcF3H0YK+Ck+Dsl4RtoNAABwTeKcjo9ZAAB8F0p6yOyr+cag
XQmeeMg8FQHfhXECXsfVYd+mTeEBAAAAAAC+K1crPJgNFB8qMD5qa+dnjIA3T9wcWQgYW3hI
zR2NRqPRaO9oAAAA65y98OCKDNJMoSF8TI/iQ457JgMDBLyOqaPjZnzhwTKy31reMSbAZZBr
DB9ah+8AsQ4AANWcvfAAXdyz6CBsFPCHfZlkDIUHgG8DYgy+C8Q6AABUQ+HhllB4SLH9yyS/
Hr1PSowrPMRz+44iwDvGBHg7+mmp6Wm70vfDIMbGUetzmBnhM2IdAACGQ+HhlkiycE/6Bfz2
L5PcUjyg8ABwaeRpKSewZD2r60lOcCHGxtDiczCM8BmxDgAAu1DSQ2YfhYcLQuEhZMSXSeo+
ugsXfXanoPAAcDzPr69g7RevB4ixITT5HDQjfEasAwDAPlB4uB33LToIHQJeEqNNXyY5fUSj
550jB4UHgFtRElyIsX3Ar+2M8BmxDgAAQ6DwcDsoPHhMXyapiwYjWneCReEB4E7IR7eylwPE
2C4UfQ5JRviMWAcAgDFQeLgdsTAV/v3339d//vOfUERn2m+//Ta96oy0CHjvSYVBrf/XMP77
+vnjp/rvdsQOHwoPAAcTfAY+AWJsPGs+hyUjfEasAwDAKL5+UTrml4yGoPBwSWJhKtiiw//+
97/Xr7/+qv/+/fffX3/99Zf+W5r8Le2ff/6ZXnVG6gsP+nOp07mNav35VUvBJI/YEEPhAeBI
pKC5Ev+IscFU+BwiRviMWAcAgIEU7xkUHk5LSoAKqe3ytINfULCFBylCCPJ3rr/zMUbAHw+F
B4A7UPWTuoixofT/jPH3ZYTPiHUAABgKhYfrUSoUrBUQpAhhXy/FCMH++++//9b/PjcUHmIo
PAAcgzxFFdwv1Q00ef9EjA2j2ufgGOEzYh0AAIZTvGdQeDg1KRGa2uYjTznEhQb77z///FP/
+9xQeIip63f6vovkT6KJbSYGpNXkkOUxp7Fsn9OY8gVlbptq4fdlhDbUJ7K+X+24e707mvLh
/vHof2So9B0j/nGtP5/Xznze+8xrnng8aeN0T34+U+Nmf6K3Qowd7bex9F1PWs+5yedJ/Pm8
1/Uhtw7Wfeb7OW1bk98pPAAAQC2le8a0j8LDSZFkICa1zUe+ONImEhZ/mzwRcW72S+T2ZYzd
qfld79dLNBdCQZLl+fVWvK7lkeUxpwQ81Un0KyPxIc/PR70okAtUYMeewqLgQ31Oe4kZgxUC
pcKDRc/hnoWHhd8VI+e1iC+aplZ7rsrGz0RILhgxn7Vi7DC/jWTj9eSoc7719WHDOhDcHJSu
45XUxjoAAEDpnjHto/BwYiThsPh/57BJyh9//DFteeknH+x2+/GL8yIJ14Bk6XC2252b39p+
k4L0S4mxMEvOFw08thQeHo+HJzzChLxedLwnDrKiXifyLfaEAm2N/QoPbXZk/T5sXsvIufVp
HBOT1a9tns+IhsLDEX4r0xoDhu7rySHnfPXrQ5n+dTCh7RHfD7CJwgMAANRC4eHaSOJm8f++
LxQeYmr7rRWkWuSuJJLlMRNiwyKiQ1SFXFx04hsmv7WiQ2ysEeGjKflQ76tOwNvE3lkKD1m/
D5rXMlNc2f6rz3H2X/X0KNrmM6JWjB3itzXaYsDSfT054Jyvf30o0b8OHBQeAADgHZTuGdM+
Cg8nR5IP///3hsJDzNjCg0lq1/LIzYUH/aeyRye/c/JcJzrEl8tHl/3+9sqDiz7UyXztHLeJ
vbDwEAqPWGDVzbOlxY603zVD5lURiFFpnm1OLIVtba6t7+Zm+gzslBZ31DSfEbVirMNvod2x
fWFs1AnLtli01MWZsSdwxahYyXKD68MO6yDA9aF8vdUvtbEOAABQumdM+yg8nBxJGPz/35t1
AW+ERkYgjUInbi1jXKTwIOe1KibGFB6EQBSq46tEh07KU+OLj01fe+XBZR+a8evGbhN7YeFB
b1FjpeOvap4dDXZk/a4YMa+T/+wYrg/r0OdzPicnnKStrcMpHtWxbm7s662fknHfMp8RtWKs
0W9WPNuu9fHObnuexh/22PV3/tti0dJ9PWk852Yuf33Yax14eK8z8WHHbLmnTdTGOgAAQOme
Me2j8HABJIH4HkiCVE6STaLWkUDVohPb1jHW7bbk5jK3fWThofa330cVHtyx2p8qCVYCaG18
I6hS49vkOZ3cBwIn1SqS5xphkRN6W8a3r51FQt7/a/Pca0fe74oB8xpjxsvbI9hzKU/dbMt8
3BwrvfNZpFaMNfnN2jzPgfWRHspel1bWuLD/WjAkryc7xIpPPk7nOU+d3v4+6YuncevAwxUe
Zj/ZPprjvTbWAQAASveMaR+FhwsgCcP3QJK3vOg6DrFjfOFBJ5iJuSzN76jCg+xPXgtskurt
HFd4EGZBsCjmJMbuFRYjGCcsxEf1cexEwcckQgrnuDbPIfV25P2uGDCvM6EQTR9jMWO4Q5L9
zv2FXfn2pfzZMp8R8Y01d74tfrN9JJq2saHwENIWi5a1OJP9S58qWs55jYRf83E6j5G0awBl
nyTiKRcXmg3rYA0XS7OfKDwAAMDuUHiAayEJVj5JNkmnJFAtRYEexI6WMcp2x8g5+MT/9hlS
eFCLPU6ISz89OLbwoHCJcIVPtcBKjW+Sb/HVXnlwjbCoG7tN7Ll3Y6Vz56v0WGUbYxrsyPpd
MWJeFeY8zbFuLRcdWrOuZgGX7EqfV8rGlvmMmG6eqzT5zcZ3xpfZ81ijLRYt3deTQbGSJRun
17k+7LMOPJyv7WtW1kiJ2lgHAAAo3TOmfRQe4ESsJVg2gconr07E5VpVEiV2tCTIbYmh2OET
/9untl993qmkWCfqkQ9W+qyag5Qfc6JD0HbU+DTne9lu7N8rD876UNDJfO0ct4k9F7P2xNyc
Lf2wW+Eh63fFiHkNxNAshJbn7Nmrtq3P9dzX40v9LQpYxnI+svsjG5vmM0JsrQnCRr+5OPDm
V+bbDJXwWal/h7yu/Ty7ryeN59zOxa8P+jjrs8ScOv96faltTefkxrB+mnxTfd3wEHv2cigA
ANyL0j1j2kfhAU6EJEil5C0jIoZTEGFJ1uxeIsmlxf87Zr3fOeE2bbbbvZsWt5VEsqfw4EST
bunX136xnPQVPxIcnEtPAl0k70OLHr86Aa8Xe/EcyRChL0Nb9PHV598mOlN+Hzevvo/VOanX
2H6NW+M5UK3W306sTb4S8ft4TOLLtGQ8Vc9nRIUY6/Vb+LrY7shHVXHQFgOLMRquJ+NipUwq
TgPbTn192HEdWKTwIK9xBQhpLTHgQeEBAABqofAA10KSrlKCROHhCHoKD2Np9f/etM/vXrQV
Hlo5m9/3YuN8IsbeDNeHwyDWAQCgFgoPcC3WErj1wkP8juGiVSVRrYltX+Ip9vj/T/GOhLZq
DvZORvW7dWcQFzK3+z2+3cq+hQfFafy+FwPmEzH2frg+HAOxDgAAtVB4gGuxJuDv88SDYIsh
JU5beJhs31UEd/p1HO8ef2bfR8ljznPeYxl0Xoixk8D1YXeIdQAAqIXCA1yLciJ3iPgKPhdb
+06W2D2/xm9rr5djSvT2u4V3jAlwRrJPULEY4GYQ6wAAUEvzPYPCA5yPb/AOUoQsUgAAAAAA
gFtC4QHOx/crPAAAAAAAANwWCg9wPig8AAAAAAAA3AYKD3A++r8rAQAAAAAAAN5H6fsfKDwA
AAAAAAAAwE68Xv8HBkbLjXTFVfgAAAAASUVORK5CYII=</item>
		<item item-id="31" content-encoding="gzip">H4sIAAAAAAAA/4xTzXLSUBQ+Nz8kpNAAUmwJkraoUMWKty60K+x0HBdWHdx010khtjgiGILT
JeMDOL6BG5/BvePeh/BF8NxzElpdeTMn5+d+3zk339zkAECgvUZzKNbxbYcfeuHZcPzeBLUe
omUH4z7XDKo9VrBR/+Xp27AfUwV6xNfwnZmeTw7GF1x+jmZhobcEHqG9QvuCk0dooXaZq/U7
x4fSQNMpKC2HP4njaHg6i0OG7qO5cHUZ+9t/5SY1MOIoDD0qSLT8hMKM3PgBMDct+RV9N2Oz
t7LsbYd9dkVqOCRGfTQhHgHkKP/OeUf1I+A8uyrVaQ7y6lQUfsrToIJ0fuK+XSTfLZRk6Rf6
4jVqNCjhUcxjeABTmMEIoCw/4wHnJVij/W9lNYi0qxBxXrzOxAoTZUpcZ2IFNpi4viRClZkF
j5lVZu6lzBozq3CDmbVLJtT56yyf5ahvsve3CPpxM5Vhm2VZ5tBgon+TZWlg6RbL0qDGtzmp
U9JkcKbF3Zs77Ft3WPwd6roHcJenYG4KowO70EHhANpMb93jWW0s7XL7NrW/z9/VTL+rQxfV
HciTsyiYnJ+8GUejILYIu6buO5UPgzhgEarJfVIs+kdEAnQpVpkTXAynT6kP/yM1dftFguW1
wAdE7f+raXMrjoJ+KA912vISoC8KIDyxUJHAAEm+0CjAii481aRmirKhagvcNIWnzbu4mRGe
TihLeAY1sNMGWcQg0RcOYhaqsoIYoucQQ/S8wijWKmEwcBVGgfnA7ovZKIyG/eAdS2LTwZ+h
DWCIj55o5yR6/rNyV5M/AAAA//8DACWnSFamBAAA</item>
		<item item-id="32">iVBORw0KGgoAAAANSUhEUgAAAR0AAADVCAYAAABqpiQWAAAAAXNSR0IArs4c6QAAAARnQU1B
AACxjwv8YQUAAAAJcEhZcwAAEnQAABJ0Ad5mH3gAABaCSURBVHhe7Z0Blqq8EoRnXS7I9bga
N+NiHAJEQugknXSnDVLfObw3SidVPYb6gfHq3xsAAAxB6AAATEHoAABMQegAAExB6AAATEHo
AABMQegAAExB6AAATEHoAABMQegAAExB6AAATEHoAABMQegAAExB6HB4Pd63v7/337zd3o/X
+jwAoBqETpHX+3H7e9/WpHk9bu+/22N6FgDQAkKnyPN9D89unvfpbOc+PQsAaAGhw+B5ny6r
1rMb9/MdiQNAMwgdFssllrunQwXOcq9nzG36n+zjbQv7+F5P0/+QP2MbZ5Min+ESTKFzv7/v
c/AcbyRrvBDdiL0lvIZPc9vp0neLEWOGfr07g9AxwZ3lbEEzX2pF93QQOoq0GDEGoSPjur89
LvOfy8Ozm+jG8sTZQ4dRQnKG0OljMZq0h8igIHRMcCGz/cmc+usVQkeRcE6F+ftYjCbtITIo
CB0rCm8OROgoEs6pMH8fi9GkPUQGBaEzCAgdRcI5hfO74X0sRh57iAwKQmcQEDqKhHMK5/fD
tW0eQif8/x8HoTMIVw2dLoTiQiN+eNd+TETGAaEzCAgdRUJxoRE/vGs/JiLjgNAZBISOIqG4
0Igf3rUfE5FxQOgMAkJHkVBcaMQP79qPicg4IHQGAaGjBCUsMOOHdu3HRGQcEDqDgNBRghIW
mPFDu/ZjIjIOCJ1BQOgoQQkLzPihXfsxERkHhM4gIHSUoIQFZsKh3XoyERkHhM4gIHSUoIQF
ZsKh3XoyERkHhM4gIHSUoIQFZsKh3XoyERkHhM4gIHSUoIQFZsKh3XoyERkHhM4gIHSUoIQF
ZsKh3XoyERkHhM4gIHSUoIQFZsKh3XoyERkHhM4gIHSUoIQFZsKh3XoyERkHhM4gIHSUoIQF
ZsKh3XoyERkHhM4gIHSUoIQFZsKh3XoyERkHhM4gIHSUoIQFZsKh3XoyERkHhM4gIHSUoIQF
ZsKh3XoyERkHhM4gIHSUoIQFZsKh3XoyERkHhM4gIHSUoIQbzZj0ZCIyFgidQUDoKEEJN5ox
6clEZCwQOoOA0FGCEm40Y9KTichYIHQGAaGjBCXcaMakJxORI0YyJAidQUDoKEEJN5ox6clE
5IiRDAlCZxAQOkpQwo1mTHoyEdnjJQykSBA6g4DQUYISbjRj0pOJyB4vYSBFgtCx5vV436Zf
+t/f7f14rc9NIHSUoIQbzZj0ZCKyx0sYSJEgdAx5PW7TL3wfNh6EjhKUcKMZk55MRPZ4CQMp
EoQOl+f9/Xd/rg+OPO90mHxw4//u79QMCB0lKOFGMyY9mYjs8RIGUiQGofN6P27uciLYbo/p
WXccFp5LnBWY4wJj9bfj+Qj8LX3SubTuu7vgWXqL69xzwxJ7I7wySmyghBvNmPRkIrInlDCQ
O6Cx1lkzLJcWxyBxz9/iZEnc9/gKzgsVONM5y/3gj3puYj3LuT+XpKEus3wYpbavEutHj1P2
vmKbEm00Eg/r0o+JyJ5QoocctX7jTQp7hu0sZrnMIAPHMVDoOM/U2cvSSyJgogFzyOyCy4XT
fl6NF6Ibsbfoccr6V1qiRBuNxMO69GMisieUMJA7YBo6W5j8vW/TpQZ9BuFYDsrkQb3OMW+H
yzIXaOEl3XofJRjnzjiW+ScfTiDwtc8LV3e8D7O/BJy2cNA8137MMXQWf2HgunmGJfYWPU5Z
/0pLlGijkXhYl35MRPaEEgZyBzTWetUMy6UFdYCHpEJnfd4fwLtLHz9mPeA/QeIDIA6iLXjm
+XwoheHgntuFheP1fr1S/hzEvZ157jCIjjVOe1hib9HjlPWvtESJNhqJh3Xpx0RkTyhhIHdA
Y61XzkCchRwohI7bDmHAD53lYI80fH0w7/EMxVMOnf1l46rtU4YIM4SOEpRoo5F4mHo/il5r
CCUM5A6Yh858H8ddWk3CTpy8p5M9qIPgmbbtbGHk0HGEvo9h654flthb9Dhl/SstUaINRkx6
MhHZE0/dUSqJxlrnz+D+C7+mxHaZlQsWat+Kvxz61OiHDn155SiHzhaGPBA6SlCiDUZMejIR
2RNP3VEqiV3oBIHj+dyQPRzYiYPaBcOn1odIHDrL4y3UBKEz11DBEo6dft715fYdz2RKIHSU
oEQbjJj0ZCKyJ566o1QSg9DZDvZ5Ww/qLRT85g7UqNZvPgimYHBvsFvOYJYtPN7DOQ+XcJ8z
I7fdp3n8z9N2f+x0w0uj1J/Mj6G2QoQrBzfXsMTeoscp619piRJtMGLSk4nInnjqjlJJNNb6
F2wbMp8Bcc9cXGhSZ0ZlEDpKUKINRkx6MhHZE0/dUSoJQodD8t5OyHKW1nCSM4PQUYISbTBi
0pOJyJ546o5SSRA6XNwZTyZRUpdhXIYNnZSv4HlGiR2UaIMRk55MRPbEU3eUSoLQGQSEjhKU
aIMRk55MRPbEU3eUSoLQGQSEjhKUaIMRk55MRPbEU3eUSoLQGQSEjhKUaIMRk55MRDaoaTtJ
ZUHoDAJCRwlKtMGISU8mIhvGckkQOoOA0FGCEm0wYtKTiciGsVySvqHjJh9lGxyEjhKUaIMR
k55MRDaM5ZLgTGcQEDpKUKINRkx6MhHZMJZLgtAZBISOEpRogxGTnkxENozlkiB0BgGhowQl
2mDEpCcTkQ1juSQInUFA6ChBiTYYMenJRGTDWC4JQmcQEDpKUKINRnJD1PoyEdlITdlBKgtC
ZxAQOkpQog1GckPU+jIR2UhN2UEqC0JnEBA6SlCiDUZyQ9T6MhHZSE3ZQSoLQmcQEDoK5AQr
zShOlcZEZCM1ZQepLAgdLoVPBCx+l3kBhI4COcFKM4pTpTER2TCWS2IQOsRHkK4fiLX70rrP
h2T5zx9eNvrbIoxJfYgX+7vMy7hehyTlK3ieUWJDTrDSjOJUaUxENozlkmisddYMqW9/cM9v
wbIPHL9JPhxLzO7D4EOc1/jshnqOh+tzSFK+gucZJTbkBCvNKE6VxkRkw1guicZaZ8+wndks
nzm8D5zl8RYwQQB9MXVSnwi49EIEzK99MHvKV/A8o8SGnGClGcWp0piIbBjLJTENnfmsYRJ0
ovnvMl/wZ0e7Y9gd1Osc83a4VIu/VWL9UPVgnPV3mXNw8wxJylfwPKPEhpxgpRnFqdKYiGwY
yyXRWOtVM2yXWeXLpuXgDg/gNSx8WO0ufXyQrPWfIPHj4yAKzqTcHD6UwiAk7+U0fJc5A6c9
JClfwfOMEhtygpVmFKdKYyKyYSyXRGOtV85AnIWQuAObumeyjj2EAT90lkCIgsPXB/POAXnQ
cZRDp/YGOEJHgZxgpRnFqdKYiGwYyyUxD535Pk7xu8ynwzr5J+ggeKZtO6M4S+gs++MzIY0X
ogspX8HzOeumbSkaMenJRGTDWC6JxlrnzxDcZN0us44Hrtu3Oyh3f5pe+dyj8eP1Q4e+vHKU
QycOFY/vG6HTAUUjJj2ZiGwYyyXRWOu8GYLA8XxuyMZnF+65cPP7XTB8an2IxKGzPN7mEYTO
XEMFSzh2+nnXl9vnNSMmjfvjiTOdXigaMenJRGTDWC6JxlovzLAd7PO2HtTHcIm+Xzzc/BHq
DtrTfpf59HuYdF7r7wOh0wFFIyY9mYhsGMsl0Vjrhna/wHwGlDhzOeAChTozclnkn0+HTm77
Gint4PmcPVPrikZMejIRWShNpylHrd94k6L72xmR5L2dEDpMZqbx2/M40+mGohGTngQitQdv
qbRiKjEIHS7ujIdMlIXUZZjj8GbCdQsv49zjIUn5Cp7PWTdtS8lIqVSlJ6GIX0NchHKqaKx1
Q7u/AM50uqFkpFSq0pNAJFwr3HUjkFMHoWMOQqcbSkZKpSo9NYrE6wShAxggdLqhZKRUqtJT
owi1Tjhrp1GuCwidQUDoKKBkpFSq0lOjCEJnwdDu74LQUUDJSKlUpadGEYTOQnIGN/co2+gg
dBRQMlIqVempUQShs2Bo93dB6CigZKRUqtJTowhCZ8HQ7u+C0FFAyUipVKWnBpHcGimtnwa5
biB0BgGhI6QkVGFEcao0DSKtocPxy6nRAqEzCAgdIRwhpplSmUpPDSI9Q8fBrZOC0BkEhI4Q
jhDTTKlMpacGEYTOhpHV32bI0Ml5CvYxy/rCEWKaKZWp9NQgUlojqf1cv9w6KQidQUDoCOEI
Mc2UylR6ahBB6GwYWf1tEDpCOEJMM6UylZ4aRBA6G0ZWv0zyEwEXfvK7zHOegn3Msr5whJhm
SmUqPVWKcNYHQufD8g8cndBnWz8Qa/c5M8GHZO0+yjRzoJuR+hCvX/8u85ynYB+zrC8cIUYN
16+orwavnPWRquF65dZJ0VjrrBm2INmfEbjnww+z2gXOuqW/zsUA9+Fd5KcGUh/anvog9zKu
z+HIeQr2Mcv6whFi1HD9ivpqEOGsj1RNg1xXNNY6e4btzGb5zOE4cOYDPDhV8PXfDJ3UJwIu
3oiAKVyGpdB4IdTJeQr2Mcv6whFi1HD9ivpqEOGsj1RNg1xXNNY6f4b5Q87XICl+l7m/LCO+
bWGdY94Ol2quPrykW8cH4/Bd5kxynoJ9zLK+cIQYNVy/or4qRbhrI1VXKdcdjbVeNUN4+ZQ6
IdhfYoUH8BoWPqx2lz4+SNb6T5D48XEQbcEzz+dDKQxC8l7Ohb7LPOcp2Mcs6wtHiFHD9Svq
q1KkZm1QtZVy3dFY65UzEGchJEEofOqioJif8/BDZwmEKDh8fTDvHH4HHUc5dGovCTVeCHVy
ntZ9JdtmbXGEGDVcv6K+KkVq1gZVWynXHY21XjXDfB+H8V3mCz4owoM7DKPwjAKho07O07qv
ZNusLY4Qo4brV9RXpUjN2qBqK+W6o7HW+TMEN1m3SyjqwN1Y6nxwBHzu0fjx+qFDX145yqGz
hSEPjRdCnZyndV/JtllbHCFGDdevqK9KkZq1QdVWynVHY63zZggCx/O5Ibse2P7xdpYQnTW4
YPiEgA+ROHSWx1uoCUJnrqGCJRw7/bzry+0jQrKAxguhTs7Tuq9k26wtjhCjhutX1FelSM3a
oGor5bqjsdYLM2wH+7ytB/UWCn6bDtTP2YvfogN+Cobzfpd5HjfXcOQ8rftKts3a4ggxarh+
RX1VitSsDaq2Uq47GmvdyOqXmM+AuGcuLmCpM6MyCB0hHCFGDdevqK9KEYTOESOrXyR5bydk
OaNrOMmZQegI4Qgxarh+RX1ViiB0jhhZ/TLujCeTKKnLMC4IHSEcIUYN16+orwqRlnURj6mQ
MwGhMwgIHSEcIUYN16+orwoRhA6NkdXfBqEjhCPEqOH6FfVVIYLQoTGy+tsgdIRwhBg1XL+i
vipEpKFTM7xBqgmEjhXhn+yJm9IaL4Q6OU/rvpJts7Y4Qowarl9RX8zBrWsiHFc7hagvJhpr
3cDmydndhF7fWBjddUboCOEIMWq4fkV9MQdL1oQfWzuFqC8mXUPHTT7K9k1eT/dhGxvzGwuj
s51veyTJeVr3lWybtcURYtRw/Yr6Yg6WrAk/tnYKUV9MNNa6gc0fg3jXMkJHCEeIUcP1K+qL
ORihk8bA5m9BvafHvRC57SvkdNd9JWtm1jlCjBquX1FfzMGS192PrZ1C1NdKuG5TmxQFmxci
8SZDjRdCnZyndV/JtllbHCFGDdevqC/mYMma8GNrpxD1xQShY4r7pxL0v+NC6AjhCDFquH5F
fTEHI3TSGNj8DXLfjYXQEcIRYtRw/Yr6Yg5G6KQxsHl+3F+sdldVz/vuMUJHCEeIUcP1K+qL
ORihk8bA5rn5fFjZbttfZmm8EOqUPM19rD8nMGuLI8So4foV9cXyMdUIRPx6aplCIMtCY613
tngNfjV0HCatKRip8SnqiTFYGjoON0fLFELZIgidQUDoCFEwUuuzqS/moM96aBJZQOiALAgd
IQpGan029cUchNDJ09niNUDoCKgRyNTW+mzqizkIoZOns8VrgNARUCOQqa312dQXc5BG6Dha
1pVQsghCZxAQOgJqBDK1tT6b+mIOQujk6WzxGiB0BNQIZGprfTb1xRykETpuKEIHJEHoCKgR
yNTW+mzqizFotxaaRBbcUIQOSILQEVAjkKmt9dnUF2MQQqdMZ4vXAKEjoEYgU1vrs6kvxiCE
TpnOFq8BQkdAjUCmtsVn9ZjCgMM6aDG14oYidEAShI6AGoFMbYvP6jGFAeQ6aDE24YfVrq1G
OTYInUFA6AioEcjUtvisHlMYoBU64RCEDiA5Y+hwLXdvrUYgU9vis3pMYcAIoeNoGMIGoTMI
CB0BNQKZ2haf1WMKAxA6PDrauw4IHQE1ApnaFp/VYwoDEDo8Otq7DsOFDsPPXMKt60mNQKa2
xWf1mKx+Yl+DsXAIQgeQIHQE1Agkals9Vo0rFPcKHUft+mqQZIPQGQSEjoAagURtq8eqcYXi
kULH0TCEBUJnEBA6AmoEErWtHqvGZYqzr3+DOWpI7RprkGWB0BkEhI6AGoFEbavHqnGZYoRO
HZ2sXQuETiO1kyfqWz1WjcsUI3Tq6GTtWpwtdD67mb67tdcycTRG4o09tlCoGTqpcoQO2HHV
0BH33TI+GmNi4aC5PWb9DipM5kprft8VpVVorPVO1q6FxguhSsHPZzfTd6pM3HfL+GiMiYWD
5vaY9TuoMJkrrfl9V5RWobHWO1m7FhovhCoFP5/dTN+pMnHfLeOjMSYWDprbY9bvgGmSNxVv
LkdFKRuNtd7B1vXQeCFUKfj57Gb6TpWJ+lYaK5nGU5wjKvB9V/XPqOVMV6NZY4+LxlrvYOsX
eb0fN/dRENN2e0yP9mi8EKoU/Hx2V/imSkV9K42VTOMpzhEVzOugVphRz52Sq11rkYPGWu9g
6/d43v/et8cSNa/H7f13f84/ezReCFUKfj67K3xTpaK+FcZKpgjJzkPsdH1X916or5mOq11r
kYPGWu9g69d4vu9/t/eaORPxY50XQo2Cl8NupneqTNS3wljJFCHZeaKdruemvgtjaqfk+mix
mkP0mq8oW/pBnvfokmq51ApPdjReCDUKXg67md6psua+W8cFuCkUpvlAzhU86Q9yvzVBjHNP
+a0Wrp/W+Smaew9QsvK7zJdTROj4yy1H+OJj+9VtO3i1N/LJyo323GeTIp/hx+GEDgCAD0Kn
BOPyCgDAB6FT4vV43/7u7y1jjjeSAQB8EDoMSn8yBwDwQeiwyL85EADAB6EDADAFoQMAMAWh
AwAwBaGjxoXv+8x/4bvYX/TcWyn8G+Zwn68KhI4Sl/0L1+fgu1DouJD9vL7uLRRT//iLJhuE
jgrlfxT621yr39fzuTuzOb5rHeRA6Ghw+XctX/wNk+71x5kOG4SOAvj3WdcOHXdpjczhg9BR
AKFz4dDZ3d8BHBA6GuDy6qKh417n8N/lAQ4IHQ0u/49Crxk6z/t1LyklIHSUuPY/Cr1e6LjX
ePcST2e7uMrigdBRY7mkutybxeazvLXvabvCgef+A+P73TZcZnFB6AAATEHoAABMQegAAExB
6AAATEHoAABMQegAAExB6AAATEHoAABMQegAAExB6AAATEHoAABMQegAAExB6AAATEHogHPz
fOAzbU4GQgecmAt/TOqJQeiA07J8rg1C52wgdMApOXyQFj627zQgdMAJeb1fL3dphTOdM4LQ
AScFoXNWEDrgpCB0zgpCB5wUhM5ZQeiAkxKGzvQzbiSfBoQOOC3z94vNwYOvfzkTCB0AgCkI
HQCAKQgdAIApCB0AgCHv9z/XKXwVVPAOCAAAAABJRU5ErkJggg==</item>
		<item item-id="33" content-encoding="gzip">H4sIAAAAAAAA/4xSS2/TQBCe9SN+NK6TtKEkDgkkLeEhobKCAz2VqkIceEjhwq1yHdMaNSQ4
Dio3iwNH/gKX/gMk7og7fynMztihcGKt8c58+803s6OtAoBAe4Xmkq/j347fj+KTZPrOBLUe
oDnjacSYQdgjRZtEL4/fxlFGCIwoX8N/ZX46O5ieM/wMzUJgtCI+R/uMVS/QviH/o/YnVsv3
uCkNNJ2cxqr44yxLk+NFFjN1T7Hh8jL2+n/FJgkYWRrHAQESzZuRW5GtHwC5acmvuO9XbN4t
h3fb5d1ZkxoWyXA+mhCYX6X4O8e7So+IubMuVTcHnuqK3E8eFapJ9yee23XZ+IWCtQYJjOvY
gvkaxzuHBUwANuQXbCyvwyadX2yoAjSzJiXmtSuc2OTEh2XiFic24Sonbq0SAVrcm9Xmy7QC
3tsdon4Iyktc40utYuhyYrvHl+oidJ0v1SXhGxy0KOgzuTJg9f4274MdHt02gC40Cah7k+sg
YgpjF+4hdh8FhiwwuMXVhgjd5gJDKnCHb9Yvb3aXHpo/lkcnaTg7PXozTSdhZhG3qd4rwYdh
FvIY2sV7UFn0xkVB9MlXkRueJ/MnpMNvvKNeryi4vJb4gej8P1qKW1kaRrE81OkoKIg9UQMR
iKXyBDqY1BOacpaI6CJQIh1TbBqE4aEpAi3fx8OKCHRSsERgkIBdCjjIIQEXOUuFrCGH0qvI
oXRPcVTWOnHQ8RVHkblh/8ViEqdJFJ7xSGxq/CnaGBL89GJ2bjHPf1b1cvAbAAD//wMALMNc
t2YEAAA=</item>
		<item item-id="34">iVBORw0KGgoAAAANSUhEUgAAAS0AAADVCAYAAAACVaYuAAAAAXNSR0IArs4c6QAAAARnQU1B
AACxjwv8YQUAAAAJcEhZcwAAEnQAABJ0Ad5mH3gAABKiSURBVHhe7Z0BkrI6EAb3XB6I83ga
L+NhXIKgIYYQJpOEhO4q3hMhmW8W7QL/Xfx7AQA0BNICgKZAWgDQFEgLAJoCaQFAUyAtAGgK
pAUATYG0AKApkBYANAXSAoCmQFoA0BRICwCaAmkBQFMgrRw8htff3997ud1fz/lpAEgHaWnz
vL9uw2NeebwGI67POgCkgrSUeT4eqzOr5/3G2RaAIkgrN+ZSkTMtADWQVmYew9/Lddbn8y4W
lgss2iCtnKw+3/qS40BmwcnZTG4PZK8D0mqK5+t+G16+C0OkVR6y1wFpNcRjuL3uG5++I63y
kL0OSKsRzL8Yrq4KH8NqHWmVh+x1QFoNYD54NwdqvawvE3McyCyYnFbWZnJ7IHsdcmRv96fR
MEirPGSvA9LqBKRVHrLXAWl1QqvSAjgK0uoEpAVXAWl1QhPSWjIiLUgAaXUC0oKrgLQ6AWnB
VUBanYC04CogrU5AWnAVkFYnIC24CkirE5AWXAWk1QlIC64C0uoEpAVXAWl1AtKCq4C0OgFp
wVVAWp2AtOAqIK1OQFpwFZBWJ/QgLVwGMSCtTkBacBWQVif0Iq0W2oC6IK1OQFpwFZBWJyAt
uApIqxNal1ZgE8AKpNUJSAuuAtLqBKQFVwFpdQLSgquAtDoBacFVQFqdgLTgKiCt2jzvr9vf
7XV/zusBnvfbdMCm5XZ/2UOQFlwFpFWTxzAdgL8oaT1egyMqG6QFVwFpVWeUUYy0RsENj/mx
B6QFVwFpVSdGWs/X/TZfFv4N44hfkBZcBaRVncgzrZnH4L+cfAttezkFdg4n07J6lqhQD9/r
11204WV3iGPSMkwfyDvXijkOpDp2RifvstpCG1AXpFWd49KaxrT8r4cGJ++y2kIbUBekVR2h
tDjTgouCtKpzXFqPwf+Z1umxMzp5l9UW2oC6IK2aTL9Y+v1w8XvyNP9r4XIJuLnflxwHUh07
o5N3WW2hDahLjtc6L7sKIC24CkirE5CWMibIacKADdLqhNNLy83nrC+rp2nDBDlNGLBBWp3Q
i7QMp2jFhDhFEHBBWp2AtJQxIU4RBFyQVicgLWVMiFMEARek1QlISxkT4hRBwAVpdQLSUmYJ
cYowYIO0OqFlaQU21WMJcYowYIO0pJi7jgbuyuf7U5ucIC1llhCnCAM2FaRl39BuXuY/V3nf
K2r93Brzd3r+P2MpihGWL9/jbonq3WeprOZndmrcfNZ6YFMd7ADVw4BLjtd61IzfL2lYn5GY
52/eU5Sv7KpKy/wd4KZQ3bMryR0cZCAtRewA1cOASzVpGb5nVu9bCG8Ly963rrRMDl/9rTuK
TmdlBQIjLUXsANXDgEtVadl3L7gNw8YZzFtmf8N46eU70/p8o828/FxqGiF67rFujRse78tO
83iSppVr7Ruz3+892m2hTos9aJrLf193TUzdU+Pms9YDm+pgB6geBlxyvNYPzfi9TNw4g/p8
fuS7PJxls8hudem2iGgWxkdEi0BckX3FNc23SO0z38gni82Y7LmM9V0Klvlsy2Q9NW4+az2w
qQ52gOphwCXHa/3gjJ6zoIXVWUpAWmb5kUm8tN7zOeJZ9rfmnQT7U8ewL62ty14tchxIVdx8
1npgUx3sANXDgEuO1/qhGafPscyl4RjEhLHf3PZZmLt897PENS6/QkNap8DNZ60HNtXBDnAw
jNm9ev7OyfFaj5/RXG7NlvkK6vvGj5PWzOczqmW8vrT8l4eGfWl9ZZoH08epcfNZ64FNdbAD
HAxjdq+ev3NyvNbjZrSEtfD5QNsrBlcy5qlRLJ99l+2utN7rXwEmSGvaxycme+z4eNWX2bbU
zEeOA6mKm89aD2yqgx3gYBize/X8nZPjtb4z41cW0zJL4fesyn2j+6U1WJeWq20j9pw/l6Cf
MzOzDOM8y+Nxsf6l0iz2Wd3Wrzz8SnHGI+ccmNqnxs1nrQc21cEOcDCM2b16/s7J8Vrv+5BN
Z2CxZ05GtL4zM32QliJ2gINhlt2L9lD9B1YWpCVh87Mtm/eZYYGTrAmkpYgd4GCYZfeiPZhi
RQvWBWlJMWdcASNtXUbmAmkpYgc4GGbZvWgPpljRgnVBWp2AtBSxAxwIIxyWxlKoWMH6IK1O
QFqK2AEOhBEOS2MpVKxgfZBWJyAtRYSB7N2K9bAUKlawPkirE5CWIsJA9m7FelgKFStYH6TV
EtOvW/h/hQJpKSIMZO9WrIcqRetSVlqm2FmW1vj8MizSyo4wkL1bsR6qFK0LZ1pNsfVnRHkO
pCpuPms9sKkOwkD2bsV6qFK0LkirKZBWdnzFIwNV6cMuUqRgfZBWU4SlFVqq42aw1gObyuMr
HhmoeB/FC5bB9/p1F236+MmdEs60suMrHhmoeB8ZC2bPngDSagqklR1f8chAxfvIWNBMlT2/
EKTVFNeQlqFaOwlh3N2y95CpoJlmWc4I0moKpJUdYZgqPbgFlAou02TPLwRptcJyJ9V5ce8g
gbSUEIap0oNbQKngMo35f/YeBCAtKTt3JH0M/jOiXCAtJYRhqvTgFlAqaE+TvQcBFaTl3G7Z
LPMN9VZfevpz7/f1UvJeVT9s3QTwcbdExU0AV/jyzc8FNpVHGKZKD24BpYL2NNl7EJDjtR41
4/ee6uszEvP86pt2nMuiadm9a2hGTB5vfd/nTdufQWmT40Cq4ss3PxfYVB5hmCo9uAWUCtrT
ZO9BQI7XevSM3zOr9z3Xf4Q18rwPRS+z9ti6I+m7F4+g+GKLN75883OBTeURhqnSQ4aiZrg9
RfYeBFSVln0WNX1bzs8ZjDlTWcQ2Lt5LsuUPidf7rIVoX2LOX0phjRse3zqTNK1ca9+Y/X6/
1GJ1WWsWe9A0V+wXYcgxdU+NL9/8XGBTeYRhqvSQoag7PHsPAnK81g/NaH/N188JiSukefme
jc2yWWS2unRbRDQL4yOiRSCuyCxBmjmW2rYozXP2+sTz9TTfdTiN9V0Klvlsy2Q9Nb5883OB
TeURhqnSQ4ai7vDsPQjI8Vo/OKPnLMiLvd8iB0c0034L8dJ6C8URz7K/Ne8k2J86hn1puZe9
2uQ4kKr48s3PBTaVRximSg8ZirrDs/cgIMdr/dCM0+dY7hephpjPgL5nLpa4vM8jrVPgyzf9
zObHDtXa2ci5h3BYGhmKusOz9yAgx2s9fkYjoNky38tE3xvfxgjCs8/nUnLZpi8t/+WhYV9a
X5nmAWkpsZFzD+GwNDIUrdLHQepJyxLWwucD7UUMHxEtohkZn/uctRixfCSySMiV1nv9K8UE
aU37+MRkjx0fr/oy26z8mchxIFXx5Zt+ZvNjh2rtbOTcQzhMztbkiUWL9yEgx2t9Z8avLKZl
lsJXKsti3uiLDKzFFsIolsG6tDTLevN3zp9L0I8QzTKM8yyPx2W4rzLal3Zbv/LwK8UZj5xz
YGqfGl++6ec1P3ao1o4wUPE+MhX0Dc/Wg5Acr/WTtajMdAYWe+ZkBO07M9MHaSkhDFS8j0wF
fcOz9SAEaUkwZ0/ez7ZsynyWtYC0lBAGKt5HhoLFexCCtKSYM66AkbYuI3NxamkF3g2BTXUQ
BireR4aCxXsQgrQ6AWkpIQxUvI8MBYv3IARpdQLSUkIYqHgfGQoW70EI0uoEpKWEIFAoa7Y+
BDn3yDBlFpBWJyAtJQSBQlmz9SHIuUeGKbOAtDoBaSkQKhrYJhyWRoaiW8Oy9SCkqLRMrbMs
vYG0FAgVDWwTDksjQ9EqfQjgTKsTkJYCoaKBbcJhaWQoWqUPAUirE5CWAqGigW3CYWlkKFql
DwFIqxOQlgKhooFtwmFpZChapQ8BSKsTkJYCoaKBbcJhaWQoWqUPAUirE5CWAqGigW3CYWko
F90bkq0PAUirE5CWAqGigW3CYXL2JhUUzTBlNpBWJyAtBUJFA9uEw+TsTSoommHKbCCtTkBa
CoSKBrYJh8nZm1RQNMOU2UBaVbHu4rp7fy5zNxzr7q7O/khLgVDRwLa9rOq9ZChYvIcEkFZF
zD23lls5T0IK3oDr8RoCYkNaCoSKBrbtZVXvJUPB4j0kgLSqYe5/b9+K2V13eAzBmwr2Ji1D
8ZaEYfZyqveRoWDxHhJAWrX4uWVz6PbM9peB+O9Pj7QUEIbZy6neR4aCMUPU+xCCtCoxXQ56
pLX3pa7vr1n7PSN7C217qcpW/Snb/NhD8djCMHs51fvIUDBmiHofG/hev+6iTaHW2kYqLYPv
868cB1KNrWzTC3B+7KF4S3sFPdtjMqr3Ici5R5U+hCCtWhy6PHT5/VAeaSmwV9CzPSajeh8Z
ilbpQwjSqsXP9yfufBC/YtyXMy199gp6tsdkVO8jQ9EqfQhBWhU59isPXx6D/zOt07KVbXw+
FLt4S3sFPdtjMqr3oVw0dlf1PoQgrapY/yrouVT8PDedlc37jYvPbS1Kay9y8ZYEgWIyqveh
XDR2V/U+hCCtTkBaCggCxWRU70O5aOyu6n0IQVqdgLQSiSnm2Uc4TE7sZAeKZpgyK0irE5qV
ViB30ZZiinn2EQ6TEzvZgaIZpswK0uoEpJVITDHPPsJhcmInO1D0SD7VXoQgrU5AWonEFPPs
E5tRrZcMBY9kU+sjAaTVCUgrkZhinn1iM6r1kqHgkWxqfSSAtDoBaSUSU8yzT2xGtV4yFDyS
Ta2PBJBWJyCtRGKKefaJzajWS4aCR7Kp9ZEA0uqE00orkGvatLe9FDHFPPvEZlTrRbng0Vxq
fSSAtDoBaSUSU8yzT2xGtV6OTBSx79Fcan0kgLQ6AWklElPM2edIPrVelIsezaXWRwJIqxOQ
ViIxxZx9juRT60W56NFcan0kgLQ6AWklElvM2u9IPrVelIsezWX2V+tFCNLqBKSVSGwxa78j
+VR6OTpJxP6SXCq9JIC0OgFpJRJbzNrvSD6VXo5OErG/JJdKLwkgrU7oUVqGIm0dKWLtKxwm
5+gkEftLcqn0kgDS6gSklcCRIta+R7Ml96JcUJonuY9EkFYnIK0EjhSx9j2aLbkX5YLSPMl9
JIK0OqE1aX2e3sldpK0jRax9j2ZL7kUyQWCMNE9yH4kgrU5AWgkcKTLvK8mV3ItyUWme5D4S
QVqdgLQSOFJk3leSK7kX5aIpeZJ7SQBpdQLSSuBIkXlfSa6kXsxg5aIpeZJ6SQRpdUKz0jIE
shdp62iRcX9JrqRepIM3xpmnU/Ik9ZII0uqEVqU15Q5kL9LW0SLj/u/Yx8a9x8wrR5EO3Bgn
zjGTOj4FpNUJp5RWINOyqbq0dup7Gfd/DzseTjDkjXTgO+i88kWcY2Zj2iIgrU7oVVqGrK0J
Jl8iNyEtg2dsynQLGnNIQFqd0JK0zNPLplal9f6/fOwhUn8AznizmjqlQWMOCUirGZ6v+81c
lozL7T6urWlNWgvNSmv8j1Rah4cJ6qxwxr8zJM458p5nXilIjtd6hTb65zH8vW73t6qe99vr
b3hMjxeQloCI2i6fIeN/pD/zw8OEdT6Y8fMcy0Ot14vSNIdAWk3weA1/t9fsrBF3Pc+BTOL9
zphX1thPf3IH8gemSkMw6WfI+CBFWtFDhTV+mOdZptOUllbEWJBWCzwG55Lwfalon2ydUloe
3Bd5jLQMO5uP4waJYDVEMN4manhiDZtlqmU6zdeLPW8JkFYDTJeDHmktl4uG5YXTxjJ/Nucs
4382F89TlZa4vDGL56nMi/dJlcXzVNZFmwxTXpsYaQGAHKSlTcTlIQDIQVraPO+v29/w+jrq
94N4AJCDtDKw9ysPACAHaWUh/MulACAHaQFAUyAtAGgKpAUATYG0qtHu517TPy6Y3K1kn/5F
1/cvuA0cg83sDR4HJZBWJdr9F8bHa2jpDWJ+b256Y/++8U9/DALZmzsOiiCtKuz/UfVpGd9I
7f0Gh+/n28ox2MjV5HHQAWnVoNnfmrcup1a/QHt2PG/8Zo6BT1qtHgcdkFYFpksRzxumpb9P
NJdW/suWM/L7xm/nGITPANs6DjogrQr0IC1DO5/F9SstQzvHQQekVYNmLw9dxjfUqo+z4nnj
N3156NLKcdABadWgmz+qHnM3eqbVzjGIydXKcdABaVWihz+qfgytiNb/xm/jGOxLq53joAPS
qsb7cqSpXwyczk7mzOPShGeDmU9+DLayt3gcFEFaANAUSAsAmgJpAUBTIC0AaAqkBQBNgbQA
oCmQFgA0BdICgKZAWgDQFEgLAJoCaQFAUyAtAGgKpAUATYG04Fo87pe6jUuPIC24EGe90R8c
AWnBZbjil0D0CNKCS/AWlrVc7c55HYG04AI8X8+nuTTkTKsHkBZcBKTVC0gLLgLS6gWkBRcB
afUC0oKLYEtrfMwH8c2CtOAyTN9tOInL/pJWaA2kBQBNgbQAoCmQFgA0BdICgIZ4vf4Bcjgd
F60D91AAAAAASUVORK5CYII=</item>
		<item item-id="35" content-encoding="gzip">H4sIAAAAAAAA/4xSy27TUBCdazvxo3GdlJTEdSAPSIENai2yoKtSVYhFASls2FWuY1oDaYLr
oi4j+BA2rFmyR3wXCvOwQ2HFtcZ35twzZ8bjWwMAhfYKzWFfx7eVfBgnp+nsvAK0HqHZk1ks
mMHYY6JN45cnb5M4ZwTGnK/hu3pxNj+YXQl8hGYiMF4Rn6NpWOcbVvZR7rP2J6blu9KURig5
G6viT/I8S08u80Soe2geXF/G3uCvuMICRp4lScBAiObO2a2G/g+ARcUMv+C+X7VkN23ZLUd2
ey3UsEiO8zGUvgsPYQRQY+w7YppSO6TJ5IW9HlJHBy51xu4nl4vVQ+cnnluN0PiFovUNFpg0
UFR/jSN+B3CDoa8N0sQQmkxd1DeF2hTqiKg3hdosqQAtqW+2pemWL3t7i5kf/bLRQBpfxdCR
xPYtabyD0G1pvMPCXQlaHPSEXO2Lem8ge/+OjGjAIxrBDj5wVyoNuNIuJg8lub8tlYYI3RPx
IYvfl4/qlR/1gC+TNwmPT7Nofnb8ZpZNo9xk7ibdSYYPozySf71V/HPK4nusCqLHPkVOdJVe
PGUducf0jUeq4Mpa4gOq8/9oKW7mWRQn4aHOR0FB7Ko6qEAtyVPoYFJXaSrQMbWrdBWQSKei
mgYdLvGwogJtsY+HVWJRnqkCgwWsUsBGDgs4yFkSsoYcTq8hh9Nd4lDWOnPQ8YhDZGnYe3E5
TbI0jt7LSCxu/BnaBFJ89GJ2TjHPf1btevAbAAD//wMAc6CbJkoEAAA=</item>
		<item item-id="36">iVBORw0KGgoAAAANSUhEUgAAARcAAADVCAYAAAB9hLTfAAAAAXNSR0IArs4c6QAAAARnQU1B
AACxjwv8YQUAAAAJcEhZcwAAEnQAABJ0Ad5mH3gAAA6ESURBVHhe7Z0Neqq8FkYdlwNyPI7G
yXQwliA/AaICZv8kWeu53HPa08/s/ZKsBmz18gQAEAC5AIAIyAUAREAuACACcgEAEZALAIiA
XABABOQCACIgFwAQAbkAgAjIBQBEQC4AIAJyAQARkAsAiIBcAEAE5AIAIiAXABABuURcLhcO
jmYOaZBLhEbgR6Gm/ZDVfjTq8tm5EUzOfbS8YI7SclY+OzeCybmPlhfMUVrOymfnRjA599Hy
gjlKy1n57NwIJuc+Wl4wR2k5K5+dG8Hk3EfLC+YoLWfls3MjmJz7aHnBHKXlrHx2boTXiQCQ
G+SiDHKBVkAuyiAXaAXkogxygVZALsogF2gF5KIMcoFWQC7KIBdoBeSiDHKBVkAuyiAXaAXk
ogxygVZALsogF2gF5KIMcoFWQC7KIBdoBeSiDHKBVkAuyiAXaAXkogxygVZALsogF2gF5KIM
coFWQC7KIBdoBeSiDHKBVkAuyiAXaAXkogxygVZALsogF2gF5KIMcoFDhPkyHoWBXJRBLrCb
9VwpbO4gF2WQC+zi3TwpaP4gF2WQC+wCueyC1RSBXOAr3+ZIIXMIuSiDXOAryGU3rKYI5AIf
2TM/kMsEqykCucBH9s6PAuYRclEGucwQRQLkcgimUARyeRFiiA/oOBqE8+CQizLIZbsmwsfE
0nE0BOehIRdlWpdLaD8VQeOxvDgagvPQkIsyyGX4S4KmoznTvPPAkIsyyGX4S4KmoznbvOPQ
kIsyLcvlW+sNR3O+ecehIRcJ/u7P6+X6vP8NH0cgl880G8/Zxh0Hhlxy87j1oV6Qy4K9bTca
z/nGHQeGXER4PG/IZcGRtpuL6NeGnQaGXERALmuOtN1cRL827DQw5CLCZ7l8OmrlSGsVx5Dm
14aNAkvN3/UhzZcR/p7366qo6737bLh9sf3ckrCIL8/bY/xwvN9xeV5TK1sNdi4xR1tuKqIc
zToNTGOu7xrh737ti1nfCA2fT4tiltIkl45RSMjFD2dabiamXI06DMyNXALzTuXWLc9PYom/
Frl450zLzcSUq1GHgWnM9f0j9D8fMsjhdntek5dCwy7ndt+xc1lecukJB7nEnGm5mZhyNeow
MI25fmiE+fJoKY2JcF+ll87ey6Kw0F87oZF5jOXnsxAJMtVD+FxLnG23mZhyNeowMI25fnCE
eLexWvz9wh0/t0Mui6+PGf9bAbl8Abnsp/qocjboMCx3cunvs4RLoq6wSRID8a5mfYxfF9+L
GY/tDgi5aPFLu9VHlbtBZ4FpzPX9I4RLnsEEs0jmexdH5NJ//PZH8ZdyiR83lpkEYYxW+LXV
6qPK3aCzwDTm+r4RIrGMTLuQ5I3dHZdFr0+8HmMhmPXOJXyss4vRCNwLv7ZafVS5G3QWmMZc
/zLCLIn+GESy3aWsF39CLpNIwvGSyfIyaRRMJJcPv8EsQaijFXK0WnVcuZtzFpbGXHc4PVZC
6w92LrnJ0Wq1cUk05iysxuUyCGV6+lh+B4NcjlFtXFKNOQqsSbksLrnCNVXickoKjcA9kKvN
auOSasxRYBpzvdbpcQrkcoxq45JqzFFgyEUZ5HKc6iKTbMhRWMhFGeRynOoik27ISWDIRRnk
cpzqIpNuyElgyEWZFuSSu8XqIpNuyElgyEUZ5HKc6iKTbshJYMhFGeRyjqpik27GSVjIRRnk
co5qYtNqxEFgtnIJg3s5lKhdLlLtVRObViMOAmPnogxyOUc1sWk14iAw5KIMcjlPFdFpNeEg
LOSiDHI5TxXRaTXhICzkogxyOU8V0Wk14SAs5KIMcjlP8dFpN2AcGHJRpma5SLdWfHTaDRgH
hlyUQS6/UXR82sUbh4VclEEuv1F0fNrFG4eFXJRBLr9RbHxWhRsG5kAuiRfLHt4BYPHK/dPb
i6ReXHt4B4Do5Sql33/oLKG2WtFordj4rAo3DExjru8aIfUmaIHw+YUoVu/F3B/R+xpt3rfI
GaG2WtFordj4rAo3DExjru8eYd6pvF6VfyOWjr/77eMLaCMXG7TaKjY+q8INA3Mll3hX0r9f
9OadFh/P2/Dv/bH597VclpdQHoQT6qgRzbaKjNCqaMOwNOb6oRHit/1YvbtrMMf0b/ERS2O7
cwlCWr7h2TyGzhuhxYRxa0SzrSIjtCzaaGyNuX5whHi38Wnxx18336dZyKXfCaUeY/xvkUsu
NNsqLkLrgo3GdyeX/j5LuCTqCpsk8YlhNzPucub7NvOx2QEhl6xot1RchNYFG42vMdf3jxBE
MZhgvnT59g6I4bLnzc5luoxaP8ZSLvGl2FeZ/UgYozYsWioqRutijcbXmOv7RojEMjLtQsYb
t5Msoh1H97lYCJt7LknBrHcu4WOdXYxG4NpYtFRUjNbFGo2vMde/jDAu9OEYRBLvJl5HWPyr
Z4vCEQtpEkk4XjJZXiaNgonk0t+XWe9s5Ah11IZFS0XFaF2s0fgac93hNFgJrT/YuZzFoqWi
YvRQrEENjctlEMr08zXyOxjkkodiYvRSqEEdTcplcckVLqsSl1NSaASuiWU7RUTppUiDOjTm
eglTQA3kko8iovRSpEEdyGUX0T2axK8crFnsjFZfj1zyUUSUnopUrgW57CA84zQ+td2LY/tT
eRGP5+2DgJBLPtxH6a1A5XqQy1eWP6S3/XjF45b4ieAZ5JIP91F6K1C5HuTyjXCzd7ETeV0i
pQUSP8WdfmobueTDfZTeClSuB7l8ob8MSsjl268JvH54b7vDeYnn/VESHsp1HZm34jLXk5q/
60Maz6f/K2flEkjdn9EIXAsPrbiO02NxijUhl28cuixas725i1zy4jZOr4Up1mUqlzC2l+Mt
m9eE+XJDd0H3texcxHEZqdfzrFgXO5cdHHsqeuZxS99zqQFPbbiM1Ot5VqwLuewiehYocYk0
fS56DeBwpByEXPLjMlKv51mxLuSiDHLJj8tIPZ9npdqQizLIJT/uIvV+jpXqQy7KIBcZXNXj
/Rwr1YdclKlBLh5bcFVTCedYY+FrjDH8CR3IRQZXNZVwjjUWvsYYw5/QgVxkcFNTKedXY+Fr
jDH8CR3IRQY3NZVyfjUWvsYYw5/QgVzkcFFXSedXuFbkokzpcvFcvovaSjq/wrUiF2WQixwu
aivp/ArXilyUQS6ymNZX2rkVrhe5KINcZDGtr7RzK1wvclGmZLmUULppjSWeW8GakYsyyEUW
0xpLPLeCNSMXZZCLPCZ1FnxepWpHLsogF3lM6iz4vErVjlyUKVUuJZVtUmuh57VHqHbkogxy
kUe91kLP6YRQ/chFGeSig2q9hZ7TBQI9IBdlkIsOqvUWek4XCPSAXJQpUS6lrh21uksNKEag
B+SiDHLRQ6XuUsNJkbkX5KIMctFDpe5Sw0mRuRfkogxy0UOl7lLDeUfGfpCLMqXJpfS1I1p/
6eGkyNgTclEGuegiWn/p4aTI2BNyUaYkudSwdsR6qCGcd2TqDbkog1z0EemjlnBSZOoNuSiD
XPQJfWTvpZZwUmTqDbkoU4pcals7WfupLZwUGXpELsogFxuy9lNbOO/4sU/kogxysSNbTzWG
k+LHPpGLMiXIpda1k6WvWsNJEXr9oV/koox3ufw4n9zzU281B/OOH3pGLsqUIJea+am/2sN5
x8m+kYsynuUSSmth/ZzqsYVg3nFyYiAXZTzKZazJU2nSOR1++CkjRyENqNR0YgyNuvydDUO8
Tk5vZUnnFB5+9xDRF3o9fyocHEejLn9nwxCfk3P4iyNUJmY3xNdhVl/QtFwCB8ZCLsp4m5yh
HGcl9Wjl9LH/xD80L5fAx9BmkEt2/p73a7jM6I7rvftoiafJOc6R1hfMmMPE5hMzrWc18SGj
EY26/J0NQR63y/N6fynl7359Xm6P/u8jXiZnPDdYMHMe/bAfxiariDGwN+Nr1GXUuQWP5+1y
fQ5u6Vh/rBP4O97NBRZMxxDM8Md0rCGrBHFgUS0adcmP4IXHbXUp9LpEijcvmhMhPt/jkaK5
BRMHMh4JUl/WXFZHicLSqMvf2RCivwxKyGW8TApE2ascyU9ydP87eyQfjiN5dP8njPwITtgj
FwDIRzNy2XNZBAD5aEcuf/fn9XJ7zi7Z3tAFgHy0I5eOb09FA0A+mpLLeCnU3/xL/BAdAOSj
MbkAgBbIBQBEQC4AIAJy2WB4X6Z/Riv1DNanmgTrDU/fh8c9PK5whn1Ow+Nvbsob1tXzGmNZ
lnVNNiCXFWbPKE0LeSuXTzWJ1RsW8PRY4Wn7rrad48pm2NUyLcJXXfHD29X1on9cZzVZgVwW
rH/2RftnYVLjfapJrt6/x2PxXbSf+ItFrV9Tz9/foq6wOOf1aFhXoBPy7f5Y7VyMazIEucSY
/xRvYnJ9qkmz3jDW+MAeawqY1tU93i08/upxvWRlAHKJWH53DrxO9rhtlWcrl081adYb7xA8
1BTq6S8jo5VoWdfjNp631+N6ysoK5BJhf7KdymVx/8VJTYHhxu742GZ1dTuQOZ7X4yIX5LLE
fJvq8bIoPGb8O1kd5jXNLBaoUV3TLmp19JJwlJU2yCWm/05o+cuNifE+1aRQ77zdjzCuaUFY
oONqdFHXShCeslIGuaywfWowPbk+1SRZb3i8xcN1C3n82KqmJdvv9PZ1eazJBuSy4TU5+q3t
YssqTP9dbN5SL+fYp5pk6g2TfqxlPuLvsvo19YSdSlTTdi0a1TXxGsP6/HkAuQCACMgFAERA
LgAgAnIBABGQCwCIgFwAQATkAgAiIBcAEAG5AIAIyAUAREAuACACcgEAEZALAIiAXMCG6Leb
x5ccgLpALmDG+LIOyKVOkAuYgVzqBrmAGUu5RC+ahHCqALmAGdudS3iZz/jV7qBkkAuYsZDL
5sWqoXSQC5gxyiU+Knp96uZBLmDGYucyPTVdz1trtA5yATM291wQTFUgF7Bh8RYhL5ksL5MQ
TOkgFwAQAbkAgAjIBQBEQC4AIMDz+Q8NyWrkIAy3BgAAAABJRU5ErkJggg==</item>
		<item item-id="37">iVBORw0KGgoAAAANSUhEUgAAAzoAAABGCAYAAAAEueGTAAAAAXNSR0IArs4c6QAAAARnQU1B
AACxjwv8YQUAAAAJcEhZcwAAEnQAABJ0Ad5mH3gAABZRSURBVHhe7Z29leQ2FoU7gc2jY+gM
xpCx3jrr1lEQ44wvo20loAzKWtmKQactmfKUQS0eQIAA+PBHgsQP73cOpO4iCQIgcN+7JLvm
7QUAAAAAAAAAkwGjA4Dh+Xq8vb3emPJ4LrsAAA7zfPDr7G3KhQZdAQCAM4nFFBgdAAyUkDzE
f2cAyRVoS7GZeT4mNjrQFQAAOMLemAKjA4BhtoRklr6AaYiZGRidAYCuAAA6IiOmwOgAYKgc
xL8+Xx9vH6/Pr+X3S0FCAjoERmdwoCsAgI6A0QGghIpBnBaYfKwKowOAAUankK/X54f9moar
J86rHJeMHXQFANARMDoAlFA7iFN9MDpgRSWmO+ZE06eDFYHR2QeNjTE7Xl1i23XDBl0Zkd50
5+r2cH/b8bFU8vX54W7bLCaa83p76Nxqn3rrMFVfxRsgz8/q1/dSMmIKjA4AhtpBnOqrHyTy
qN0XUINdAd4kua3mUkUygtJ8VFiLlIyI8qGTl49PkeosiOTv87Jhg66MSG+606Q90iTxx1N7
4tJD8z507tV01JGvgvrMmFDx1qXYlm5PyxylErG4sWyD0QHAUDuItxQRJCRzMUFAIjKC0nxU
WIv6riuNkU5s9FjB6IDT6E13DrSHMzrLZ2nZofN6xy7YT09qyFdRfQdvgOwynL0BowNACbWD
eMsgUbsv4CjrKxJ75kTLuVQRGJ19aKMjsF+1ka/fwOiACL3pTrP2+EaH9MY2Bj5mf1EeD3He
bZtlXx5i/WU+gbFNDLd/aX1HboD4bRlWezNiCowOAIbaQbx+kMgHCUl/6FcSLg7wPZERlOaj
wlq0jA7h3PX9jCc0dYGujEdvutOoPZbR+ViMRNjo0Hlon2WuGyNhnZs+k8dnvmqmz087mbZY
a6m0PmL3DRBxli/dx9rX92IyYgqMDgCG2kH8jCCRS+2+gOPYAX4NZmzZCHfLuVSRjKA0HxXW
omd01rmkynXDtrMvdG2hR3WRyXKOJvSmOzXbU3C8MRfq5sD6tIaZlXK+2tvovLT/cm5Zl57P
axu4qrbouqgsdeyt79ANEK9Po5IRU2B0ADDQwq8ZjH1RvpLafQHHsQP88lE2LedSRTKC0nxU
WIsbo0NQvZkJUTXK+yKTrymvaw8oTdHfIMbTm+40ao8xOsvx2syI4o+feTpi5q1ea+pY++mJ
X0xdy/nsutVxYv2Ytqi1tLe+ohsgm+PdPg0LjA4AJZQH8SBGyBjBuYSKfQGVgNHJCUrzUWEt
irFhh2bRmeuGrawvZHKmvKSdQYmykwA7wOhITExej3eegFjztIrR8dHnpzpNWwqMDsehGyBu
n4YFRgeAEmjhz2IOZurLLMDo5ASl+TiyFt07tOz4hEzQKRT0Zdrr2SdhUwmjI2GMDsGaHc+I
yLnMHKtY12hsuhszQ3+HY+rj1lJefZLQ2l/aHz+exlL3SfycPFmnxHRm2QajA4ChIIh3z56+
HOm/Eufo3SeBHVSouPtr4V1KRHjZO2B6fxOklrL5g1P7PKH+5vVnS3gMnTYH/wiWwevPqPFI
khGU5uPIuuqN3L6c0WdoTBx+zHvTnRbt8eeELFSBfx1lWcwM6ZH+zHzrGv28GeE8Y2Kf63B9
6z58HQLR/mh7BOu1GFifMmIKjA4AhjOCcysK+yJFfX/fdSDJCtqJgPX1+ci7Y2fVszmv3Bbp
jwli/D5F/SHE+cwffspz77zrODsZQWk+7qcrlEDVvpTQmNQfl9MusVfYAJiQjJgCowOA4a5G
52C/TUDPT0Iej4eViLim4GgSIu9Spe4UmmOZfpf2Z7m75mhtKgm6KxlBaT7upisn9Bcas9UY
lpnmGgAZZMQUGJ3J4B7RaiFdH1MuZTM5SCT19tAdabVPvXwkVZ/3iNZrl9PfVKPYP9yzmSlI
5PeFxjAv2HLQedZ/lyA7CaH9rGBvJwNHkpDsvgSTkPL+6DnoTz+53uotlDnICErzcTNdqX4d
oTEhjeGgfSE74DZkxBQYnRkxArs1K2kRJBHmjxUVZ7w7WkJBfYGAJRHb0u1RwSUeU3683t/e
xX9nICMhkUTGxRlzZtwFaj6t17EoCZE/WuZ7uUO6Lwl5qjbE7rJa/fkwd3vdPpX2Rycga7Hq
k+3LuQY3Ygk8LM9vYvy+TThe99KVokQbGnNMYzhEG7LG6GTcG6vQQXASGTEFRmdGjDhbCezy
WZ4h8I5dsAU3O5BFKKqPnsaIooOOE2xE31LvLqtzpYxOrjkYgczkSgZmrs96Hqht5lrZF8oI
zP4khHACuahvTxJiF74Nbn/WIGz1fVd/1n23c1idc/v5jYmamZnWn82ddIXWQ0pnNdCYcF02
MY1hoDbHzNgF6L7r9srxb9wmMCkZMQVGZ0aMOC8Bh8Q1JjK2mJtvA3GDlRSuhzAUmYLrBBZm
/9L6zGtn1Bddrz5ItD9mdPy2OIHUYaaEJK8vKiDl7ueO+RpMjyUh9vGyjo99r5Ws13mbaLHt
l/sufd/dn1gSohKfrDG5DbF5OdP6s7mTruzvKzQmRExjOFrPNzq/1W+BHpu89gNQQmy+q20w
OjNiBHZ9DzhsdDxRMkbCEnJjlDIFV5+fdvLFniitj7D+vsYEFFFkkBDnCBsdcRb6jni5/zY4
ucQWjIvdhjol1bZS8vqi+hHbz00QdBCP9d8Ebnse2IjP3SSE0NeIijcWkXrU3NLntNvq9sm0
V9dhjlX77e9PbA6rPqUTmTsRm5f5628s8vs1vK7QGgnGmhDQmP0aw0H7N1xH1pj5BVoI6pOO
KTA63eMFAb9wymcJzePTEh1uX21szDYdDJZAIOvSk6hUcO3AstSxtz7viwTspzTUx/ira16f
gsQWzJZN4MobFBdzrS5OSDTy+vP7qTFW7fKDeFbQDiH6vE1CBKVjYfZnEgUq1vUw7dVJmNlP
9X1/f2JzWM27PdNiXmLzsmz9jcONdIXOW9BeaIwq+zWG5/mofd1LULpXf+4BwJGOKTA6M+KL
uXlKsxVUP7j4IpUlzsv57LrVcWLy7RF7pr7tN6a5BtAJAJvjc4U3tmB4Nv3JjUQ2sr21g0Ju
X2g/5tzOdbPGmu3fut25ZiFE3WwSQsi5mjkWpo3eea3PQ0nHuia4MSrpj52EiJ9txy3PWTaf
5ic2L8vX3xjcSFdoXeW21VmT0JgwEY0J0Nbo0PlVe83YCGhO75nGAMRJxxQYnRkxgruKnfME
xJoRJqCaD2lirMdmGRMffX6q0xP/XfURG6ND6Lam7nS5fQoTWzBhaiQl9QNTfl9obmzHfh1b
OW6fOmhzY50ftO15yCcANJ7p9+fZeSSDqt3utcg2m8RDlI8Pk6hs21yYVJl63Wso27hjLsxN
bF7uW3/9s69fQ+pKidGRden+QWOiBDQmRGujQ7jXIbOfABQT0yS1bTE666LbTkprUVvufEUd
G57E6Ubw286HFTKtsPYdGyqbvlvjEuxDamxOgjE6BGt2PCMSF9R1nsRimRlXGjNTHzdGefVJ
RD3sPkv748fra0V9Ej8Hd94/H31RL05KWCN3hJK+0L7tA+Nc7J9LddhqOhU1Lalt1ucZum5r
5TE9i41L/THrQ+P392s4XSG9L20jqE4PRgfMxrgxxXqiYzV000hqIF+RFmK2oTLJZY4TAcY8
fZXBpuGitILdpg9yW0LU5bE7xuYkNoGRCs1EP6jLsoy76Yco5lvX6Ge/V+tEj8Yy+1yH6/MW
F7djyARZrIsqcj3FliOJlj/2V173LYV9ab0Op0JpaWpOXoEdTNz2qHUVaiOnXXX0LDYvj62/
IM01/ka6QuPVw8S/OTA64CxGjCnOq2vBDoQSSStB3jY0dHJmMFLB5kwCQVCOBetKLcyxTNuj
YwP65FhCQvSTlOzpy/H+g/7GcJ2Ta/JD+hYKSCHtuioopceOYkjBGDfX+ONzYhhdoTEJTixw
FTA64ExGiyne3+jQh0sHTAAQQeXBBQPad/36Yr+h1AGu8bpj/oDIoJMUSGWS4nflC2GCYKjt
G4JBMD42oFdiCyafVQRaXv86fQEz4Ol6NBkNa9dVQSk9Z48bnWs1PrdfcYbQlR/vr7f35D9T
DE7mx/u/Xv/+3/ILANUhHVi0aICYsvkyAmk4lg7IdosOcO2nBspvAGGFXnXMb7sv1E7wkAHl
eDAoxgmCT9Wf2F0+25k+HmwQjI9NGHvsq5o5kElswZTRPimp1xcwAZZuxbQlpl16TqvP1n34
/UJ3lNNBKT1njxidFhp/I12JJjzgKvBEB5zOQDFlY3TUhuVk9C/Xc09zjJgFhF4OAHfidf+t
FqrzlmikL/qbklOZFQTtwgcQPTaqb6sxsfqaGpsAui7dZNm3WDAGJxBbMOX48zNnHtSjbl/A
6NhBJBAwEtrlBiX5iZhjoRtafRodu1yn8XXXYte6YsYGtARGB5zPODGFMTq2uDPGg4KGScD5
xqvjuROv+2+1kBp0tWgLnLt9X2bguUE146Ibb45d+poxNjyq7/aY+cYHXEFswezDTUrq1h0n
3Ze1XSgjllKcuejfRMnQLjco7V0rsePC29x1xJSYUDbX+BvpSqbRWduOsqekaGV0uLaijFNK
GSWm8D0jsVoa72uWbYL8ojswstGx2+j3IRUEc8bGHGMPgNWG4HGgPptrsXehxVGLuX69cc7p
C+gUTlcsSJtIS2yNciUorV0mKH3wdRBrPfvvvqXnLGl0wdy29LWNxt9IV/BEpwtONzoJvQET
MFFMOcXoqOO5E6eNTmBMWfQgBUtOZZsg6H5m12H6rl2q2U/1NWtsWFTfwxcSXEMiiO9BroUW
1/WEvoAxIZ0yOsYn+SVBSWqipZGuzOr6ezY67mfna/yNdAVGpwvw6ho4lcFiSrHRcVk76Io8
Vc41at1f/nGS+cd0BLKTlYNBDtbgOn2wPg8FvXWcuHaHxobHXHDr8R9NFMSMK6mckCzzJef6
1+fH6/3tXfwX3BrSKEtTFDTPt3qzwmuXE5TUB+p3R+v1sYGg9Pwmtn0LrLHc9UfnKFinzTV+
Jl1J9AXfutYF+NY1cBq9xZSoJqltW6NjTrSWcLIdFnrqACvEbEdIu4X7S2b1+nx1ggbrOOVF
si6aVWTz7PH5+OADqCQ3CK6Yix6sE5xLIogXsVz/5Jw+i5p9AeOx6o8qWm85bfPnyVa7fK2k
ae3qla5fHxsISqSfwTWRO2fpHHlzuw+Nv5GuRK8vuAo80QH1WfVOlU5iSlST1Lbyvz7Khk6Q
u9gS4gnAJdSbh3LBsnc2rgJrCrQgEZSqGJ3RuJGuwOh0AYwOmIeujY5APmJPLThqSOypEQBX
USchUXcqWidsdfoCQBkwOltupCswOl1wJ6NjPxW4W7kHx2PKBSMVE8ZZAxsYkwrzkRZd0txf
wYhry25z6i7OUZb6nbvjiTHr5tr2i/M6AvfkAUZnH6PoSvT6Xk0LDemDuxkdMC81YgpmCACG
gwlJ0z8S9hksaZSJnN3eM5MUGpuAcMaeQss24unzITKC0nzDeyNduY3RiWhIB9zF6ND4g5sD
owNACUcSkiWoHgjydYPTweTqUtq0Vd4p4pIUmVgy7ZFG5x4JxGnA6BQymK7Q2unG6JxPUEOa
QnMGRgfcBBgdAErYn5Ac/yPh2kle7frOg8auxd3qWJIit/niGXvaA/KA0SliOF2hNdJd4n8e
MDpt4Y0OzVGxbpZSx3fb8/7MJ4XEUr8zr2qv44mA0QGghH1iIoPdQRGqHzBHEUZq5zZgqDGt
Gai2RMece6oTetID8oHRyWZMXRHbO0n8m2tIM2ZdR1vo2rqQSVj7rufAoetPmuWM55lGh66d
mrObeYUbbTwwOgCUsCNASBE8Ij5aNEWpGo0HCXabIKJZBb9NkqLO7557kDHtGRidPIbVFTpv
L8mYWsPtNKQRN3mqRtd1w/PTm3vLOtg9AdpoUnBe4WbbFhgdAEooFDUpOksyUaNcmpD0gbrj
xrUznqTIV3rssfNLxljmGB33lTrx2Q0SiFOB0UkzuK7Q2qx6yt2oNUxj0EZDGiHWWB9fXHEu
dI1ykNd554SkY4d4rfrOwOgAUEJJQmLdMa1U6gpqYXLViL1GpwblRkdc8weMziFgdBJMoCvR
a3wlrTWkDf0YzXOh65pGrSc9Hv/888/r559/dtZHqHz//h8xf7ZPJ1XMUvs0mVd4quMCowNA
CfkJiS12tUpd0SxJrhpCIsW2s3WSos7vn/v57H5E+wZGJ8ocutLLdVRruP4YrMQ1pAWzrqEt
dF2TeK/xaZPzxx9/vH766Sf58y+//PL6888/5c9U6Gcqf//2X/E7N5at55U6/1nnHg4YHQBK
mClIjNIXaif3Tr8S8zODiXylAXfNrgVGZ3Dy+tLqlR+XxhrSAEqQ2497PejacYQ+97G/Wp2e
5kgD8/ff8ndtdMj0EPSzXa+66cDN9fi8knNi2c6WjMmYY3Rmus6HgNEBoIS8ID4G4/SFS4pU
kFkCQ/VEYg1UqgReT/DEU7fprKTpFsDoDE5uX9r3ubWGXM9c60ePLUfocxu6/iGpIdOj6yfz
Q+jf//rrL/m7mj/ceK7X/qxYIM8No5MHjA4AJfx4vb+9i//OwEhBj9raQ6KgGWnsBiMWlJ7f
RPLwbcJxv6euyGTtrEwQbKAbRjMONxkKH+4zB6EzjhH4+nx9WmNDT3F8Y6N///333+XvUqs6
NjpYWgsZMQVGBwDDTAnuYH2Rr4r1clcUQeQ0okEpsm1o7qsrsybfvUGJ8ax3+MlQ+HCfGaRB
UUZkLe6c/f79u9mmsT+jJz5qrnMxScUI2u+suR19JRKvVbtkxBQYHQAM901I+qB1m2e6/p0C
ozM45X2B2TmXmU2OxjYk9s8+8knIYkKc4k1A/fmvv/66fPKST3b05/p1tlFeq741MDoAlDBb
QmIL5lqgkeAK5F1JZv6lgtJ83NvoEGouzDIGnSDv7N/jbzVINzT2z+dD8x2vVXcNjA4AJUBE
AGgGjM4AQCNBG7TBudboCPBadd/A6ABQQjqIqzuT54pe+NG49Y8JVn9kDkBjbmx02uqKIDuZ
g9EBbaB5a///WlrPe6y7IDA6AJTQQ0Ii2hAwMXRu/ZoC3tMF0wGj00RX5LhLA5RrdBaz5BXI
ETgbmmfgviidZAqMDgC5pBOS0xELk1+z1DY7EfF/B2Bwbmx0TieoKxroCegfSmoByAZGBwCf
eEKyvvpxVkJgvZrmt4MWLPMa25R5IbgnNzU6TXXFAKMDAJgMGB0AfFJ3XnXCEE4Igo9WdclM
5PxXWWQyxBidO3zjDrgJNzU6LXVlBUYHADAZMDoA+BxPSGpi/x0OjA6YHhidy3VlBUYHADAZ
MDoA+PSVkMj2aHNDCxavroGZgdG5XlcMMDoAgMmA0QHA53hCUusVE4Voj95ffv2r3TYkJmAy
YHSu1xUD9AQAMBkwOgD4HE9IavJ8uOehZAdfLw2mBUania4oYHQAAJMBowOATzwhkeZC30Hd
vPpRAfnUZqlflG3OpxOik84PQEtuanSa60pSdwAAYEBgdADwSd15BQCcxm2f6AAAAKgOjA4A
PkhIAGgGjA4AAIBawOgA4IOEBIBmwOgAAACoBYwOAD6UkKzvqttlyvwLgEYEv0VsWqPD9FUU
6AoAABwnFlNgdAAAAAAAAACT8Xr9Hx50mzTvH+31AAAAAElFTkSuQmCC</item>
		<item item-id="38">iVBORw0KGgoAAAANSUhEUgAAAzoAAABGCAYAAAAEueGTAAAAAXNSR0IArs4c6QAAAARnQU1B
AACxjwv8YQUAAAAJcEhZcwAAEnQAABJ0Ad5mH3gAABarSURBVHhe7Z0/lu0mEsZ7A7OPXsPd
wQscTDbJpPd4ES95uYOOvQHvoKNx7DX4dOTQmXdwhwKBCoRQgZBA6Pudg91XfxCF4KsqpHvf
2wsAAAAAAAAABgOJDgCOz9fz7e31FinPz+kQAMBuPp/xefY25ESDrgAAwJGkfAoSHQAcFJA8
1X9HAMEVaEt2MvP5HDjRga4AAMAeSn0KEh0AHKMFJKPYAoYhlcwg0bkA0BUAQEcIfAoSHQAc
lZ3418fr8fZ4fXxNn08FAQnoECQ6Fwe6AgDoCCQ6AORQ0YnTBNOPVZHoAOBAopPJ1+vjwV/T
8PXEe5XjlL6DrgAAOgKJDgA51HbiVB8SHTBjAtOCMdH06WBFkOiUQX3jkp2gLrXvvG6DrlyR
3nTn7PbEvtvxmCr5+nj4+xaTica83c+vHS5CmFI+F3Pqq7gA8vlR/f6eisCnINEBwFHbiVN9
9Z2EDAQkPVLk4F2Q22osVUTglMajwlykYESVhw1eHh8q1JlQwd/Had0GXbkivelOk/boJCl+
PrUnLT007oNzXX2s8HmZS0l9rk+oBPNS7duW05YxSiVSfmPah0QHAEdtJ95SRBCQjMUADokQ
OKXxqDAX7aor9ZENbGxfIdEBh9Gb7uxoTyzRmbZtyw5d1z/36+NZtV+K6tu5AFKUcPYGEh0A
cqjtxFs6idq2gL3Mr0iUjImWY6kiSHTKsImOgr9qo1+/QaIDEvSmO83aEyY6pDepJybueFWe
T3Vd3mZqx7SPivBJjkks5jLLXVl9exZAwrZcVnsFPgWJDgCO2k68vpOQU9sWsB/7XvXJDr4n
BE5pPCrMRZboEDxIeX4g0QEpetOdRu1hic7Dfr9lNaGg69Ax01h3icR0bffZL/Z7P1Hs9Unj
XFvC+v2SrI8oXgD5en19WRtr39+TEfgUJDoAOGo78SOchJTatoD9cAcffpk0KAvhbjmWKiJw
SuNRYS4Gic48lkw5r9sKbdGBHPSoKjpYlmhCb7pTsz0Z57vkwiwOzE9rIqNSj1e+j65Lx8f6
grdB0le2LiqxOZFR364FkJRNF0LgU5DoAOCgiV/TGYeifCa1bQH74Q5+2iSm5ViqiMApjUeF
ubhIdAiqdwpqTuu2fFt08DXkfe0Boynplf/edKdRe1yiM51vkxlVwv5zT0fcuLVzLXHtqT53
ynQ9XrepV80f15bEXBLUl7UAsjhfYNMVEPgUJDoAOPKd+CpOyCKCcwoVbQGVQKIjcUrjUWEu
qr6Jds2kM+d1W54tlOQMeUs7gwLo9WQHiY7G+eT5fO8JCBunRYnOVtvs9alO15bUXBLYumsB
RGLTBUCiA0AONPFHSQ5GsmUUkOhInNJ47JmL/gpttH/WkqBDyLBl2PvZJ+tJJRIdTSTRIaLJ
TpiI0Fjm57rPbC6obevJJlU5JU/0vaDw/IL6NOqY6D2f2p+eftSX1ib191XnKvXdWtunfUh0
AHBkOPHuKbEl/xzuJGxJ6WV4vC/kVninkqjIOY3Y8c5JTWXxhVN+Hd/eXHuWrPeh12bpr+oQ
gT157ekMgVMaj5K52CtSW+rZDI2REu/z3nSnRXtifa7vZXgfdQmTGVXcr67R33ThYBy57Qn4
tXbXV2cBZL4XF9YngU9BogOAI+4orkmmLVrUc22PiLPEcW04LPG/J8DqWax86X0Je5wT48cU
2kOo67kvfuprF646jo7AKY3H/XSFAqg6txIa4+AaswL1++ZTAABGQuBTkOgA4LhfQGIos7s4
mFEO+/l8skDETwr2BiF6lWoreHDnznaXB2dmdc07dysIuitIdC6OxJZ69kJjLBGNiTLSWANA
ABKd+xF7RGsFWosz37cYHCSSdj93DMFj0qmUCTaRU194rO+wPHu3GhT94h7nbgGJgfowfxUw
uC/SVUmCghC6HomQPd8LBsqDELEtiyCk3B47BsPhp+db+SQZEyQ6F0dgS7X7CI2xrGlMDDoW
sgNug8CnINEZESewy9dntkXQJjvsXCb2JSK9oKS+FYelUfu2hZ3sWvaHz4/X+9u7+u8ISIOr
RL94fR70e+weqiJysOpcHYToP1nyPY2BsiDk0wQRqXHE7Hm41d7JpkJ7bAAyl7CPJPfgRkyO
J8rnN9V/3wbsr3vpSlagDY3ZpzExVBvyF67q4y+sQgfBQQh8ChKdEXGCukxWtp3EMtEROwUh
RfXR0xhVnKPgzkbZtvXusnEWW4mONDm4AsLgSjvmmM12HJh9ztnaAfT15fX/7MC3+lihjrdB
COE5clV/SRDCS9zJ+/bMTniyvdieeZV2ObfMNbfn3I1IJjMjzT/OnXSF5oNAAzTQGLN/j8ZE
oLpTydgJWNtte3X/N24TGBSBT0GiMyJORCcBpWA2JTJcdN2vgVjxteI9FaFYeY5FlVmgy+pz
r52xFbPZIaYTnbAt7rwFZlIkqroQMluMQ5Iel+q7uZ8ThxjU/eJBiNrgHDmVx6NktfWL3edl
4LBovzt33XaZPduJTg+rq/2QGpcjzT/OnXSl3FZozBqZic6Oe1AHur5vt+0bWfsByCE13s0+
JDoj4gT2oQTdCOR6QhGIkkskWJKkP/slGbzZ65OqhWJfUh/Bvl/jHIo9T11jPdH5en3Rb8Tr
45fOySc1YXx4G+qUrbblIrPF2JE6zg8QUkGIuSZzZnwccNR2Pwgh7D2iEvRFoh4ztuz44W31
bSoJQmT2INHJIzUuU/uujNyuy+sKzZHslXtoTNqelMbEoOMbziPWZ2GBFoL6pDTJ7EOi0z2B
EwhLTPmY0Dw/mOjEjrWJh9tnnUHMQfK2SBwodyyxgZhRX/BDAvPKmrEx/epayiZOasIsWQQl
Mi/k4+6VpD9zENqi73/8ONPHpl0LJx5FeE1l8zIIUeT2BRvnzoGybbytrv02CHPHpdorsScV
hJhxVzIsxiXVp8Lxczny7Lq0rtB1M9oLjZHYk9KYOJ/P2vc9B7KJ2tuyDeA+pOaQ2YdEZ0RC
MWdPUcIVlaVzEYjUVJ87Zboer9vUqwafROwF9S1/Mc1PAD0HsDhfKrypCROnXlBS2ylIbaHj
Itf27hvra2ufG1PsGmqbyHxVdzQIIXS9wr5wbQzGCtu+GnSE7S+2hwch6m+ecetrsvqAIjUu
8+ffNbiRrtA8krbVm5PQmHUSGrNC20SHrm/ay98koTFdMowBSLPtU5DojIgT3FnsvCcgbEQU
JTr6mMR+e32qMxT/KBv1EYtEh7BtDRKdBRKbCDou1c44NYKS+o5JbguNDc+Ja+a+1f32YZ20
7Wu+fyoCu/k4XBsTki8KL/qcinaqkXapopvmAg1VHg8XqBjby+zRuHr9e6jbWDAWxiY1LlP7
rkyZXZfUFZoL4nbyOQeNSbKiMWu0TnQI/z7EfAwANUhpktk3JTpsNWUxKNnkZNl5OIipxOfs
diOEU706USGzRvAVGyrMdgPrl8AGed8cRCTRIXi7XHvCRCQUVPeZ2ai2pUTL9Sv1WXh+QX0a
dUy0D6f2p/vX3iuySf29enD5eFzc89wbHk3k9pBjCx3b3jGORflYqsNS06mYYUltY9sX2kaY
8+285Fq5L2BJ9Uv9PutD48vtupyukL7nthFUp4dEB4xGmU9Z08ozfQp7osMauhB8MpBXFBgV
PUehg9pIA5SDcU9ftbNpOCmZs1t0tt63Ier63IK+OYjYoNKOJ3TquoTJjCruV9fob7IqYs+W
I+PX2l1fMLlix64lQYx5UiXup25ban+asO/3Td69ZNrSeh4OhRnjW2PyDLgz8dtj5tVaG+1Y
5mM4ti2f1LjcN/9Waa7x++y6lK5Qf/Uw8G8OEh1wFHk+Ja2VZ/kU79W1VQOCQJKO29aytYtH
OmPL2RzJihPUfbGVoLhz57bL+gb0yYYTF9BPUFJiy377QX99OI/JOfhJ6hRb+ODjt59EJ1x4
26C5xu8fE5fRFSQ6XYBEBxyJ1KdsaeVZPiX4jg5tnAxwDkA5lSd3BiZRsYK75ijIgFjjrWGx
DtkWSHvtfU7DI+IE19q+YOEEZX0DemV/QELMImBKm6Ckji1gBAJdTwajdOz8s/R87J7llLbH
7P5E51yNrzMXL6ErP95fb++b/0wxOJgf7/96/ft/0wcAqkM6wDQw6lO2tfIsn7L4MQKdcEwN
0+0OnuZwp8GLbyNVvlxRCIXaS1h0vfudQTaeE/w0NyblvPhq5/PpO0FR36zD+75qMgeEbDjx
DNoHJfVsAQPAdCulLTRu9S87bSY6vhNbHre2orztlLbH7J5Ep4XG30hXogEPOBs80QGHs+VT
BFp5lk9ZJDpmx3Sx50fwNEfx9TV/9gxhjdAdELvwbMhSC811czQyFP1FkVS2cjPiDsT2jbFt
TkwmWyV9s4KtyzZZ2yZaLQT1SE2YfNoGJXVtAVeHO5EVPXJB6nzs0tnwbTTGlnXtdUrbY7Y8
0eHlPI2vOxe71hUkOl2ARAccz4ZPEWjlWT4lkuhQm4KnOhvYxtpjzfmxC28nOueKtoLdALr2
7ESWner6ZTZ0Ondd+MO+iWNs5/WEiQ84g9SEKWMeT+lxUp9tW+Z2oVyx5OKNxXARhbTMbZMk
OqVzJXXe+j5/HkVKSiiba/yNdEWY6MxtRykpW7RKdGJtRblOycXTIcHCfKiV9vPRPiVuGXsk
JdAsBVU2H3vlRIe3MbShxAmGfePO4R3A2hCW0/vjTizuRWrClGMmc/160xxjC+iUmK4wSLtI
S5yGqeJL0Lw9LFaDnFN6xOsg5nrKV9+2xyxpdMbYZvraRuNvpCt4otMFhyc6G3oDBmCnT4nj
a+VZPqViosMupM+PXXg70ZFdz2A7abVIKls4QX8br8N1uM1c3XEpZ5O6CRZj+/qNBOcguVeZ
6LnQ4r4eYAu4JqRTTsfiQT53VmEJEx2tiUwjfZm19fec6Pjbjtf4G+kKEp0uwKtr4FAEPiWO
rx9n+ZT8RMftYxWrbf5xVHmsUXOH6C+8un9MR6GN3OqkA2Cd65wgwbavOr2wL0R9E8fdcPb4
j5yu5FxQiw0nnss0XrxxdRo/Xu9v7+q/4NaQJi1eKaBxvtSbmVmn+dj1nJLZYD57Wr/hlD6/
qX3fVuaYdP7RNTLmaXONH0lXNmzBr651AX51DRyG1KcItLKKT0lqktm3THTchebiizgzyJaI
ypMBUSGOGkLa/RCsBFmD6ziN6CqmvkkRG1XRzeP983gEDlTWN2u4mz6VNo7szqQmTC7TWM24
/3WpaQu4HlYrbbF6G9O2cJzM51oNCrWShrWvV7b+DadE+rk6J6Rjlq4hG9t9aHzNudi5riTv
LzgLPNEB9cn1KWmtrOZTkppk9uV/+0gMXUA62VINBeAs6o1DPWEXqx5ngjkFWnBGonM1bqQr
SHS6AIkOGIeuEx2FfsS+NeGoIeFTIwBaUCcgMSsVrQO2OrYAkAcSnSU30hUkOl1wp0SHPxW4
W7kH+33KCT2VEsZRHRu4JhXGI026zeT+DK44t3ibt1Zx9jLV762Ob/RZN/e2X7zXEWJPHpDo
lHEVXUne37NpoSF9cLdEB4xLDZ+CEQKAY2dA0vRLwiEXCxp1IMfbe2SQQn2zIpypp9C6jXj6
vAuBUxqve2+kK7dJdBIa0gF3SXSo/8HNQaIDQA57ApLJqe5w8nWd087g6lTatFWvFMWCFB1Y
RtqjE517BBCHgUQnk4vpCs2dbhKd41nVkKbQmEGiA24CEh0AcigPSPZ/Sbh2kFe7vuOgvmux
Wp0KUvS+UDxTT3uADCQ6WVxOV2iOdBf4HwcSnbbEEx0ao2reTKVO3s3H/ZFPCompfm9c1Z7H
A4FEB4AcysREO7udIlTfYV5FGKmdS4dh+rSmo1qS7PPYU521Jz1ADhIdMdfUFbW/k8C/uYY0
Y9R5tITurQ8lCbPtdgzsuv+kWV5/Hpno0L0zY3YxrrDQFgeJDgA5FDgILYJ7xMeKpipVvfFF
nN3CiVhmwW8TpJjr+9e+SJ/2DBIdGZfVFbpuL8GYmcPtNKQRN3mqRvd1wedHMPameVA8ANpo
0uq4wmLbEiQ6AOSQKWpadKZgokY5NSDpA7PiFmtnOkjRr/TwvguLoC8liY7/Sp3adoMA4lCQ
6GxzcV2huVn1ksWYOUx90EZDGqHmWB8/XHEsdI8k6PtcOCDp3Eu8Vn1nkOgAkENOQMJWTCuV
uoKaGVw1ojTRqUF+oqPu+ROJzi6Q6GwwgK4k7/GZtNaQNvSTaB4L3ddtzHyy/fHPP/+8fv75
Z29+rJXv3/+jxs/y6aTxWeaYJuMKT3V8kOgAkIM8IOFiV6vUFc2c4KohJFLRdrYOUsz1w2t/
fnbfo32DRCfJGLrSy300c7h+H8ykNaQFo86hJXRfNwle47NJzh9//PH66aef9N+//PLL688/
/9R/U6G/qfz923/V51hfth5X5vpHXftyINEBIIeRnMRVbKF2xt7pN2J+pDPRrzRg1exckOhc
HJktrV758WmsIQ2gALl9v9eD7l2Mte0h/KfV6WmOTmD+/lt/tokOJT0E/c3rNYsOsbGeHld6
TEz7o0UwGCWJzkj3eRdIdADIQebEr8F1bIkFRcbJTI6heiAxOypTVl5PCMTTtumooOkWING5
OFJb2tvcWkPOZ6z5Y/s2xtp2Dt3/NamhpMfWT8kPYT//9ddf+rMZP7H+nO/9Ub5AXxuJjgwk
OgDk8OP1/vau/jsCV3J61NYeAgXLlfruYqSc0uc3FTx8G7Df76krOlg7KhIEC2jBaMTupoQi
JLbNQ+mMlwh8fbw+WN/QU5wwsbGff//9d/1Za1XHiQ6m1oTApyDRAcAxUoB7MVv0q2K9rIrC
iRxG0ikl9l2a++rKqMF3b1BgPOoKPyUUIbFtDp2gmERkLv6Y/f79u9tn4dvoiY8Z6zGfZHwE
HXfU2E6+EonXqn0EPgWJDgCO+wYkfdC6zSPd/05BonNx8m1BsnMsIyc5Fp6Q8L9D9JOQKQnx
SjAA7fZff/112vLST3bsdvs621Veq741SHQAyGG0gIQL5lygkeAM9KpkZPxtOaXxuHeiQ5ix
MEofdIJe2b/HdzVINyz87+Oh8Y7XqrsGiQ4AOUBEAGgGEp0LAI0EbbAJzrmJjgKvVfcNEh0A
cth24mZl8ljRW380zv4xweqPzAFozI0Tnba6ohAHc0h0QBto3PL/n0vrcY95twoSHQBy6CEg
UW1YSWLo2vY1BbynC4YDiU4TXdH9rhMgaaIzJUtBgRyBo6FxBu6L0clIQaIDgJTtgORw1MSM
z1lqGw9Ews8AXJwbJzqHs6orFugJ6B8KagEQg0QHgJB0QDK/+nFUQMBeTQvbQRM28hrbkHEh
uCc3TXSa6ooDiQ4AYDCQ6AAQsrXyagOG9YBg9dGqLcJALnyVRQdDkUTnDr+4A27CTROdlroy
g0QHADAYSHQACNkfkNSEfw8HiQ4YHiQ6p+vKDBIdAMBgINEBIKSvgES3xyY3NGHx6hoYGSQ6
5+uKA4kOAGAwkOgAELI/IKn1iolBtccer3/+lbcNgQkYDCQ65+uKA3oCABgMJDoAhOwPSGry
+fSvQ8EOfl4aDAsSnSa6YkCiAwAYDCQ6AISkAxKdXNgV1MWrHxXQT22m+lVZxnw2IDro+gC0
5KaJTnNd2dQdAAC4IEh0AAjZWnkFABzGbZ/oAAAAqA4SHQBCEJAA0AwkOgAAAGqBRAeAEAQk
ADQDiQ4AAIBaINEBIIQCkvlddV6GjL8AaMTqr4gNm+hEbFUFugIAAPtJ+RQkOgAAAAAAAIDB
eL3+D7+73/hgN9rCAAAAAElFTkSuQmCC</item>
		<item item-id="39">iVBORw0KGgoAAAANSUhEUgAAA0gAAABGCAYAAAD2BbQ2AAAAAXNSR0IArs4c6QAAAARnQU1B
AACxjwv8YQUAAAAJcEhZcwAAEnQAABJ0Ad5mH3gAABaBSURBVHhe7Z09kuQ2EoX7AnuPPkPd
YAwZ662zboUOMc74MtrWBXSDtla2zqBoS6Y83aAWCRBg4h8gQQIE3xeBie4iCQIg8DIfya55
ewEAAAAAAAAAkMAgAWD4fD3f3l5vgfL8XHYBABzK5zO8Bt+mXITQHAAA6EUq3sAgAWCgZOUp
/p0dJGWgL9Um6PM5sUGC5gAAwFFsjTcwSAAY7pSs3KGf4FKkTBAM0sWB5gAABqIg3sAgAWBo
HMS/Pl6Pt8fr42v5fRiQrIABgUGaGGgOAGAgYJAAqKFhEKcFJh/jwiABUAQMUiVfr48Hf2XE
1hrrtZLuYwfNAQAMBAwSADW0DuJUHwwSKEMltBvmy7BPKiuBQdoGjY0xSU5dYtsYwwbNuSKj
adLZ7Qn97cpjqeTr42Fv8xYazXm93T63dWyDBVpeX8ObKp8fza/vqRTEGxgkAAytgzjV1z5I
7AfJyohsCv4mOR5xnlVSELDmo8FapERFlIdObB4fIg1aEInhxxDDBs25IqNpUpf2SHMVPp7a
k5Ylmvf2sZ6xEkWbri1sqs+MCRVnXYpteakdNbepIBVTlm0wSAAYWgfxUUUEycpcTBCsiIKA
NR8N1qK+k0tjpJMePVYwSKALo2nSjvaEDNLyWV6S6LzsWDqOHaSf2Gw2SFvr23lTZZNRHQ0Y
JABqaB3ERwsSmtb9BHtZ7wJumS+jzrNKYJC2oQ2SgN9NlklSQbJzDtCcqzGaJnVrz2KGzHlJ
i7ihcDH7i/J8ivPG2qxfd8uvC218dAlLYXl9e26quG25rC4XxBsYJAAMrYN4+yDRBiQr46GD
28nBfyQKAtZ8NFiLzCARPIF5fsAgga2Mpkmd2sMM0kOeX5SoQaLz0D7LXDcGxD63/VpcZl3o
85P+mbbYx1TVR2y+qfL1+vrSfWx9fU8GBgmAGloH8SOCRAta9xPshwd//XOkeKI+6jyrBAZp
G45BWueSKmMM28Z+ygQTWtUUmWSX6MVomtSyPRXHG1OibjisT4cCs1LOV76Nzkv7h8ZCb6NS
Msdz+1fUt+umSqpPF6Ig3sAgAWCghd8yGFN9I4pI636C/fDgv3xUzKjzrJKCgDUfDdaiZ5AI
qndJeIYYtvp+yqRtyms+Akpv0n+rMpomdWqPMUjL8doEieKOn3kaY+atXoexcwf6tJyP163q
FevHtCW2lsrqq7qp4h2f69NFgEECoIb6IB7FCFlAcLrTsJ+gEaMlIx2AQdqGGJvg0CwaNMaw
1fWTzNGUl3swKPGOm6TRNKlTe0wsX4+3nriweVpvkPQxibWhz091mrbE98/WR+y6qZLv0yWA
QQKgBlr4O5OVS3CXfl4JGKSSgDUfe9aifdc3OD4x83Q6Ff2c9lqPSdyMwiBJAgaJCJok18DQ
XGbH6mNWU6r6FDepVOViuujvnkx9qv4t9UliurC0P738aCx1n8TPV12rKZ1ZtsEgAWCoCOKX
Zks/64/hAaQk4bH2F8UWeS3KS0nUZwJKaH8TwJbi/bEtP4/d39r++MTH0Gpz6huSXJz+bGrW
KBQErPnYshavSGk/240H9KeU8JiPpkk92uPOCVmoAvc6yrIYKNIq/Zn5Fjv6WRzHt8lSYNr4
uXbX1+amynotLqxdqZiybINBAsDQLjiPTWU/pQjXjUsosOREV5IJZl8fz3xAIVg93t00uS3R
HxN01n0294cQ5zN/9CrPXRAU70hBwJoPaA6HEq8Wlxn6w+D6E4HGPfvUAYCZKIg3MEgAGJCs
+GwYE0oAjPDQ8UtQL4no4tjn88mSFNtM7E1Q5J2v3N1Hc+zS7z39We7YWbvK+u8wzyqBQZqY
kn42Gos961UcO73+BLnLPARgAQbpfoTuNGmBXh+LLsWbHEx8vcDAji0S5jTl9TmPhJ12Wf3N
tSv4h4mcuwSJ8n7S+O69s6ivUVE9lKDQfiRQ5pqvbd2ToBT3xU1QHGr6o/d1p6ac/w3W0VTA
IE1MQT8PusbQn7KnTbQvJAnchoJ4A4M0I0Zg/Vd58iKoTdJ6rGesRCkS+gib6osELInYlhd2
6pc/HjY/Xu9v7+Lf2SlNyhJjZl2PwDXR6P1KI69OUOSPbJ4sd123JSifymSn7tyy/jzMHeRA
nyr6o5OTtbD6ZPtKrsGNoLGNjevnNzF+3yYcL2iOpipBh/4sH8RJ6k8IUfeeuN4KOz+ARoKD
oLWUiTcwSDNixJklt8tneV11DBIdxw7SortZSLfWR09/RNFBxwo2os7cO9bqPDmDVGocrk5h
UiaDcWg89BxR20wgdiaXa4Tzc08grqVOUAgryIsKtiQovITnmd2ftd123+v7sz799PdV5ywa
k7uQNEGzrk1ojoLWSk6fNdAfKvn+pPQnALU5ZeJOQPdRt1eOf+c2gUkpiDcwSDNixHkJOJTo
pkSGi7n5lpRQsNKCmw/oVmARJSzQ5fWZ1+P0HTQqulLR/pRBctviBtKVuyQrZf1Uwap0v9i4
6uBPpWBsxbXkCco6R1R5PLa94rLOAX9ee+03x4baW9OfVIKi6tl8o2FKUvOybM5ej1n75ZLr
5/ZxgP7ESOlPiN5zUfdtbYMem7L2A1BDar6rbTBIM2IE9iEEfRHTqEFyRMkYEFvIjYjzfWPo
85OqRcS+qj6C/f0QP1YmmOIccYP09fqi7+qX+4dMHye1YGzs9rcouba1pKyfqo+p/ezkIZyg
EIHx53OEIz63ExRCH+/UQSTqUfNOmxDe1shc1HWYY2N9L+0PDFIdqXmZ2nZlyvs1tebQ+ql+
UgD9SfcnpT8haP+Oa4yNmVugk6A9KU1S22CQhscJAm4JKR8TmucHE53QvtoQmW0B8TXwQFEi
pLn9K+pzvmCBPxWiPqZfsUv1iUP7lQcIL2Epi0I25lrl2taSwn5GX7HT46/a7AX4AGqfgnOK
8fATFEHtOLE1YIIr+4y31bRfJ2hmv3h7y/qTSlDUnNwyZeYlNS/r1uZ1gOZIqE0VfYH+7NWf
MJ/PM+eEi9LEc+cluC/5eAODNCOumLPX0tw7MX5wyYmUFl22fTkfr9sIeFbsy+rzv4HONo5W
APCOLxXe1IIJY8ZPl9JIxJHtzbWtJaX9pP0C7bKuKbsOS9+1eV3HX+1TNDSi7mCCQsh5XDhO
po3OPGKfRxMSs17U79v7s47N81P8zF28PGfdXJuf1LysX5vXAJojoTVX2g9rvUJ/4iT0J0Jf
g7T2lb/xQvN9yxQHIE0+3sAgzYgR3FXsjPBIsVSfEfUGSR+TCHb6/FSnK/4BsvURnkEidFtz
wSLfJ0VqwcRpkbCcG5jK+0nzxgrwknXc5Zh+6IC+XAcT4Nk+BX3jczQ2H0r+SNq7HlRkwOXt
XovX5sfDJDGy7xv7IzHH2sfINm6YJ3OTmpfb1ub4bOvXdJpD66S4D3wdQ3+SRPQnRm+DRNjX
IRR/AGhBSpPUtsUgsbsw3qRki5q5emsSJ4Ut34jU0UcSFDLdF36nhwrru4KNi9OH8rE5iIBB
Ini7TLNcA+MIqj5mnQ9qrqREy4wrjZmpT9W/pT6JqCc4lEv708OsrxX1Sfwc3Xn7fLSuOZXa
6x40gEdR00/at3/QnIvt86wNvt5TUVOW2sY+L9B8rqPZdZwkNS7tx2wM/d/er6k0h+JEbftB
c0YwSGA2rhtv2BMk1lAvGFAH14o8YRYlqG0yOQ40QAQf87RXBqKOi5IFQm+w5baMqMtjN4zN
QYTOLyeXG/BlWcbd9EMU8y129LM4jm+TpeBa8XPtrs9ZXKHBFHXmxnhdVInrKbbsScLcsd+3
eI+ksp+91+hUKJ3Nzdcz4IHGbo9ac/yznK7p7VcySJLu+g/NkdBYjrAobg4MEjiKK8Yb6xW7
aAd4AkpBw/xClSwdsA4gYif3ByMbiI4kEiDlWHhG0cEcu7S9eGzAmKQWTBnXSFi29HP/2IDx
xnCdr2tiRNrn6XNG184KWPmxs2/mZemu//vnxBSaA4M0BDBI4EiuFm+cv0FijTHBQQScZzxQ
xBpKn4car/d3tVAGpKxAKnOVfgpQSSBAxtru4QZIhzYXEZxHJogXoq+7LuNd/zb9BDPgaH5B
ohrStTZal5qXpXN2v0E6V/+hOZIf76+39+x/XQ0O5sf7v17//t/yCwDNuVa88b6kQRqVpQOy
3fzpkQt1jvb1dqDK/TsRrohbgUUGm/2BohorQH4qA5a6c6j7TPs/n/EAGR2bOHzsm5pAUEgm
iFcwdsLSrp9gApimZXUnomt2wNI3svhnCrVf7C51PmDl5+weg9RD/6E5EhqvilgJjgFPkMDh
XCjeeAZJbVhO9vyIPj2yk3n/lbxwx9eO+FqozlujkW5A8EpJZSxA8hIOLnpsVN/WMbD7mhyb
CPoYva/sWypQgwNILZh6xk1Y2vYTXB0eYOIJUkrX7IAlPxFzLHaTbEyDxMt5+t92LV5Wc2CQ
hgAGCRzPdeJNwCDZDcuLu+7AeiJ1fOjEeYN0uqBbdxC/WIDxB9WMi268OTbU1/DYhNH7umOY
G3/QFrUoWg65nbC0rXs7+X6ubUa5YqnFmqfJGzNhXbMD1tZ1lDouvs1eY4GSEtHu+r91rOJc
UnMKDdLaL5QtJUcvgxRqK8p1Si1XiTfhnrFHYHnN0h1YF9aVDRJvo9uHugBJ+GNjjuEDwNrg
ltPH40541yK1YLajFnP7erdzTD/BoIQ0h0G6Rjpj9E2UyK4Lvq6ZgPWI17HWH0vCUvOydM5u
f4LUR/+PWYuX0xw8QRqCww1SRovABEwUbxoYJN0QdiJ5fOjEeYNUcj6NHqRoKWu8EyDtz3gd
ZsC14zX7xYXfG5sg/gQAPUgtmI3ItTDadT2gn+CakIYZjYubAxdX14wWU11MP20J1vVvD1ip
Nin2GiT7s+P1H5ojgUEaArxiBw7lYvGm2iAZ52bOqBph70eVhxq1DsjzU/xs/jMkgexk40BR
AhvctU8C9nk0IJpxUr+XjU0Yc8HZ40aaFCXHglY0TlaW+WLNqyH48Xp/exf/gltD+uW93kBr
wNaiEl2zApb6QP1uxQGt/5GA9flNbPsWWX+la5POUbGGu+v/XTQn0098i90Q4FvswGGMFm+S
mqS2+QbJnGgtlsB728Mnpw4ERTrYEdJ14RDTkUSgO9wmoJg7grzIi8QuGiuyebz/j4cdXAvH
Joa56EsZL8jNTiaIV7HM1eyc7kHLfoLroXVUF61TId0T8ySja66O0pS3tUzvnwlYdJ7oeimd
s3SOsrk9hv5DcyTJaw/OAk+QQHsGjTdJTVLb6v+6qhg6Qeliy4gnAKfQbh7KBevdLRkFrDfQ
gzMM0tWA5khgkIYABgnMw9AGSSAf9+cWHDXEeUoFQBfaJCvqDsfIyVybfgJQBwySDzRHAoM0
BHcySPwpxN3KPdgfb04YqZQwzhr0wDVpMB9p0WVvCvTmiuuOtzl3Z2gvS/3W3fjMmF3iuvfF
ejUi9KQDBmkbM2hO8tqfTQ99GYO7GSQwLy3iDWYIAIadycqwfyDtcrFkUyaAvL1HJjA0NhFR
TT0Rl23Ek/BdFASs+YYXmiO5jUFK6MsA3MUg0fiDmwODBEANe5KVJajuCPLnBaedSdmp9Gmr
vPsUSmBkQhpojzRI90guDgMGqZKJNIfW1TAG6Xii+tIVmk8wSOAmwCABUMP2ZGX/H0ifmQCe
ea590Lj2uDueSmDkNldYU0+XQBkwSFVMpTm0foYzDMcBg9SXsEGiOSrW1FLa+HU+7498Mkks
9Vvz6sw1fjFgkACoYZuYyGC3U4TODZhXEU1qpx9M1Hi3DGI+yesReooUe7IEyoFBKmY+zRHb
BzEM3fWlG7OuMR+6tjZkLta+6zmw6/qTnlnjeaRBomun5qw3r3DzLgwMEgA1bAgQUgT3iI8W
TVGOisYeFwmEXoDRrMGgTwKjzm+f+yJjOjIwSGVMqTnUplGSOLW+++lLJ27yFI+uq8fnhzP3
ljWyeQL00avovMINPB8YJABqqBQ1KTpLotGiDJOsjIG6ixdqZzqBka8e8XF1S8E4lxgk+9U/
8dkNkotDgUHKM7Hm0Lo9rTlJ1Pqm8emjL50Q62/8L/vYD12jEuR13jgh6dhLvBp+Z2CQAKih
Jllhd2EblfMEtTIp68RWg9SCeoMk5sMTBmkXMEgZJtec5PU/k9760odxDOqx0HXNo9aaHo9/
/vnn9fPPP1trJ1a+f/+PmD/+01AVz9Q+XeYVniLZwCABUEN5ssLFrlU5LzjVJGUdIQELtrN3
AqPO757783P4ER0bGKQk82vOKNdYre8jxyetLz2YdX350HXN4rxuqM3RH3/88frpp5/kz7/8
8svrzz//lD9ToZ+p/P3bf8XvobHsPa/U+c9b84MDgwRADXcJElfpJ7Uz9HcJSuiPDDTy9Qrc
iTsXGKSJKetnr1eTbDrrSwcose4/7u2gaxci9rkL//p7enokjc/ff8vftUEis0TQz7xedSMj
NNfT80rOiWV7sBRMxhKDNNN13gUMEgA1lAXx63OdfoYSJhWAlqDRPMlYg5gqkVclHGHVbToq
oboFMEgTU9rP/uPRW1/OZ645qMc2ROxzDl3/mAyRWdL1k2ki9O9//fWX/F3Nn9B4rtf+qDgh
zw2DVAYMEgA1/Hi9v72Lf2fnSgGR2jpCEqG50thdjFTA+vwmEotvE447NMdFJnlHZZDAg25C
zTjcZERcQp9ZCA2yDMTXx+uDjQ09NXINkf79999/l79LHRvYIGFpLRTEGxgkAAx3SX4v1k/5
Stsod1oRYA4jGbAS2y4NNCfErEn7aFBCPesTBTIiLqHPDNLYKAOzFnvOfv/+3WzT8M/oCZOa
66F4peIH7XfU3E6+uolXw20K4g0MEgAGJCvj0rvNd5kbHYFBmpj6fsIkHcvM5kjDjQz/2UU+
eVnMi1WcCag///XXX5dPXvJJkv5cv3Z3lVfDbw0MEgA13ClZ4WK6FugnOAN5pzMw/3IBaz5g
kFKoeXKH8TkR+SThHn+LQpqi4T8fD813vBo+NDBIANQAEQFgSGCQLg60FfRBG6NzDZIAr4aP
DQwSADXkg7i6o3mw6EWFlf1Hkd4j+tQ2AC7OjQ3SuJojKE4CYZBAH7oZJEnveY91FwUGCYAa
BkhWaGFSMhI4B51bvxbhvk+c2gbA5YFBGk5zUsf5UD9pX79AqsDR0DwD90VpaKDExAcGCQCX
Ue62UDvcpMP9jP+e2gbABNzYIJ1DSDNKdAVaA8aHkmEAioFBAsAlnays30JzdEIQSDpowVqv
uKhXX2TOmNoGwAzc1CANqzkGGCQAwGTAIAHgkk5WdIKQSlaij3J1KUry/KRDJkqBZIVef0lt
A2AKbmqQRtWcFRgkAMBkwCAB4LI/WWkDDBIAFjBIQ2nOCgwSAGAyYJAAcBk3WZELNpCsyJwx
tQ2AGYBBGktzDDBIAIDJgEECwGV/snLU6y4v+XW6vG1sn9Q2AGYABmkszTFAawAAkwGDBIDL
/mSlDeGkgxIh/XqLfP2FJT6pbQBcHhik4TRHAYMEAJgMGCQAXNLJikwQ9F1Z69WThsi7tss5
RLHzEZ0shc6f2gbAxbmpQRpac5LHAQDARYFBAsAldzcXANCF2z5BAgAAcCowSAC4IFkBYEhg
kAAAAJwBDBIALkhWABgSGCQAAABnAIMEgAslK+s79bxMmZsBMCDRb2Wb1iAF+ioKNAcAAI4l
FW9gkAAAAAAAAABA8nr9Hwdp6hG04WV7AAAAAElFTkSuQmCC</item>
		<item item-id="40">iVBORw0KGgoAAAANSUhEUgAAAzoAAABGCAYAAAAEueGTAAAAAXNSR0IArs4c6QAAAARnQU1B
AACxjwv8YQUAAAAJcEhZcwAAEnQAABJ0Ad5mH3gAABZjSURBVHhe7Z29leS2l8U7gc1jYugM
xpCx3jrr1lEQ44wvo2wl8M+grJWtGHTakilPGdTiAQT4AOKTBIkP3t85GHUXSRAAgfveJdml
jzcAAAAAAAAATAaMDgCG1/vx8fH+8JTHa9kFAHCY18O/zj6mXGjQFQAAOJNYTIHRAcBACclD
/DsDSK5AW4rNzOsxsdGBrgAAwBH2xhQYHQAMsyUks/QFTEPMzMDoDAB0BQDQERkxBUYHAEPl
IP71fH9+fL6fX8vvl4KEBHQIjM7gQFcAAB0BowNACRWDOC0w+VgVRgcAA4xOIV/v5yd/TcPW
E+tVjkvGDroCAOgIGB0ASqgdxKk+GB2wohLTHXOi6dPBisDo7IPGxpgdpy6x7bphg66MSG+6
c3V7fH/b8blU8vX8tLdtFhPNeb2dn5t/vta3n5L6Kt4AeT2rX99LyYgpMDoAGGoHcaqvfpDI
o3ZfQA12BXiT5LaaSxXJCErzUWEtUjIiyqdOXj6fItVZEMnf87Jhg66MSG+606Q90iT5j6f2
xKWH5j0/Vv9ul/3ytbM+MyZUnHUptqXbQ+etf30vJRY3lm0wOgAYagfxliJSuy+gLRMEJCIj
KM1HhbWo77rSGOnERo8VjA44jd5050B7fEZn+SwtO3Te9Vh6CrQeo7exNVnI7voO3gDZZTh7
A0YHgBJIYGB0wDmsr0jsmRMt51JFYHT2oY2OgL9qI19vgdEBEXrTnWbtcY0O6Q03Bi5mf1Ee
D3HecJt1n5K+RBqLtYT2z63vyA0Qty3Dam9GTIHRAcBQO4jXDxL5ICHpD/1e9cUBvicygtJ8
VFiLzOgQPEl5PGF0QIzedKdRe5jR+dR/3xI0OnQe2meZ68ZI+M+t1mNiXejzk8aZtviPyaqP
2H0D5Ov99aX7WPv6XgyMDgAl1A7iZwSJXGr3BRyHB3j3j0mdshHulnOpIjA6+3CMzjqXVLlu
2Hb2RSaK0KOqyGQ5RxN6052a7Sk43pgLdXNgfVrjmZVyvvJtdF7a3zcWpWOk66LiWxMF9R26
ARLr00BkxBQYHQAMtPBrBuNSAaxJ7b6A4/AAv3yUTcu5VJGMoDQfFdbixugQVO+S1Fw2bOV9
kcnXlNe1B5Sm5H1DVy+606g9xugsx2szI4o7fubpiJm3eq1tz/16BNqznI/XreoV68e0ZbuW
SuorugGyOT7cp6GA0QGghPIgHsQImUdwLqFiX0AlYHRygtJ8VFiLYmy8Q7PozHXDVtYXMjlT
XtLOoAQ6bHZgdCQmJq/HW09A2DzNNTq0nzW/vTckFvT56QDTFnstFdVHHLoB4u/TcMDoAFAC
LfxZzMFMfZkFGJ2coDQfR9aifYfWOz4hE3QKBX2Z9nr2SdhUwuhIPEaH8Jod14jQXHaONWaI
l8iXG5j9aR9T37qWSuuThNb+0v748qOxpPNQn8TPo67VmM4s22B0ADAUBPHu2dOX0mO0UKqS
o5M8qFCx70La9cWSJG9Q0PubILWUTbDg5+H9Le/PlvAYWm1OBTCO05997eqEjKA0H+E5MR65
fanV5/I1Ob/GhPCPeW+606I97pyQhSpwr6Msi5khPdKfmW9do59f/vqWbUH4uQ7XV+cGyHot
BtanjJgCowOAwR8oxqSwL1LUS/ruCO1SUsIqSQSsr+cj744dq2fz2obcFumPCWJ6nwP9IcT5
zB9+ynPvvOs4OxlBaT7upyuUQB2/lNAYC64xAWjcw6+wATAhGTEFRgcAw12Nzo5+CwExAZUn
FTlRW+z/eIjjTbC3TcHRJETepUrdKTTHLv0+0p8lgbF2lXXMMpcqkhGU5uNuulKpv9AYhkdj
vMw01wDIICOmwOhMhu8RqBbX9THlUjaTg0RSb+eBgX/uubNVTEl97l0wO2BZ/U1FgdQf9k0V
JPL7QmN49Jrq65BVDyUhtB+JkLmua1uPJCHZfXGTEIeS/uh93ekn11tqTt6NjKA0HzfTlZOu
IzQm7+kP7QvZAbchI6bA6MyIEdjt6zNpEdQmRB+rf7fLfiHdWV8gYEnEtnR76Lzb8bD5+f72
8U38OwMZCYkkMi7WmHvGnaECcWp8F3QSIn9k5nu5Q7ovCXkpQxy7y8r682nu9saSkHR/dAKy
FlafbF/ONbgRS+Dx8vouxu/7hON1L10pSrShMcc0xodoQ5YROxn7xip0EJxERkyB0ZkRI85M
RJfP8gzBeiyJ1XqM3iZKdiSz2V0fPY0RRQcdK9iIvqXeXc4LKukgPg6ZyZUMzL4+62ujtplg
671Oy765c4IlIYQVyEUde5IQXvxB3u7PGoQjfc/qz/rEcbu7qid3WG5B1MzQeM2y/jgz9Sul
K7QeMs2IHJd1DUJjQsQ0xgO1OWbGLkD3XbdXjn/jNoFJyYgpMDozYsR5CTiUzMZEhou5+TYQ
f7ByBSyEFVgi++fWZ147Y3fMTJAQ7Y8ZHbct4eCiFkWqKWOQ1xc1/rn7BcYuaJYCiOvFkxDx
gQnkVD4/971Wsl7n7dzdtN8c62l3UX/SRqeHu6v9EJuXM60/zp10ZX9foTEhCo3OgWtQBzq/
3W89NnntB6CE2HxX22B0ZsQI7KcQdCWQYaPjiJIxEn6jo4Q+IaL6/KRqMbEXZNVHsL+vMQFF
FJlEinOEjc7X+4u+Iz7Sp5XYgrHhbahTUm0rJa8vqh+x/ewEYZOEyOsbaDufBxzxuZ2EEPoa
UXHqi9Sj5pY2E7ytdp+ykxD5eUl/YHTKiM3L/PU3Fvn9Gl5XaI0U37mHxhi87YhpjA/av+E6
YmPmFmghqE86psDodI8TBNziUz4mNI8nEx3fvtrYmG06GPiEmLaVBE4eWHwTsaA+54sE+FMa
6mP81bVYnzi0X36A2CQleVHIxlyrknHNIbMvkTuLaoxVuzZBXEJz0273l7gWyXOKPm+TEEHp
WLB5bgIo+4y31bRfJ2FmP973Pf2JJSFq3u2ZFvMSm5dl628cbqQrdN6C9kJjaLcjGuPn9ah9
3UtQuld/7gHgIx1TYHRmxBVz85Rme0dlG1zCIhUUz+V8vG5Vr5h8XrFXlNS3/ca0Vfw3AWBz
fK7wxhaMn3pJSaptpeT2hfbznNu6bmysWf+42TQl526uqNubhBByrmaOhWmjM1fY58Gkw6yJ
dYz29YcnIeJn7rjlOcvm0/zE5mX5+huDG+kKravctlprEhoTJqIxAdoaHdZP1jea03umMQBx
0jEFRmdGjOCuYscFlotNrtHZiNTGeDD0+ekAV/wXiuojvNt1W1N3uvx92hJbMGFqJCX1A1N+
X2huWEFcso6tHLenDtpqrL0Bm0qi7/Zx/vbl/KHwZsypyKDK270W2SyTeIjy+WkSFer73v5I
TL3bNbNnLsxNbF7uW3/9s69fQ+pKidGRden+QWOiBDQmRGujQ7j93cYYAGoQ0yS1bTE67G7K
ZlKyRW3cub3Q4+s03YiMZX4KXiHTneF3bKhs7rrwMeB9KBmbk/AYHYILj2mXa0Q8ghoWfD9m
f9rH1LeOUWl9ElGPdyyX9qfnIJ2H+iR+Du68fz5ugljphU8ZvWJK+kL7tg+Mc7F/LtVhq+lU
1LSktrHPM3Sdr9ljCUtsXOqPWR8av79fw+kK6X1pG0F1ejA6YDbGjSnsiQ5r0EbwqYO6olhn
HWSS62mACDDm6asMNg0XJQt2m8GW2xKiLo/dMTYn4b1rRA1wg7osy7ibfohivnWNfn7561u2
BeHnOlyfM6a+/UImiLEuqsj1FFuOJFpu39rewSrsS+t1OBVKS1Nz8gp4MLHbo9bV+llau/T8
HsnoSJpr/I10hcarh4l/c2B0wFmMGFOsV9eCHeCJpPjZNMpKaN3ThE7uDoYgFWzOJBAE5Vik
njKYY5e2Z48N6JNjCQnRT1Kypy/H+w/6G8N1Tq7JD+mbq/Ep7erH6FAMKRjj5hp/fE4Moyti
fBDv2gOjA85ktJji/I0Ofbg0xgQAEVQe4WAQaih97mu83t/VQhl0kgKpHeKxoGHhCYKhtm9w
g6BDnYsIruN4QkLo665Lm+tfpy9gBhxdz0hGfdpVR89i8zJ3zh43Otdq/I105ee398e35P+m
GJzMz2//9f7v/1t+AaA6Y8WUzZcRSMOxdEC2W3Qg1n7VUPfuAVW+vaPgCrUVPGRAOR4MirGC
4EsZqdhdPrqgev+HcKxuPxj+sQnDx76qmQOZJIJ4Ae5cvz4pqdcXMAFMt3K0xaddek6ruaxv
OvHPFHHdSwel9Jw9YnRaaPyNdCUj4QHngyc64HQGiikbo6M2LCd7PKNPc8y+rrDJAfCdeO3I
VgtVXSUa6Yr+puRUxoIgL/4AosdG9W01Jr6+BsYmgK5L7y77FgvG4ATomqUXbC7u/Lw2Kanb
FzA6PIjkJOZiP0e77KAkPxH7bes6GpTSc3a/0eHlOo3P7VceXesKjE4XwOiA8xknpniMDhf3
hPEIGBp1vO/EaaNzrWgLrLt9/Csgt4NqxkU33hzr6WvQ7PlYJgHb3zU+4ApiC2YfdlJSt+44
6b6s7UIZsZRizcXkE43t3LGD0t61EjsuvM1eR54SE8rmGn8jXck0OmvbUfaUFK2Mjq+tKOOU
UkaJKf6eyUapBgQ1SwYA/2Ia2ejwNrp9yA6CkbExx/ABYG1wy+XjcSc212LvQoujFnP9euOc
0xfQKT5dYZB2kZYYDRPFu2tEu0xQ+gzXsdYfSrTSQSk9Z/c/0Wmj8TfSlUyjA87ldKOzmeNg
OhLXeKSYstPoUKCwT/r1fK4nCrg3dVyoXmpQ6Hx+9CAFS05l+mKKYkwF+4zXYQZcO1ezH+9r
Ymy8qL6HLyS4hkQQ34NcCy2u6wl9AWNCOmV0LJzkp7TL6C3VxTTSllldf2jOx+Zl7pylcxTM
7eYafyNdgdHpAry6Bk5lsJiyy+h4DYb12Ioq9zVqHZDHS/xs/mc6AtnJysEgBza4JggS7PNg
0DPjtLY7PTZ+zHFsXwq6iBlXUjkhWeaLNa8u4+f728c38S+4NaRRG/2heb7Vm5R2WUFJfbDs
x7U+EZRe38W274E1lrv+6BwF67S5xs+kK4m+4FvXugDfugZOo7eYEtUktW1rdMyJ1sKTbW/D
qTgZOe3nFWJvR0i7PzPuBOkO1wka6yMxVuRFYBeNFdk8Pj7CqfIAmjs2Idzj2wSyO5MI4kUs
czXz2tenZl/AeGit1EXrrU/bHu9HQrtcraSPbb3S9SeCEulncE3kzlk6R97c7kPjb6Qr0esL
rgJPdEB9Oo0pUU1S28r/+igbOkHuYkuIJwCXUG8eygW7uetxJVhToAVXGJ3RuJGuwOh0AYwO
mIeujY5APmJPLThqiP3UCIA21ElI1J2K1glbnb4AUAaMzpYb6QqMThfcyejwpwJ3K/fgeEy5
YKRiwjhrYANjUmE+0qJLmvsrGHFt8Tan7uIcZanfujueGLNurm2/WK8j+J48wOjsYxRdiV7f
q2mhIX1wN6MD5qVGTMEMAcBwMCFp+kfCLoMljTKR4+09M0mhsQkIZ+wptGwjnj4fIiMozTe8
N9KV2xidiIZ0wF2MDo0/uDkwOgCUcCQhWYLqgSBfNzgdTK4upU1b5Z0iX5IiE0tPe6TRuUcC
cRowOoUMpiu0droxOucT1JCm0JyB0QE3AUYHgBL2JyTH/0i4dpJXu77zoLFrcbc6lqTIba54
xp72gDxgdIoYTldojXSX+J8HjE5b/EaH5qhYN0up47v5vD/zSSGx1G/Nq9rreCJgdAAoYZ+Y
yGB3UITqB8xRhJHauQ0YakxrBqot0TH3PdUJPekB+cDoZDOmrojtnST+zTWkGbOuoy10bW3I
JKx913Pg0PUnzbLG80yjQ9dOzdnNvMKNNj8wOgCUsCNASBE8Ij5aNEWpGo0HCXabIKJZBb9N
kqLOb597kDHtGRidPIbVFTpvL8mYWsPtNKQRN3mqRtd1w+vpzL1lHeyeAG00KTivcLNtC4wO
ACUUipoUnSWZqFEuTUj6QN1x87UznqTIV3r42LklYyxzjI79Sp347AYJxKnA6KQZXFdobVY9
5W7UGqYxaKMhjRBrrI8vrjgXukY5yOu8c0LSsUO8Vn1nYHQAKKEkIWF3TCuVuoJamFw1Yq/R
qUG50RHX/AGjcwgYnQQT6Er0Gl9Jaw1pQz9G81zouqZR60mPx7///vv+9ddfrfURKj9+/I+Y
P9unkypmqX2azCs81bGB0QGghPyEhItdrVJXNEuSq4aQSHnb2TpJUed3z/16dT+ifQOjE2UO
XenlOqo1XH8MVuIa0oJZ19AWuq5JnNf4tMn5888/37/88ov8+bfffnv/9ddf8mcq9DOVf/7z
v+J331i2nlfq/GedezhgdAAoYaYgMUpfqJ2+d/qVmJ8ZTOQrDbhrdi0wOoOT15dWr/zYNNaQ
BlCC3H7c60HXzkfocxf+1er0NEcamH/+kb9ro0Omh6Cfeb3qpoNvrsfnlZwTy3ZvyZiMOUZn
put8CBgdAErIC+JjME5ffEmRCjJLYKieSKyBSpXA6wmOeOo2nZU03QIYncHJ7Uv7PrfWkOuZ
a/3osfUR+pxD1z8kNWR6dP1kfgj9+99//y1/V/PHN57rtT8rFshzw+jkAaMDQAk/398+vol/
Z2CkoEdt7SFR0Iw0doMRC0qv7yJ5+D7huN9TV2SydlYmCDbQDaMZh5sMhYvvMwuhM5YR+Hq+
n2xs6CmOa2z073/88Yf8XWpVx0YHS2shI6bA6ABgmCnBHawv8lWxXu6KIoicRjQoRbYNzX11
ZdbkuzcoMZ71Dj8ZChffZwZpUJQRWYs9Z3/8+GG2afhn9MRHzXVfTFIxgvY7a25HX4nEa9U2
GTEFRgcAw30Tkj5o3eaZrn+nwOgMTnlfYHbOZWaTo+GGhP/sIp+ELCbEKs4E1J///vvvyydv
+WRHf65fZxvltepbA6MDQAmzJSRcMNcCjQRXIO9KeuZfKijNx72NDqHmwixj0Anyzv49/laD
dEPDfz4fmu94rbprYHQAKAEiAkAzYHQGABoJ2qANzrVGR4DXqvsGRgeAEtJBXN2ZPFf0wo/G
2f9MsPojcwAac2Oj01ZXBNnJHIwOaAPNW/7fa2k977HugsDoAFBCDwmJaEPAxNC59WsKeE8X
TAeMThNdkeMuDVCu0VnMklMgR+BsaJ6B+6J00lNgdADIJZ2QnI5YmP41S23jiYj7OwCDc2Oj
czpBXdFAT0D/UFILQDYwOgC4xBOS9dWPsxIC9mqa2w5asJ7X2KbMC8E9uanRaaorBhgdAMBk
wOgA4JK686oThnBCEHy0qktmIue+yiKTIY/RucM37oCbcFOj01JXVmB0AACTAaMDgMvxhKQm
/O9wYHTA9MDoXK4rKzA6AIDJgNEBwKWvhES2R5sbWrB4dQ3MDIzO9bpigNEBAEwGjA4ALscT
klqvmChEe/T+8utfeduQmIDJgNG5XlcM0BMAwGTA6ADgcjwhqcnrYZ+Hkh18vTSYFhidJrqi
gNEBAEwGjA4ALvGERJoLfQd18+pHBeRTm6V+UbY5n06ITjo/AC25qdFpritJ3QEAgAGB0QHA
JXXnFQBwGrd9ogMAAKA6MDoAuCAhAaAZMDoAAABqAaMDgAsSEgCaAaMDAACgFjA6ALhQQrK+
q87LlPkXAI0IfovYtEbH01dRoCsAAHCcWEyB0QEAAAAAAABMxvv9/8mAOsA1cKeFAAAAAElF
TkSuQmCC</item>
		<item item-id="41">iVBORw0KGgoAAAANSUhEUgAAAzoAAABGCAYAAAAEueGTAAAAAXNSR0IArs4c6QAAAARnQU1B
AACxjwv8YQUAAAAJcEhZcwAAEnQAABJ0Ad5mH3gAABYpSURBVHhe7Z29leQ2FoU7gc2jY6gM
xpCx3jrr1lEQY+z4MtpWAptBWytbMei0JVOeMqjFAwjw4ZcACRI/vN85GHUVWSAAAve9S7JK
by8AAAAAAAAAmAwYHQAMn6/n29vrLVCen8suAIDDfD7D6+xtyoUGXQEAgDNJxRQYHQAMlJA8
xb8zgOQKtKXYzHw+JzY60BUAADjC3pgCowOAYbaEZJa+gGlImRkYnQGArgAAOiIjpsDoAGCo
HMS/Pl6Pt8fr42t5fSlISECHwOgMDnQFANARMDoAlFAxiNMCk7dVYXQAMMDoFPL1+njwxzRs
PbEe5bhk7KArAICOgNEBoITaQZzqg9EBKyox3TEnmt4drAiMzj5obIzZceoS264bNujKiPSm
O1e3J/TdjsdSydfHw97mLSaa83r7emy7zuNjVFZfxQsgnx+H296UjJgCowOAoXYQp/qOC+A+
kJD0yK4Ab5LcVnOpIhlBaT4qrEVKRkR56OTl8SFSnQWR/H1cNmzQlRHpTXeatEeapPDnqT1p
6aF5H/hsos5dlNZnxoSKsy7Ftm05bZmjVCIVN5ZtMDoAGGoH8ZYigoRkLiYISERGUJqPCmtR
X3WlMdKJjR4rGB1wGr3pzoH2hEzE8t627NBxnc8SzY3OsQsguwxnb8DoAFBC7SDeMkjU7gs4
yvqIxJ450XIuVQRGZx/a6Aj4ozby8ZuMhKYe0JXR6E13mrXHNRGkN9wYuJj9RXk+xXFDbab2
5PdFGYu1+HJXVt+RCyBuW4bV3oyYAqMDgKF2EK8fJPKp3RdwHP1c9Z450XIuVSQjKM1HhbXI
jA7Bk5TnB4wOSNGb7jRqDzM6D/39lqjRoePQPstcN0bCPbbeL6NN+vikcaYt7loqqI/YfQHk
6/X1VXisXoHRAaAEWvg1gzjV10pEavcFHIcHePfLpE7xhLvlXKoIjM4+HKOzziVVrhu2nX2R
iSL0qCoyWc7RhN50p2Z7Cj5vzIW6OLDerQnMSjlf+TY6Lu3vjkXs/RT6M1TcNVFY36ELIHva
3iEZMQVGBwADLfyawZjqayUitfsCjsMD/PJWNi3nUkUygtJ8VFiLntEhqN4lqbls2Mr7IpOv
Kc9rDyhN0b8gFqY33WnUHmN0ls9rMyOKO37m7oiZt3qtuceOvS9YjsfrVvWK9WPa4q6lsvqK
LoB4n08cayRgdAAogRZ+JXNghCwgOJdQsS+gEjA6OUFpPiqsRTE2waFZdOa6YSvrC5mcKU9p
Z1ACHTc7MDoSE5PXz1t3QNg8rWJ0XPTxqU7TlgKjE+LQBZDCY/UKjA4AJdDCn8UczNSXWYDR
yQlK83FkLdpXaIPjEzNBp1DQl2nPZ5/ETSWMjiRgdIig2XGNCM3lwGdVe0Lv+xjzRN8LMvW5
aym/Pkls7S/tTy8/fizx96hrNaUzyzYYHQAMtPBnMQd7+lLyGScByxRmHlSo2FchtfAuJSG8
JmiE9jdBaineF075cXR/9/XHJz6GVptTv/bj4vRn1HgkyQhK87FnLfZKbl9q9BkaU0Z4zHvT
nRbtceeELFSBex5lWc4L6ZF+z/zqGv1NB3bP5VJS/eHHOlyfs39oMET7t8ZoPRcD61NGTIHR
AcBQIzj3QmFfpKjv6bsO6AVBeyNgfX088+pi9XiPbchtif6YIObus6M/hDie+eKnPHbtJGYS
MoLSfNxPVyiBqncqoTESrjERaNzjj7ABMCEZMQVGBwDD/RISxZF+70tCns8nS0Tszx5NQuRV
qq0rheazNZIQdXXN0tqtJOiuwOgMTk5favcXGiMq8zUmyExzDYAMYHTuR+gWrRbo9TblUrzJ
oQWYyirCdp0l4hymrD73lq69v1XXVhQIfnGPM1OQyO8LjeH+q4A7gjYlIbQziZA5r2tbjyQh
2X2pmIToOehOP7netubk3YDRGZyMvlQ/j9CYmMaEoH0hO+A2ZMQUGJ0ZMQLrC+m2CEZEOFHn
LkrriwQsidi2LezUr61j/Xi9v72Lf2cgIyGRJMbFGvPAuEvKgzade5mEyD+Z+V6ukO5LQj6V
IU5dZWX9eZirvceSEJ2ArIXVJ9uXcw5uxBJ4gnx+E+P3bcLxupeuFCXa0JhNkhoTQrRh/4Wr
etgXVqGD4CQyYgqMzowYcWZCuryXZwiczxKhOo9QWh/djRFFfUYUHmxEXVvPLqtgsXWs7SA+
DpnJlQzMqeRCbTPB1ptAx5IQwgrkov49SQgv4SBv92cNwm7fS/uz3nH015aqa3vN3YikmaHx
mmX9cWbq15au0HrIXTv2moTGxEhpTABqc8qMXYDuu26vHP/GbQKTkhFTYHRmxIjzIqSUzKZE
hou5+TUQV4TLxNkKLKL4Al0o9vqxM3bFzARE0f6U0XHb4gdSjVoUiaoGIq8vKiDl7hcau8Lz
SIjzxZMQ8YYJ5FQej32Plazn2W+L137z2TOTEFVXD1dX+yE1L/Pm7HjM1K+tvuzvKzQmRqHR
OXAO6qD7t7ZBj01e+wEoITXf1TYYnRkxAvsQgq4EMm50HFEyRsIVYb1fhjjr45Oq1RJ79v0a
E1BEkUmkOEbc6Hy9vug34rOOpRZFtCoGb0Odkhv0csnri+pHaj87QShKQvg84Ij37SSE0PUE
6krUo+aWNhO8rXafqiQhwXbA6JSRmpepbSOT36/hdYXWSPGVe2iMIdiOlMaEoP0briM2Zm6B
FoL6pDRJbYPR6R4nCLglpHxMaJ4fTHRC+2pjY7bFRDghzlH0Z6gUiH0I54cE+F0a6mP60bXc
Y9F++QHCS0ryopCNOVcl45pDZl+ij67pMVbt8oK4ofA8EqLPfhIiKB0LNs9NAGXv8baa9usk
zOx3cF4mkxBV155pMS+peZk5Z4ejrF9D6wodt6C90JjlrSSlRofGtfZ5L2HH+QJgNylNUttg
dGbEFXP2uJd7RcUPLjGRSojXcjxet6pXTL49Yh+oz//FNNsAWgHA+3ziWBZqUWTGEkm9pGSr
baXk9oX2i58Ddd7YWLv9M/sVtF98JpiEEHKuZtZlju3MFfZ+NOkwa8IZo+L+8CRE/M0dt6yr
bD7NT2pelq+/MbiRrtC6ym2rtSahMXESGhOhrdGh46v28idJaE7vmcYApNmOKTA6MxIQUusO
CJsRVYyOiz4+1emKv6GgPsIzOoSuY+tKV+6xaL/YgolTIympH5jy+0JzwwriknVs5bh96KCt
x5olJrywwBaCz0N/TihyvijsjTkVeWze7rXINpvEQ5THY5mXuu/7+iMx9drnULZxx1yYm9S8
3Lf++mdfv4bUlRKjI+vS/YPGJIloTIzWRoewz0MoxgBQg5QmqW2L0fEX4Dop2aKWC9Ldd2tB
bTcivO18gkKmRdok6EvxxIiNi+lD6dicROSKUdDsuEYkKqi6v9t9MuNKY2bqc89zfn0SUU8w
fi7tD24z8GOJv6M703775qMr6sVJSdDIHaGkL7Rv5nkAmeyfS3UIJ1VqWlLb2PsZus618ljC
khqX+mPWh8bv79dwukJ6X9pGUJ0ejA6YjXFjCrujwxrqCT412K1I759YUDLJDTRABBhz91UG
m4aLkgU7b7Dltg1Rl5/dMTYn4QVGKjQT3aAuy9I+0w9RzK+u0d/Uq/Dk9ucIgx/rcH3O/qEg
GjNBjHVRJc6nPG+p7Wn6uoJV2JfW63Aq1PrfmpNXwIOJ3R61rvw2xrVLz++RjI6kucYf69dQ
ukLj1cPEvzkwOuAsRowp1qNr0Q4EE8l44xWxgwcGYyvYnEkkCMqxSCXzhPms2/atsQF9klow
efSTlOzpy/H+g/7GcJ2Tqx6RvvmaTsS1qx+jQzGkYIyba/zxOTGMrsDodAGMDjiT0WKK8x0d
3SBRTAAQQeUZCgbxxhPUgVDjdcfcAZFBZ1MglUlKX5UvJBAEY233gNGZjNSCyWcVAXteXUud
voAZcHQ9mYzGteuqoLQ9Z48bnWs1PrdfaYbQlR/vr7f3zf9NMTiZH+//eP3zf8sLAKqj9U+U
AWKK92ME0nAsHZDtDt7NIeKNV9vinVoLa5wMKMeDQTFWEPxURip1lY9OqN7/+axqdPjYVzVz
IJPUgimjfVJSry9gAphupbUlrl12UNIXnfh7CrVfTPtS8zJ3zh4xOi00vt5a7F5XkgkPuArc
0QGnM1BM8YzO2ihRnh+RuzlEvPFqAEIHXjvia6Gqr0QjXdH3Sk5lLAjyEg4gus+qb6sxcfua
GJsIui7dZNm3VDAGJ0DnLbVgy2iblNTtCxgdHkRSuhTXLjsoyXfEvrH9YsdIzcvcObvf6PBy
ncbn9iuPrnUFRqcLYHTA+YwTUwJGh4t7ynjEG68+HzrwttG5VrQF1tW+LxZEYv0S23TjzWeP
BEFC77/W4xofcAVqUdQccjspqVt3mu2+rO1CGbGUYs3F6EWUuHbZQWnvWkl9Lr7NXkeBkhLK
5hq/d6zidKsrmUZnbTvKnrJFK6MTaivKOKWUUWJKuGfsllRcs+KNH9no8Da6fagSBPVn+ACw
Nrjl8vG4E965SC2Y/ajFXL/eNOf0BXRKSFcYpF2kJUbDRAnvGtcuE5Qe8TrW+mOJVmpe5s7Z
/Xd02mj8OWuxS13BHZ0uON3obOgNmICJYsopRkd9PnTgbaMTP56PHqRoyanMC4L2e7wOM+Da
uZr93L4mxiZI6f7gHNSiKJiC28i10OK8ntAXMCakU0bH4km+Iq5FRm+pLqaRtszq+mNzPjUv
c+fsUaNjv3e+xp+wFnvVFRidLsCja+BUBosp+42OaVTo4FR56P11QJ6f4m/zP9MRyPoqB4Mc
2OCaIEiw96NBz4yT0+7k2IQxJ5zd/qOgi5hxJRtBvJRlHljz6jJ+vN7f3sW/4NaQRnmPFOjA
Y+uNJKFdVlBSb6jX1r4bQenzm9j2LbLGctcfHaNgnTItb6PxM+nKRl/wq2tdgF9dA6fRW0xJ
apLa5hsdc6C1hN2VU5zOUQeCQhzsCI3FI+NKkD52naCx3hJjRfaDnTRWZPP4+DweJlCqvuaN
TQxz0pfSJpDdmY0gXsQyFzbn9FnU7AsYD1eLtN6GtI3mSVq7XK2kaW3rla5f1xMJSqSf0TWR
O2fpGHlzuw+Nv5GuJM8vuArc0QH1cbWvk5iS1CS1rfzbR9nQAXIX24Z4AnAJ9eahXLCZBvcc
sKZACzaCUhWjMxo30hUYnS6A0QHzUNHovP3H9jxVXstbVlsLjhri3jUCoAV1EhJ1paJ1wlan
LwCUAaPjcyNdgdHpgjsZHX5X4G7lHhyPKXKkyJRwo1L3dUoYZw1sYEwqzEdadJvm/gpGXFu8
zVtXcY6y1G9dHd8Ys27Obb9YjyOE7jzA6OxjFF1Jnt+raaEhfXA3owPmpUZMkTNEm5Kz/gvA
GBxMSJp+SdhlsKRRJnK8vWcmKTQ2EeFM3YWWbcTd50NkBKX5hvdGunIbo5PQkA64i9Gh8Qc3
J8focDNCf9d+DcA4HElIlqB6IMjXDU4Hk6tLadNWeaUolKTIxDLQHml07pFAnAaMTiGD6Qqt
nW6MzvlENaQpNGdgdMBNKDU6RO3XAIzD/oTk+JeEayd5tes7Dxq7FlerU0mK3OaKZ+puD8gD
RqeI4XSF1kh3if95wOi0JWx0aI6KdbOUOr6bz/sz7xQSS/3WvKq9jicix+gsrwAAO8VEBruD
IlQ/YI4ijNROP2CoMa0ZqHySYx66qxO70wPygdHJZkxdEds7Sfyba0gzZl1HPnRubcgkrH3X
c+DQ+SfNssbzTKND507NWW9e4UJbGBgdAErYESCkCB4RHy2aolSNxoMEOy+IaFbBb5OkqOPb
xx5kTHsGRiePYXWFjttLMqbWcDsNacRN7qrRefX4/HDm3rIOdk+ANpoUnVe42OYDowNACYWi
JkVnSSZqlEsTkj5QV9xC7UwnKfKRHj52bskYyxyjYz9SJ967QQJxKjA62wyuK7Q2qx5yN2oN
0xi00ZBGiDXWxw9XnAudoxzked45IemzQzxWfWdgdAAooSQhYVdMK5W6glqYXDVir9GpQbnR
Eef8CaNzCBidDSbQleQ5vpLWGtKGfozmudB53UatJz0ef//99+vnn3+21kesfP/+LzF//LuT
KmapfZrMK9zVsYHRAaCE/ISEi12tUlc0S5KrhpBIBdvZOklRx3eP/fnZ/Yj2DYxOkjl0pZfz
qNZw/TFYSWtIC2ZdQz50XjdxHuPTJuf3339//fTTT/LvX3755fXHH3/Iv6nQ31T++u+/xevQ
WLaeV+r4Zx17OGB0AChhpiAxSl+onaFn+pWYnxlM5CMNuGp2LTA6g5PXl1aP/Ng01pAGUILc
ftzrQecuROx9F/7T6nQ3RxqYv/6Sr7XRIdND0N+8XnXRITTX0/NKzolle7BkTMYcozPTeT4E
jA4AJeQF8TEYpy+hpEgFmSUwVE8k1kClSuTxBEc8dZvOSppuAYzO4OT2pX2fW2vI9cy1fvTY
hoi9z6HzH5MaMj26fjI/hH79559/ytdq/oTGcz33Z8UCeWwYnTxgdAAo4cfr/e1d/DsDIwU9
amsPiYJmpLEbjFRQ+vwmkodvE477PXVFJmtnZYLAgy4YzTjcZChcQu9ZCJ2xjMDXx+uDjQ3d
xXGNjX7922+/yddSqzo2OlhaCxkxBUYHAMNMCe5gfZGPivVyVRRB5DSSQSmxbWjuqyuzJt+9
QYnxrFf4yVC4hN4zSIOijMha7Dn7/ft3s03D36M7Pmquh2KSihG031lzO/lIJB6rtsmIKTA6
ABjum5D0Qes2z3T+OwVGZ3DK+wKzcy4zmxwNNyT8bxd5J2QxIVZxJqB+/9dff13eeck7O/p9
/TjbKI9V3xoYHQBKmC0h4YK5FmgkuAJ5VTIw/7aC0nzc2+gQai7MMgadIK/s3+O7GqQbGv73
+dB8x2PVXQOjA0AJEBEAmgGjMwDQSNAGbXCuNToCPFbdNzA6AJSwHcTVlclzRS9+a5z9zwSr
3zIHoDE3NjptdUWQnczB6IA20Lzl/72W1vMe6y4KjA4AJfSQkIg2REwMHVs/poDndMF0wOg0
0RU57tIA5RqdxSw5BXIEzobmGbgvSicDBUYHgFy2E5LTEQszvGapbTwRcV8DMDg3NjqnE9UV
DfQE9A8ltQBkA6MDgEs6IVkf/TgrIWCPprntoAUbeIxtyrwQ3JObGp2mumKA0QEATAaMDgAu
W1dedcIQTwiit1Z1yUzk3EdZZDIUMDp3+MUdcBNuanRa6soKjA4AYDJgdABwOZ6Q1IR/DwdG
B0wPjM7lurICowMAmAwYHQBc+kpIZHu0uaEFi0fXwMzA6FyvKwYYHQDAZMDoAOByPCGp9YiJ
QrRH7y9//pW3DYkJmAwYnet1xQA9AQBMBowOAC7HE5KafD7t41Cyg5+XBtMCo9NEVxQwOgCA
yYDRAcAlnZBIc6GvoHqPflRA3rVZ6hfFz/l0QnTS8QFoyU2NTnNd2dQdAAAYEBgdAFy2rrwC
AE7jtnd0AAAAVAdGBwAXJCQANANGBwAAQC1gdABwQUICQDNgdAAAANQCRgcAF0pI1mfVeZky
/wKgEdFfEZvW6AT6Kgp0BQAAjpOKKTA6AAAAAAAAgMl4vf4PUklkvfelz4UAAAAASUVORK5C
YII=</item>
		<item item-id="42" content-encoding="gzip">H4sIAAAAAAAA/4xSy27TUBCd60fsuEmdpA0lcUggaQkPCaVXgERXpaoQCx5SWMGmch3TpmpI
cF3UpcUH8Ats+Ab2iD0/wpp1mIcTCituNL5zzz1zZu5kSgCg0F6heeyb+HXj98P4aDx9ZwOt
+2jF0TQSzGLsEdEm0cvDkzhKGYEhxxv4LZwdz/amFwI/Q3MQGC6Jz9HeoF3HXCeY/Zf550zr
Z0mKMsAw2aktkz9O02R8eJ7Gipk7aD5cXtZO96+zzQJWmsRxwIBGK8/YLejGN4DMdvRn3HcL
ruxOUXbXk724og1MkmJ/TGVswwCgxMhXRAylBqTI1Ky4qqmevTLVxe7HMqeqaO873rtVXfuB
kpUaC4yqKGm8pgav6U9YVFaFdb75skbS3K86h2SVKxJSl5AHABsSUoerErKxDAFoSD1OU57Q
CGRvtpj6IVgUfk0esjxDWwKbHXlIm/4WeUibhW/IocGHrpALPVHvbsre25KGbWLjlTmAe/AQ
4KZkQsxWFmED2EaJvkj0bkm+PkK3JUWfU9yRt3UXb7vLA+aP9MFREs6OD95Ok0mYOsyt05wy
vB+moTSimc8BRfFsq5zos08nL7wYnz1hHZntFk2tyrmy5vgD1fp/dCHupEkYxXpfRjvIiR1V
ARWoOXkKHQzqKIOcOSKmCkikZat1izG8tFVgZLt4WVCByQqOCiwWcBcCReSwgIecOSEryOHw
EnI4vEwcilplDjo+cYgsBfsvzidxMo7CU2mJy4U/RRvBGH9m3jsv7+c/q3T58BsAAP//AwBR
DnfbXgQAAA==</item>
		<item item-id="43">iVBORw0KGgoAAAANSUhEUgAAARAAAADVCAYAAACfWK+mAAAAAXNSR0IArs4c6QAAAARnQU1B
AACxjwv8YQUAAAAJcEhZcwAAEnQAABJ0Ad5mH3gAAA78SURBVHhe7Z2NlZswEAZT1xXkeq4a
N3PFOAhsA0ZgJLTS7mrmPV7u/IN3P2AicIL+PQAAMkEgAJANAgGAbBAIAGSDQAAgGwQCANkg
EADIBoEAQDYIBACyQSAAkA0CAYBsEAgAZINAACAb+wL5+338/Pt5/P49f3/z9/j9+ff4929Y
fn6H3wCgNLYFcr9NgogI5H779/h5Pvj3+/P4d7uPPwNAORycwtwft41APh+LvQYAruJTIGFk
sjptmU5nGIQAlMWlQMZTlohAXqc0genUh4Wlj0WKrgXSI/TdHwjkkLxTGA6kvkAgMvgUyPjV
7m145sX2Nf0eSM8fOgOByOBTIAPfvsbtcYcKLSOQ/kAge4wjjflC0doRx/+QrLcd6tXulNX0
c0/0tr2XSPbebao97VDLVhFIfyAQAXoWyPTn+Ec3IBAZuk21lx1qr82Oj6fuQCAC9C6QABLp
AwQiAAJBIL2AQAToQSDfWkQgfYBABEAgE0jEPwhEAAQygUD8g0AEQCATCMQ/CEQA7wJJaQ+J
+AaBCIBAZhCIbxCIAAhkBoH4BoEIgEBmEIhvEIgAngWS0xoS8QsCEQCBrEEgfkEgAiCQNQjE
LwhEAASyBYn4BIEIgEC2dCsQ540jEAEQyJYuBfJqOvzpNAAEIoBXgVxpy2kk+8QadhgCAslh
dcPl7V3bEcgWp5HsE2vYYQgIJJn1THTbmepkQ23J1bacxrLlqFFnISCQZD7migkz1a0mmpIN
tSVX23Iay5ajRp2FgEAyCBNLvUYd4efPmfkRSBynsaw506SjIBBIFvPEUp/yCITHjxarXC3d
cOvnOdOkoSBi++/nIoXj3WUQyO32uI0S6eMiaomWHMay5WyTTsJAIMmE0ccsjfF0poNrICVa
chjLmpQGnYSBQFIZv8Jdjjr6mJ2/VEsOo5lJbc5BGAgkmSCM+WvcXr6FKdWSw2hmUptzEAYC
yaHDf0hWqiWH0cykNucgDAQiAALZx2E0EzmNOQgDgQiAQPZxGM1EbmPGA0EgAngTSMl2nEUz
k9uY8UAQiAAI5Bhn8UzkNmU8DAQiAAI5xlk81xoyHgYCEQCBHOMsnusNGQ4EgQiAQI5xFs/1
hgwHgkAEQCDHOIvnekOGA0EgAiCQY1zFU6IZw4EgEAE8CUSiFUfxlGvGaCgIRAAE8h03EZVq
xGggCEQABPIdNxGVasRoIAhEAATyHTcRlWrEaCAIRAAE8h0XEZVswmggCEQABPIdFxGVbsJg
KAhEAATyHRcRlW7CYCgIRAAE8h0XEZVuwmAoPgUSbjMYm2/hyf22vYtYSbwIRLoN0zFJFG8w
kIYCmedWeS/vg3667+j42Me0kRPT81FHBHnE3nP/XUhj+uwDx1xCMtSaSLdhOiap4o2FIrmv
n1jzQiKbg36QRFQe83s2Agj3Kt0VzueoI/ZYGRDIOUzHJFW8sVAaC2RgvKv5JIT3nc4H9k4z
pnlY4gKJTTMZmN4TWd+XU52vvG+uvF63ZKg1kW7DdExSxRsLRXJfP73mWQrP6RHCgRk5sMeZ
8G/DqUh0BBJGFOvpFQJL4YzL8k2jALbvOcNYy84IJnyOB6TbMBuTZOHGQpHc18+veTFNQhiF
3G+Rg/p9bWPnFCZ67WN49d90vSR+sGdeCxlHTfviQSDnMBuTZOHGQtEhkIHlSGF5KjOyGinE
BTKOCHavfxwLZPN5hzylM0juVe+ngMJjHqjRhsmopIs2FIrkvp625p3rCYHpdGE6WD+X18Ff
TSDP0cft/tRZ5FQmVudysUCtMo3EsUa6aEWhxPbfz0WKtDVfFEj8FCZQ9hRmK6pp/ct1hLqs
U6sFc1HVKNhQKJL7etqaDwSyJn4KMx3IsfcuBTL8vHpTeC7tIupWINtRDAI5j7moahRsKBQd
AhlPCyYpvJb904o9gYTVxEcT8wjmQxbhc2NvOGJzAXU7igmfZZ1aLZiLqkbBhkKR3Nfrp7C6
2PqNcOB/G+3EeArsZYzIqRMCOY+5qGoUbCgUXwIJ7F4LWbIdNaTxOi2KjGoGEMh5TEVVs1gj
wfgTSCCMRA7ssHeqUwoEkoaZuAhlg0+BNAaBpGEmLkLZgEAEsC6Q2uWbiatmoUZCQSACIJA0
zMRVs1AjoSAQARBIGibialGkgWAQiAAIJA0TcbUo0kAwbQQSPlTLIgACScNEXC2KNBAMIxAB
EEg66iMjlCgIRAAEko76yFoVqDwYBCIAAklHfWStClQeDAIRwLJAOE4itCxO+b6EQARAIOmo
jqxlccr3JQQiAAJJR3VkrYtTHA4CEQCBpKM6stbFKQ4HgQiAQPJQG1vrwhTvTz4F8uVOY8yN
u0/L0tXG1rowxftTQ4HMtyZ8L++DfnHDnvfNgSKvH5aNJ/ZuKMTcuKdoWbrK2LQUpXSfktzX
T6x5IYXNQT9IZPnY+6bLi+XzPeE1MXmMQvocdcQeK4NkqJK0LltlbFqKUrpPSe7r59Y83qR4
EsLyRsqfpxl/v7evB/vencamSasisvhyqpMLAslDZWxailK6T7UXyMA8K93z/qKbWxIu70E6
LLujjO39Sed1P5flepNuwnye8DkWaV22yti0FKV0n5Lc18+veXF6EkYhm7lxF6OU5bKa+iF6
7UNobtw38feH2izSumyVsWkqSmFAkvt60pqXI4X9OWECy4upsxS2Ez69+C6Q48/b5zXfDAIp
h6rotG1HhfuV5L6etub3KCR2oEd4jkpeB291gQz13n7vjEAKoyo6bdtR4X5lVyCjGBavjZ7C
BCROYYb33cJnxd+PQPJRFZ227ahwv7IhkPc1kMW1keGx9cjhQyhvlgIZfl4d7eG59Iuo8zdE
+wI5WjSipSxV8WjcVpVriu2/n4sU59f8FsS8bOWwfj729eve17il58ad3+JnBKKlZFXRadyO
ymqS3NfrdzqOYs6OKMLBHxuxHLP5Wvi5LIUXfreGlpLVRKd1GyqrS3Jfb9NpGFVEr4UsiY8c
0mEEIoGKWrRuQ2V1+RNIIIxEDuywd6qTDgKRQEUtWrehsrp8CqQaCEQCFbVo3oaKakMgAiCQ
a6ioRfM2VFQbAhHAmkC0lauiHs3bUFFtCEQABHKN5vVo336K6kMgAiCQ6zStSfv2U1RfE4GE
z9SySIBArtO0JgvbT0mNjEAEQCDXaVqThe2npEYEIgACuU7TmixsPyU1IhABLAlEa6nN6rKy
7ZTUiUAEQCBlaFKblW2npE4EIgACKUOT2gxtOw21IhABEEgZmtRmaNtpqBWBCIBAylC9NkPb
bURBvQhEAARShuq1GdpuIwrqRSACWBGIhTKr1mhku61oXDMCEQCBlKNqjUa224rGNSMQARBI
OarWaGS7rWhcMwIRAIGUo1qNRrbZhsZ1IxABEEg5qtVoZJtFaVg7AhEAgZSlSp1WwojRsHYE
IoAFgVg6XqrUaimQTxrWjkByWE6EFZlCAoGURbxWS2Hs0agHBJLKasqI54x5H7dlRyBlEa/V
Uhh7NOoBgSTyd7+vRhzjtJkfoxAEUh7Req2FEaNRDwjkKpH5dbULxOLxIlqzxUA+adQDArlI
bJa7EOrR0hoFJSQjVrPFMPYQ6CW2/34uUjjaMjvsTKEpGWoJlJcXRaxmi2Hs0aAXBJJNmNby
9tjqQzbUq1g+XkRqtxzIJw16QSCZ3G8/j9/P72+fIBAZRGq3HEiMyv0gkAzCNy+rM5f7bfU7
ApGheO2Ww9ijck8IJJFw0TSEtl7WpzKSoV5FcWlfKV675TD2qNyT5L7ucOucQ6tAPBwvRXvw
EEiMin0hEAEQiBxFe/AQSIyKfSEQARCIHMV68BDGHhV7QyACaBSIp+OlSC+eAolRqT8EIgAC
kaVIL54CiVGpPwQiAAKR5XIvnsI4okKfCEQAbQLxeLxc6sljIDEq9IlABEAg8lzqyWMgMSr0
iUAEQCDyZPfkMYwjhPtFIAJoEojn4yWrN8+BxBDuF4EIgEDqkNyb5zCOkDzIJdf9/LM7EEg9
kvrzHsYekge55Lqff3aHFoH0cryc6rOXMPYQ6h+BCIBA6nKqz17COEIgAwQigAaB9Ha8HPbb
Wxh7COSAQARAIG3Y7bnHMPYonAUCEaC1QFp9vEpxVqhJQ9+nKVwrAhEAgbRjVUKlekwJJFCw
XgQiQMsdquW+rOVAepdRqR5zAgmEmgvUjUAEaLVDtd6PNR1INUsxKZAXofYL9SOQLMKcMM8b
KiuZnb/BR25QcSCFGp51LH4UxbRAXmSGhUAyCHdm/3lOCjNOrt14blwt+2/TAyl89s7nHzxV
BBcCeZHYCwJJ5v64/VtOKvX5e70dKnyMpn23yYGUEMLrpaXLdCWQQEJICCSVMBv/6rRlOp2p
ObFUwvativiB9Gp8uWRSYBVv3AnkxTKk1/IBAklkPGWJCOR1ShMIoc7LnH2pJfpgB8s615JL
9ONYTi5SCK66HWcEAgDXcSmQM6cwAHAdnwL5+338rObC3V5EBYDr+BTIwLevcQHgOm4F8jpt
GS/ARf4hGQBcx7FAAEAaBAIA2SAQAMimc4H0cJ0kocfw9Xd4nYs8crYtX/en0rVAevim5nSP
4avv93Pha+/hwDOcR862HV839O1wNxCjY4F8/w939jnf49/9vvpbejyYzI5CMrbtINDb750R
SCL9CqSHf616pcfwXqthJPc9PH8Lr+cUJpVuBbL9G3baeTz9f5krPYZTAKsHUmrf99trdIJA
UkEgz99TDi4rZPe4uh5ij6S+h9HK3CoCSYVTmOevLneerB7Da5b/j8ggCX2Hkdb7m6fF4ukv
Ekn6FUgP/+Euo8d5OG+Y7G3LCCSVfgUywNe4a8Lzq6dXw3tb5G1bBJJK1wJ57TDjsHU15PXE
Xo/Px5+PxYfylk9lzvW9ZnoOgZync4EAwBUQCABkg0AAIBsEAgDZIBAAyAaBAEA2CAQAskEg
AJANAgGAbBAIAGSDQAAgGwQCANkgEADIBoFAfe6/vu670jEIBCrj8MZNHYNAoCrTfUcQiBcQ
CFRjc9Mi7txjHgQClfh7/P2F0xdGIJ5AIFARBOINBAIVQSDeQCBQEQTiDQQCFVkKZPiZi6jm
QSBQlXGOllEixme/gxEEAgDZIBAAyAaBAEA2CAQAMnk8/gObKq8gRpCx8QAAAABJRU5ErkJg
gg==</item>
		<item item-id="44">iVBORw0KGgoAAAANSUhEUgAAAKAAAAA9CAYAAAAqN2KwAAAAAXNSR0IArs4c6QAAAARnQU1B
AACxjwv8YQUAAAAJcEhZcwAAEnQAABJ0Ad5mH3gAAAQHSURBVHhe7ZuJsawgEEUN58dgQObx
MjAakzEYPw3SNKvi6ODoPVVUjY4LwrHbBbsFgIZAQNAUCAiaAgFBU84RcB6XvuuXcV6nc0zD
0nWdKf24bC0Ons/nArJUGwKSpMO0TkzLQOvwNHgrJ6VgEqos4DxNXsSbxx5REHxPwAiKnIiA
r6eZgNPQLfAP7BaQhDHXeoPSLaRSQO96ELyZXQLS9Vqv7NLXbUrC2J0aAedl7FMSgzeyLaCI
VkbAzyLgNFReK4JHsyngPmH2CUgCe9FT3YggE7+bDQFJrI10qR9C2+tDmZ4p1ap566MWdw0p
C1Lx2ykLSI9K8KwOXEhRQH3NhxwJLqQooE6bEBBcCAQETYGAoCkQEDQFAoKmFAX8+6cE/Pe3
TgFwPhAQNAUCgqZAQNAU3ISAptxYwHUwQzCAwVSHBkmI+fp9dbj8nYZ9lQZ17BjwkUW2Q8uB
Hf7AkxpuHwHtIFgqflXMQcfVs51yEwH1V4MJOeZxGe1MPaLoYH35q8RgH3L7lyJOgicKSOh6
BFJFYwuZOwmYi26Jk0dLeCCK8XA4uW7u5LwOHSieKqCTShU6yOIXdfcRkNqPPmUIsSdUeAiH
Rh8lBMxt/0oeLqCCU43f2DF5AWU612U9Njl/mOS1pNmP/787GbRcLEAoGy0X18HK4Yo4lr1R
ULRFPwyegMXtX8jzBVzTimnUUnTLCGhFsY1E09xgTip9uNF1VSClkI4jsv2tl1foeanOd9uK
m9bUo9zktq5m2+7kiOu61XWxrEGp6PsXCBg0WPZgMwLy/NS6+wXU/7OA6z6i5a0YxwRMpW0L
C2dX5rrUC3gmjxeQDlB+Gppv4JyAhJDQWx8CfsolAt7mTQg1Mrema+B0B5cEXGFh7DLnC2jm
HROwJA4LaDv7AwFvn4JvISB1ZCFlRv+FclhoPi9rO8ku43cad/InAuo6BnXQyG2p3/Jhnd5u
SlpBKFzxZAm2fyFa5mcJ6BrSFNuZQj4u1Pjh8muxjaI6buA7RlNkqnPSqfm9+K2Wkf/RvgYZ
OdQ2ZX3kNqlTkumUpfEF1fvZE3V4fVVUXe0x8b4y27+GsD/q9vkbKfhnyUXBFLTsRvR7ID9z
E/Kz6JS5JaGJIm9sagj4FUrR7Z2RzwIBQVMgIGjKpoDJuzgATgICgqYUBKTnat94jgTeTEHA
d9+dge+QF5CepidvQMQbhwOvXgCQOAHX1zfGuXz6ldeFu18dAZCBBbTvO8mn/M0HpWUpZjgN
QB0uAvIoi8KdL0VJL+2adIwgCI5SuAmJ0VEyISAe1YCjQEDQlCoBkYLB2dQJGI3YxU0I+Iw6
ARV4DAPOpFpAm3bxIBqcwQEBATgPCAiaAgFBUyAgaAoEBA1Zlv+GUKmIg/m4vgAAAABJRU5E
rkJggg==</item>
		<item item-id="45">iVBORw0KGgoAAAANSUhEUgAAAKAAAAA9CAYAAAAqN2KwAAAAAXNSR0IArs4c6QAAAARnQU1B
AACxjwv8YQUAAAAJcEhZcwAAEnQAABJ0Ad5mH3gAAAQ4SURBVHhe7ZuLcYQgEIavnNRgQfaR
DqzGZq4Ywy4PAZeHoscZ/2/GmXgqInzuKpLXAkBHICDoCgQEXYGAoCvnCPieluE1LNPbrKeY
x+X1eullmJbS7uD/0y6gk6ogIEk6zmZlXkY6xq2Dp3JSCiah8gK+5zmIeO9pQBQEnxNwA0VO
RMDH003AeXwt8A9UC0jC6Ge9UekWs1PA4HkQPJkqAel5bVB28XObknDrzh4B38s0SBKDJ1IW
0ItWWsC2CDiPO58Vwb+mKGCdMHUCksBB9FQvIsjEz6YgIIlVSJc8CG2fD/30TKlW/WaGWtZn
SH9BKn46eQFpqARjdeBCsgLyMx9yJLiQrICcNiEguBAICLoCAUFXICDoCgQEXckK+PujBPz5
NWsAnA8EBF2BgKArEBB0BS8hoCtfLKCZzOBNXqA5iRqaJGF+F79V62PX/WNykywqJmAk8erV
caKFnbdJS033cT+b/aU2a92e48sjYE609MRW2yBiY/B/8QnHvadlsj/yDJ+D8xbdfwlG5/DL
v5Lg+nT75bow7GO9v99urdtLfH0KTt7NqbmETgCpIaiBJGl1xAzKYwllwbO46Wn+sUL5lyCc
h9ojNaNJukZf4NbtFdzgGVDfVSyVa0jV0KPUqLTvsAwmdccC0vVIdydfp9o/vtRDs4EEAVPl
nw6fO4rc0m8WSRZTf65r6/YKbvESsomC6sKlalF9x1lHga2AWs64I6wc6+I1KDdm1MAS3BHm
nOPIHWDLyZZ/NpIQai2Zhnl/SVhfsIbtFdxCQNuI3IEq8onRjxqD65oQUOwcYt1/e6mZznPY
uumy15vFnitXfshW1mgpF6D22yGgrbufogOpWreXuYmAfscKjUl3nZ+eBQH18ccElNK2xdXL
HmwiwBEBm5EELEUkV19/8cpo3V7gNgLqxtUXGFfJlzNerDyPEJDPLaXE2oik65q+3tbtW7IC
ftWXkEYBxejAlAXMiePObSNwg4DNKdicy9+N6+enyAylfVu3S/wLAUPWDg/vRJJJigS+IOpv
f7COZSqkk1g4V09JwKj8K6DzOwnKN5DG1jF1ra3b09xDQE8+u6Qbde3wOBVQhBHTgys/FJTv
6HLvhfUbBiNkHH235V8F19vUIay+aRsrqLt5Eu3Sur2C+0TAU0hFQQnad/8dDfZxn5eQs+C7
tiRhbeoCrTxPQCYX3RD5PslDBQTfAgQEXSkKePTtBoAaICDoSkZAGjP6zLgVeC4ZAfE2CK4n
LSCN3osvIOuXhr3f/QCIWQU0n4u0c+n06z8XVn+qAiCBE9B+PySf0i8flJZ9MeN1APaxRsCa
D8sUJYO0q9MxgiA4SuYlZMt2vpcWEEM14CgQEHRll4BIweBs9gnIz4n+2CBeQkAb+wRUYBgG
nMluAW3axUA0OIMDAgJwHhAQdAUCgq5AQNAVCAg6six/3VDRDfQ2alUAAAAASUVORK5C
YII=</item>
		<item item-id="46">iVBORw0KGgoAAAANSUhEUgAAAMYAAABGCAYAAACXK+uFAAAAAXNSR0IArs4c6QAAAARnQU1B
AACxjwv8YQUAAAAJcEhZcwAAEnQAABJ0Ad5mH3gAAATZSURBVHhe7ZyLkYMgFABTlwVZj9Wk
mRTj8REEBE8jT9TszjBzlxij8hYeoHmNALAAMQAyIAZABsQAyIAYABkQoxmfcehe4+vlSjcO
n+ktxbsP3uvf06twFojRmncfyNGPkQLqPZxoA2K05j2Mgyqdk6MbVF8y8dHvTX/DqSBGa7QY
2oSw53DdBGI0AzFa48RQfIbOy9HpFxGjGYjRmkAMTTjo7gfEaAVitCYRI52tYvDdBsRozUIM
zXvsEaMpiNGa0pSsGl/omSrEaANiNCNZ4MsZwDpGM35QjCkgw/UCgIQfE2PO3RED1vjJVMqs
FyAGrIAYABkQAyADYgBkQAyADIhxEuY73YxYlRI/2AR1QYwTWcjxzerdtCKOGLL8pBjmDtZG
qVQ9ORBDkh8TI1jgM6VNcNWQ490jhiQ7xFh/eB/2Ef3YwTdyZO/K3Upal7bYQ0gaD9Ozrtd9
KLp5wOoihMe19/J+0WO4C4cYR0nlODuoyoFjRVgGU7nu3blcRgzzqLD7cQl73HvkQIzGtJZj
/v65PrUw+SC6ixgZsbUoO8aVwmK4Ljj5WRiIaCuHq09VdODoACo2rTcRIzc5sXPCIhEjuEhm
Jzqw06DeIwZspakcJu1w373WiG0VIx6ThOditxOOnSiNcthj35pOBWK4k7Y7nPPPemKklb8o
e5LAB9JOjjCQ1+p1qxjmFbVtabv12DkcJ1XFcK2Gy8P8QlI9MWqwuEgNiwRxUKTXXo7oe4u5
+FYx9HbnHfuCnBhTPO8Ww/cQ7pMXFeOyuOtVodezQXZeYOm61wFdnqVybBCjK+9j3r9w7OTG
E7nXVjhVjLg1zJQKQXV7TGsnHDghup79dQ9TqpyY/4th6tDHTiqH2//6+R2PE/s94WYmvr+a
lUpFcKlVeoH8didW3q8wXdvTxha6jhfB4oJflfS9lbqPxLAv2P+jbbeJUYXo3Ow5/etTQJQo
h13pS3WJkSj+pJKyaqH7TK71gZjpWu2pva9J69IFaiCFL7ru1us+ihtV9CnErb7bv9vPCWIo
wuPae1nLI8i0BwFRTCCtNjJP4FwxjlAWo5RKQXVsy/YL1/nuYvjewpbz5tO3kQ7O4uNL0oFD
qUkp5aiIaYCuHyg1iFP1a/eO5R7j6iTypvH/GfqKwVaejTnE2YNt2Mytxej7PpAjDtrrizH1
Rgd6NJ7JkOPeYuio8GMhXeY8/epiHB9s62Ni/CfF/cUwfy5z181iRGLpkgu2umLUGGybfTx+
FqsdjxBDEw3IVXqyTQwX8DZI/T4W6U1FMQ4PtoMJgUMTC7DGY8SIAkaVrtufSvmeR0oMdczh
hMHhghhiPEgMjQtgXZIgdkGZDaZkWlZEjHTq93hhNkuOh4mh8K3ytiC26ZPdVrLHiMZBlQod
hhzPE0OzNY/3EukxxkruvlM2uD+3FCNe+c7P7uwbfE9Brz7j9mvdKKQ/zAY9nvv2GACCIAZA
BsQAyIAYABkQAyADYggTrpOIYaaTmUquCWIIIy6GvwkSMWqCGI9Ar8cgRk0QQ5D5NhDpoEWM
2iCGKG7lvBy08Sp+pmy6IQoxaoMYovwvRh0QozaIIQpi3BXEEIVU6q4ghij0GHcFMQSJHk6S
ulXdPytiCw8v1QExADIgBkAGxADIgBgAGRADYME4/gFGMf7BnI933wAAAABJRU5ErkJg
gg==</item>
		<item item-id="47">iVBORw0KGgoAAAANSUhEUgAAAMYAAABGCAYAAACXK+uFAAAAAXNSR0IArs4c6QAAAARnQU1B
AACxjwv8YQUAAAAJcEhZcwAAEnQAABJ0Ad5mH3gAAAUmSURBVHhe7ZyBkYMgEAC/LguyHqtJ
MynG51AI4GkkgkSzO8PMT5JHA7dwoOZvBIAFiAGggBgACogBoIAYAAqI0YznOHR/49+fK904
POe3DI8+eK9/zK/CWSBGax59IEc/RgqY93CiDYjRmscwDqZ0To5uMHPJzFPem/+GU0GM1ogY
YkI4c7hpAjGagRitcWIYnkPn5ejkRcRoBmK0JhBDCBfd/YAYrUCM1iRipLtVLL7bgBitWYgh
PMYeMZqCGK1Z25I16wvZqUKMNiBGM5ILfJoBXMdoxg+KMQdkeL0AIOHHxHjl7ogBW/xkKmWv
FyAGbIAYAAqIAaCAGAAKiAGggBgnYY/pdsSKlPjBJigLYpzIQo5Prt7NV8QRoy4/KYa9g7VR
KlVODsSoyY+JEVzgs6VNcJWQ49EjRk0yxYgDi/t4Pif6sQMpuY2p3pW7l/SHGKYynUIyePiZ
db3vQ9HtA1ZfQnheuc2bIcZWY8InpHKcHVTrgTP19eu1933vvsvXiGEfFXY/LjFJnROr+8Uw
B/Jf2i8ATcGMQ7SW43X8V2omwkTduqPvv0uMVGyDiJKxrvx4jbGvIdxIk/wsDES0lSNIkSRw
JIDeDHZa33+VGNrmROaGRSJGmEdKJRLYelBPDcECsBRN5bBphzv2+0FM6/tYjDj1WgpUOW7s
90m/R146FYjhpJgqfOWfWkPNn917lJm08xcls7670U6OMJDfBa3e97EY9hXzuWVde8Q4HCdF
xXCjhsvDfC6piKEe+BwWjdSw1CAOivPaODruVi6+0vexGBKEbeLDop3jHM/ZYvgZwv3nmhiZ
udrP4Nprb8tvMAXZeYElfS8Bvb5LNbPR916Mbr2OV/2V40c7z8y4zRRDpty48ucw7O7AeDRU
SoGgujx2tKscOCHSz77dw5QqFXO7733fSl0+dlI5XP3b3+94nEzHCT9m4/ujXalUBJdaBQ2k
nnDGweANcx+ctraQPl7037yGSPr2Xd9HYkwvzJ8LJdgnRhGi75a3vhCiRDmcSv/M6BCKsmrx
5tFcQ6SjDyyZ2yqn9z7G9YsrLlADKXzpx/5N30dxY4q8HMeLq/9EMQzheeU26/oKUk2loBY2
kG4/+54rxhHWxVBSKajDNLL9QjtfXYxg8STlvP30faRpXXx+STpwODWJ6yue6dgB6PsDpQRx
qv7ds+P6jPHtJPKmAfsc+gLBlubi+rE+5uzFNuzm0mL0fR/IEY+6RcQwo7kP2lDEImbM0h2o
i2cy6nFtMSQq/FpIyitPLzNjxLgUrsQIf3yxLSke679aXF8M++cyd90tRiSWlPVgm8Q4PkqX
WGzbOm6/i9WOW4ghRAtyk57sE8MtrKcg9XWo6c382aNp1OHFdrDuKZLSgcZtxIgCxpSuy0+l
/MyjBZwN6IOpS7hOKVEQoxo3EkMIt1aTUdkFpRpMye5T+hn7v0dTKH2H60hhN6seNxPD4Efl
fYEcrhv0GUMCOq4r58ZJR7QOKlSYMOpxPzGEvXm8l0hSJD13j9YurrDovT2XFCMOVj3vz1t8
SzEimf9x9YobqhRSGKpvz3VnDICKIAaAAmIAKCAGgAJiACggRmXC6yTVKHIBEkIQozLVxfA3
QSJGSRDjFsj1GMQoCWJU5HUbSO2gRYzSIEZV3G0m60G7enXdlV1X2RGjNIhRlfdilAExSoMY
VUGMq4IYVSGVuiqIURVmjKuCGBWJHk6q9QyHf6ZkKtwRXwbEAFBADAAFxABQQAwABcQAWDCO
//ux1zloc0mzAAAAAElFTkSuQmCC</item>
		<item item-id="48">iVBORw0KGgoAAAANSUhEUgAAAMYAAABGCAYAAACXK+uFAAAAAXNSR0IArs4c6QAAAARnQU1B
AACxjwv8YQUAAAAJcEhZcwAAEnQAABJ0Ad5mH3gAAAUoSURBVHhe7ZwNkoMgDEb3XB7I83ia
XqaHcQkIJhAtKEi135thZre2/kAeBKz9mwEACRADAAWIAYACxABAAWIAoAAxuvGep+Fv/vvz
ZZin97LJ8BrZtvG1vAquAmL05jUyOcZZKGC2wYk+QIzevKZ5MmXwcgyTGUsW3rRt+RtcCsTo
DYlBJvCRww8TEKMbEKM3XgzDexqCHAO9CDG6ATF6w8Qg+KR7nCBGLyBGbyIx4tUqTL77ADF6
k4hBvOYRYnQFYvRma0nWzC9opQpi9AFidCO6wacZgPsY3fhBMZaA5PcLAIj4MTHW3B1igD1+
MpWy9wsgBtgBYgCgADEAUIAYAChADAAUIMZF2GP6FbEqRT7YBOoCMS4kkePI3bvljjjEaMtP
imG/wdoplaonB8RoyY+JwW7w2dInuGrI8RohRkuKxcBD+nUQ9XikLtVv5eYS/xCDK+4Uos6D
jaxbbc9Ftw9YfQn8vEqrt0iMpDEPHBCsxPV5dVBtB44Th7/2qe399q8Rwz4q7H9cwsleEqv5
YlBeG/bMepWSo4GE3nKsx19TMxJGNGtG23+XGKnYVpSCeeXhOUZeRfghO/pZGCDoKwcLdAoc
CqAPnZ3W9l8lhrY4UbhgEYnB80vaCQW2EtR2mDLv+VCBIJ+ucvj2tOVDJ7bR9lIMOYdJBWq8
cGDPMb6OsnSKieGlcDtc8095AJ6XUilxI278pPy4aP3k4IG8HbR7bS/FsK+YeEr3lSPG6Tip
KobvCXweZoceOhGtB+Eji7a9HaKCOpcWyKC4rm7FcXdzcb3tpRj0nmvjQqCJscRzsRihN/Cf
3BWD8BXUeFi8C76+cmt+Bxdk1wUWtT0FNB8R9i8jbfsgxrC9j3X/jWNGm09or+1wQgz/mfwG
lL2hUioE1e2xvd2FnQ21c6h3nlLtt2vc9qFtaV8hdmI5/P73r+98nLjj8LfZ8z20KhWL4FOr
5f/QI4QrSg8OTrK0wWVzC2rjJFhYqrRsy2l7IYZ7wf0vJMgTowri2tw1lcSqSJTXoc4UMyTq
oviSc3G+IvZ7H0AsdXVJT+PbJW5LJkUopu0+tL2IG1PoEmSv799/oRgGfl6l1bo9g8xIpUA9
bCAVDPX35FoxzrAtRuglIEZr4nz9udxdDDZ5onJZzpuJHKbj84vSgQqpiThe7VTHdkDfHyg1
kKn6d4+O2yPGtxPJG8frexqrBFssoXasw1w92QbZ3FqMcRyZHLLXrSIGBW6wgI1EVcw4P9nG
MxntuLcYFBVixWTN02uNGBw/etTo4c9PtklUzP9acX8x7J9p7potRrIUuRFs/n0VRosak227
j8evYvXjEWIQ8QQ5TwyfHrkgDfuIgl+IZ8opN05Pttk9iAqSAp3HiCECxpRhKE+lggBqwPHV
roO9Pc1Zwj4qFIjRjAeJQfDgjXplH5RqMEmptgPO7/9Ijx8do0LBalY7HiaGIfTKecHr0if3
3v0Rw3F0fhCnYzUKBox2PE8MIjePDxJRoKe5e7oK5d6DgHw+txRDTLQ3eu+yyTcVI5L5jN+v
Df5kxepICgXuyH1HDAAaAjEAUIAYAChADAAUIAYAChCjMfw+STPssjNWzGoCMRrTXIywpAwx
agIxHgHdj4EYNYEYDVm/BtI6aCFGbSBGU/zXTLaDVt7FV0rW908gRm0gRlM+i1EHiFEbiNEU
iHFXIEZTkErdFYjRFIwYdwViNEQ8nNTqhwvCMyWu4FmROkAMABQgBgAKEAMABYgBgALEACBh
nv8BRznSn1UaOQcAAAAASUVORK5CYII=</item>
		<item item-id="49">iVBORw0KGgoAAAANSUhEUgAAAOIAAABGCAYAAADRnUgvAAAAAXNSR0IArs4c6QAAAARnQU1B
AACxjwv8YQUAAAAJcEhZcwAAEnQAABJ0Ad5mH3gAAAWvSURBVHhe7ZyJkYQgEEU3LgMyHqOZ
ZCYY1+aSRhhRQA7/q6JqZ3QRpR+XOn8rAKA6EBGABoCIADQARASgASAiAA0AEavxXZfpb/37
02lal6/atPGZrW3zR30LRgUi1uYzWzLOK1Nu2wYH3wFErM1nWZctTVrGadn6SsWXtqm/wdBA
xNqQiGSe3TPqbhAivgaIWBst4sZ3mYyME30JEV8DRKyNJSJhL9LMC0R8CxCxNo6I7moqFmve
AUSszUFE4rPOEPFVQMTahG5RbPNDWkmFiO8AIlbDuaHvMw73EV/DC0VUAtj36wCozMtE3Ode
EBG0xCuHpuJ+HUQEDQERAWgAiAhAA0BEABoAIgLQABDxIcQx9YptlsRfJAZ9AxEf5CDjnbv1
6okbiDgWrxRRvOFQaWiaT0aIOBIvE9G6oS9SnWDOIeNnhogjkSCifFRMvMAKLsN+HOqOjN63
NmJxf7hKJlkEp7Hyjhx43dsNS0vxYJcr5vLadeI7j9Ttv7gtoj5oSxe+N1wZn76W4UCVooWC
11f3zcWD+OkR/WNcsnH5JaMov9lB7n84v4TtZ9wT0fp9lWYufKfoAK51Pffj70NdEjQYtIG6
1/m0EQ+ehoTKHVoXEHPu4y/oGZFTt0dwQ0SyfVonNbT5feH1ECi+QG+kroyy9RbHpkClAApb
GKz7pkT0LWb9WuDySSP2VzKnbo/AEdGqFFFoEokfgC74/NGCtdIC9k9VGUUg6WOHG81fdc9F
3Pfx71d4ocknhoptrxhif5+4tmgJ2yOwRNQSyhPY5w/WCdEBRc73RHSD7ZBiSz0o9WS0xQlI
clL3XETxjeg93bxiREyOEyHGBRHVNjZ0ZXKlbj9nF1H8o5WZMtqcEH02B7onYg5YhVROJeBB
6AZTOdhx7YAiIuqei0iB+VzZD/hEPOuhTLzbycojdfsJJppMD6hLajKWmdkrbG56WsYm0dfr
rLWOQAZ1fCWmQnVLdWjXsX0aMXVvRJz8eRB7PvE9xS1EXTjH8H0XRDY24bhO3X7kURF5a+9J
GYK4ey4OaZKhejbXfe/t7IbgioiiDk3suDLq/H+fX3qcyOPYu4lzcHv6AGf7pm73sY+vHPFk
QFifGXuFXbEenKDq4LFrSnV8CBg136HkDSZ/3TMR5RfyM5MuTsQssHOT53TqrylfaDSSuj0M
m+iwlm8bYjAxGf7KOHK/YO9DXavzaMnAXn9cFktCk9y6O9Y9i5st0SnwXk3nr//3ARE37HLx
y6rKoUW1enBvPKdujyC84uD2kKAoInAvDmf641kReyIs4s+hKciJbLnfcJ0hYgi/iFZXm9Ld
lsKdzPPyOcOrrEM9GUhZr4do8N4RmHzqM3rvf41wj9g6TmPh+vZd5uzBrRuAbCKqc2itoQPP
07WI8zxbMvJeJbuIZqieSxw1TEvosfFO4jj0LSJFoSWIPc/KKyINd2MfdI8jfXGGyoT5+yj0
L6L48zj3iBaRiUzpGNwkTc4H3XMszog8MM8ahiFEJNgCzjbcixNRL+xIKUwe9nCRRBWfM4mY
vDizlyPvQhSoyTAisgAlWabrQ1PTs+oA346R9UF3yk+VL0uCiMMwkIiEfevC6XW0BN7g5RLr
fdiQ10nXZXSOkSHlmKuCNhhMxA3T68QN/+RwVO7r9og5RfyV192EDnEcxhORiJ2HGWlpjng2
98owNAUgQJcisoWZwOrjtcUaSpu42//ofI8uQkRQjn57RAAGAiIC0AAQEYAGgIgANABEBKAB
IGJh7PuUxRC3YQofAxQFIhamuIjmoXWI2DMQcQjka1oQsV8gYkH2x9pKSwIRewciFkU/jROW
hD8l5ElRD5RCxN6BiEU5FzEPELF3IGJRICKIAyIWBUNTEAdELAp6RBAHRCwIexm41A89mXcq
ZcLLwn0CEQFoAIgIQANARAAaACIC0AAQEYDqrOs/MhEvmYsv70cAAAAASUVORK5CYII=</item>
		<item item-id="50">iVBORw0KGgoAAAANSUhEUgAAAMYAAABGCAYAAACXK+uFAAAAAXNSR0IArs4c6QAAAARnQU1B
AACxjwv8YQUAAAAJcEhZcwAAEnQAABJ0Ad5mH3gAAATySURBVHhe7ZyLkYMgEEBTlwVZj9Wk
mSvG4yMEEBOMC0R9b2Zn7vROE9jHgpo8ZgBYgRgAGRADIANiAGRADIAMiNGNv3kaHvPj4WKY
p79ll+I5BvvG57IVWoEYvXmOgRzjHCmg9uFEHxCjN89pnlQMTo5hUrVk4U/vW36GpiBGb7QY
2oSwcrgygRjdQIzeODEUf9Pg5Rj0RsToBmL0JhBDEy66xwkxeoEYvUnESK9WsfjuA2L0ZiWG
5jmPiNEVxOjN1iVZtb7QV6oQow+I0Y3kBl/OAO5jdOOGYiwJGd4vAEi4mRivuTtiwDtuOZUy
9wsQA96AGAAZEAMgA2IAZEAMgAyI0QhzTndFTCTiDzaBLIjRkJUc39y9W+6II0ZdbimGeYK1
01RKTg7EqMnNxAhu8Jnok1wScjxHxKjJbjGiD+kvwfM8+1m1495GzD6VW0r6RQw27EtIBo+g
sm71fSi6+YDVz/D94z87xUhH3O9OCpY00VonVZjQsZc2oeJt7/vevZffEePY4z+7xNANuXdg
g/f0luN1/tfULNfPn/r+98SwGPnripGU36KTuf9JvhYGIvrKkYys+ksZVgZ87vuLixGWSz2C
6AZZktpfJoyDCiJDVznCbyjJDWIFfR+LEYsUvhf7d+0uHAiI4aSwDWMOGPw+K0n8waOGKn+T
aeev4uaW9ZMjTORMfxb0fSyG2aLyaX2sEjEk8+S4GG7UcAfxDbA9DXJvoGU+Rw3UOWoQJ8V2
20sTnbcgkdK+d79bMbQU7V77Ow6L4SuEe6cFYtgGYDplcO0l0Bg2ydollu57ndCvWUJJn8Z9
78UYto/xOn75LOMoHcUo78BoVMqFQFKdHlO52yWO6Wff7uGU6lO/xn3v+1Yfy+dOKoc7/pmm
UqkIfkG28btGbSOXBVn6oNnaQvfpKmlsJTB97fYV9H0kht2w/E8oQZkYkpjXdUgMRVhKH6ok
xhUjaDAXH61wDRE0KGywtFWTkSasDDpcomb62PTd+76P8kaF3hWP+u74LcVIX/O+c26vIIum
UiDFtyPbuWhfMb5lW4xc+YQq2BH3Du18djGCxZOOdtfTy0gXZ/HrS0qowNQkPZ8OsRmPGYB+
P1EkiKfqv10dtyvGr5PImybq3zQKJVtmfi3Vqa0X21DMqcUYxzGQIx51pcTQo5xYdYg4vtjm
Mxn1OLcYOiv8WkjHa54uI0Zy9Uaw/B9fbOtKxvqvFucXw/y4nrsWixGJpSNItmS65uJoBZFY
bJtj/Pg8/cxcQgxNtEBWmVsmhls/2CT1x3CZL/Dg5IrDi+2gitWZ44HiMmJECaNiGPZPpXzl
eZNwTp6vcnKjAn0diFGNC4mhCa8gJaOyS8psMiVribcJZ8+xPyeTcwgEV7PqcTExFH5ULpuu
2Apg/7akYlgx9q8PonWQUFAw6nE9MTSl83gvkU70zNzdL8wDEdQ2EvL6nFKMaKG9MXrvW3zr
UCKp/3HHtckf7l8CK27BeSsGQEUQAyADYgBkQAyADIgBkAExKhPeJ6mGuexc+Rw3AzEqU10M
f68FMSRBjEug77cghiSIUZHXYyC1kxYxpEGMqrjHTLaTNr6Ln4miO+2IIQ1iVOWzGDIghjSI
URXEOCuIURWmUmcFMapCxTgriFGR6MNJtb64wH+mxAZPxcuAGAAZEAMgA2IAZEAMgAyIAbBi
nv8BaqHkBDnSd94AAAAASUVORK5CYII=</item>
		<item item-id="51">iVBORw0KGgoAAAANSUhEUgAAAIQAAAA9CAYAAABsgcEaAAAAAXNSR0IArs4c6QAAAARnQU1B
AACxjwv8YQUAAAAJcEhZcwAAEnQAABJ0Ad5mH3gAAAO1SURBVHhe7ZqJkYQgEEUNZ2MwIPPY
DIxmkjEYl+bQbi5BnS3E/6qsGh1FlGc3gsMKAANCAAGEAAIIAQQ3CLGs8zisw6CWcVZraT6T
3Y8t08f+CZrgshDUyONsNFjmcR1SLbzM6yz+IpHG1R4KGuGiEJ91Gnij+uuMZZHRQwkyHkQU
8P9cE+IzeWnCpI+SNEDRxEUW0A6XhNApIiLEcUMjXbRKsRB7h3BSicFwWgiki2YpEsKFdy0A
fzM4mTKQLtrlWAh6mm0LGyH2CKH/4+u5TuUG0kXLHArxmfKNV/za6UC6aJoDIeiJ5xEghkkT
un8RSR9ym5EG6aJd8kIEfQTQO1khilIA6IqsEPpVE0K8CggBBBACCCAEEEAIIMgK8fujhPj5
tWvgDUAIIIAQQAAhgACdSiBoWAg2aWaXfVKMJt3sdjbXouvrtmfrnZu0K5nQS8HqdbqM65jP
FEw9apuv8QgRb3gDCbPfdCGDXaJVpwm7WGMt7Ktw/Z3HyW82dPl0fu8cvPxvIq7P3L+aJmw+
ZSRtVxe+rVMDbitMoqDuqaffRCOxu5Yitu8B+jhfiEj5XyFynsoZ6wf0IWJRQl34lL5IFy38
7y5oe+xbDLe/f6mnZnsjQqTKvx19bi+yxbZleESnMogSPDr4uJAd7EBihTfGNda+sCe7NEq4
c6plnCYhRLb8u9H18MuvSxuPEMJdlL6hKjKkogMXhxZR9ejNIkyYDfbXlNxMVzdT9l4Hd65c
+ZJQHm85LkDt9wohZGOXNRAt+80xx58TIvfJ31Yvd3CQMsqFuExMCFuf0nM/RghzsaU31kmx
p4hXCBHrL8S2ZcgK0dRIZZUQrqGYAF9KGZsQrsN7QYjLKcOei++m63fXW8ZThHA3cn+Swxtj
Gjf2pPAGU7/5YIFu3JhEDF+ArZ4xIbzyvwGdfxPgWGifZwjBZHCLuMjg/3iIJHGi4X87Xh6n
n66Su8nPP45WEHauRPnfYotaaqmRgXhOhLiFVJSIQfseRIcOeU6n8i6KOln1obYX3ieEJvf0
vzMyOF4qBEgBIYDgUIjcoAzoDwgBBBkhaEDlf96bQTtkhHh3b/utpIWg0bVoh3Ifiq0ZIwfP
YBfCDq8aB9Lpgvcriod2wWPYhHDj39S+6c4kpREuir8Ons4eIbZZu8ybBUURkSZM+kCQ6IdM
pzIknFs3QuDVtB8gBBBUCYGU0T91QgRfEKFT2Rt1Qijw2tk31UK4NIGBqT45IQToGQgBBBAC
CCAEEEAIwFjXP3ngPjU1/5HUAAAAAElFTkSuQmCC</item>
		<item item-id="52">iVBORw0KGgoAAAANSUhEUgAAAKAAAAA9CAYAAAAqN2KwAAAAAXNSR0IArs4c6QAAAARnQU1B
AACxjwv8YQUAAAAJcEhZcwAAEnQAABJ0Ad5mH3gAAAQ+SURBVHhe7ZuNkaQgEEYN52IwIPPY
DIxmkplgPLoBbbD5UZxlXL9XZdW5KCI8uwflhgWAjkBA0BUICLoCAUFXLhDwvczjsAyD2cbZ
7KV5Te44sU0vVwgeSbOAJNU4W+3e87gMKaPe8zIHRSTuuLhTwUNpFPC1TIOUKN4XvN9hdDRC
joWICf4+bQK+pijt2nRck1YpWvrICZ5Lk4CcchUBy2Ih/QJLtYDbBGIyidZyWkCkX+CoEtCn
SxZOzlxPpmCkX+ApC0jRyhllBdwiIJfJ/dwkZAXpF2wUBXxNeVmqX8N4kH6BoCAgRTQZ4TRs
2uXfh0o6Dv9mJUX6BZ68gLvfeABcS1bAqpQKQANZAfnVCwQEHwQCgq5AQNAVCAi6AgFBV7IC
/vwzAv77cXsAXA8EBF2BgKArEBB0BZMQ0JUvFlAscnDbtoiBFkm4v6vfqu256UUPuUUWNQsw
Uoh2na6jHbtszrajZvh4nN3xWp+1luf48giYE40k0wfZd4jaGbTAQpPjLf7XHq9zPLlmkeun
60fXkPV/kuD+bP/lhjAcY3u87LfW8hJfn4KTT7PpaLVpqwBaR1AHadLaiBnUt1tsWwmfR9eX
5yr1fwTlOtQfqRVN2j1KgVvLK7jBb0D7VLFUa0eajp60TqVjx2V0qTsWkO5Hezr5Ps3x8a2e
Wg2kCJiq/3L42lHk1v7m0WRx7ee2tpZXcItJyC4KmhvXmkXtnV42CuwFtHLGA+Hl2DbRodyZ
UQdr8EC4a04TD4CvJ1v/1WhCmL1kGubjNWGlYA3lFdxCQN+JPIAm8qnRjzqD25oQUB0cYjt+
f6uZwVvxbbN1bw+Lv1au/pC9rNFWrsAcd0BA33aZogOpWsvL3ERAObBKZ9JTJ9OzIqA9/5yA
Wtr2rO3yJ7sIcEbAZjQBSxFpba/cRB2t5QVuI6DtXHuDcZOknPHm5XmEgHxtLSXWRiTb1vT9
tpbvyQr4VV9CGgVUowNTFjAnznptH4EbBGxOwe5a8jBun0yRGUrHtpZr/AkBQ7YBD59EkkmL
BFIQ82/5so5lKqSTWLi1nZqAUf2fgK6/SlB+gCy+jal7bS1Pcw8BhXx+S3fqNuBxKqAIo6aH
tf5QUH6iy6MXtm8cnZBx9N3X/ym43a4NYfNd33hB14cn0S+t5RXcJwJeQioKatCxx59ocIz7
TEKugp/akoS1qQu08jwBmVx0Q+T7TR4qIPgWICDoSlHAs7MbAGqAgKArGQHpndHvvLcCzyUj
IGaD4POkBaS39+oEZPvScPS7HwAxm4Duc5F1Lp1+5e/C6k9VACRYBfTfD8mn9OSD0rIUM94H
4BhbBKz5sExRMki7Nh0jCIKzZCYhe/brvayAeFUDzgIBQVcOCYgUDK7mmID8O1G+G8QkBLRx
TEADXsOAKzksoE+7eBENruCEgABcBwQEXYGAoCsQEHQFAoKOLMt/chDE9DrWta0AAAAASUVO
RK5CYII=</item>
		<item item-id="53">iVBORw0KGgoAAAANSUhEUgAAAIQAAAA9CAYAAABsgcEaAAAAAXNSR0IArs4c6QAAAARnQU1B
AACxjwv8YQUAAAAJcEhZcwAAEnQAABJ0Ad5mH3gAAAOGSURBVHhe7ZuLkawgEEUNZ2MwIPPY
DIzGZAzGpfloN38d3WLwniqrnjuKCIduFN+wAcCAEEAAIYAAQgDBDUKs2zwO2zCobZzVXppl
ssexbVrsj6AJPhaCOnmcjQbrPG5DqofXeZvFTyTSuNlTQSN8KMSyTQPvVH+fsa4yeihBxkJE
Af/PZ0Isk5cmTPqoSQMUTVxkAe3wkRA6RUSEKHc00kWrVAtxTAgnlRgMl4VAumiWKiFceNcC
8CeDiykD6aJdykLQaLY9bIQ4IoT+je/nJpU7SBctUxRimfKdV/3Y6UC6aJqCEDTieQSIYdKE
nl9E0of8m5EG6aJd8kIEcwTQO1khqlIA6IqsEPpRE0K8CggBBBACCCAEEEAIIMgK8fujhPj5
tXvgDUAIIIAQQAAhgACTSiBoWAi2aGa3Y1GMFt3s39lai64vO562ePVzi3Y1C3opWL0ul3EH
8YXFGhqPEPGON9BN+99i2GOT5yhowS7WWSv7Klx/53Hxmw1dPl3fuwYv/1FybVam+ZRhPsox
Nyiqohqe79Nx5aqmRr8ZUeL84OOfSvR5vhCR8h9Gt1uPQsSNVw088Zu1ITI4TkL3E/sWw6Ua
/1YvrfZGhEiV/yQdC2Fvzna2ro4XHY5OkJusOokVpgHXWcfGRnZtlNjThBJumoQQ2fIfpGsh
TGfaBlWRQUYHBf9PQEIOJkBq7qDOdNElvFVz3XwTuLqZsg953bVy5UtCebztRF90LgRv6HLD
Eq5x3bHm/GtC5D752+t1XMhLGfVC3En3QpgRfqZh5eiGEHVkhWjqTeUlIZgAD6WMXQjX+B8I
0XzK+Boh9t+kAPI46tzYuwXeYerf/GVBzaTSFyCoS6b8B9FydSsEk8FtYWfL32OjiRopGv73
8qUwepTVjEpev3G0grBrJcp/Br8tzl3zeyLELaSiRAw6thAdOuR7JpV3oUN8SQozynq79Rre
J4QmN/rfGRkcLxUCpIAQQFAUIvdSBvQHhACCjBD0QuU/nptBS2SEePds+62khaC3a9EJ5fEq
9sqrUdA2hxD29apxIJ0u+Lyi+tUu+Bp2IdyqHfVvejJJaYSL4u+Db+eIEPuqXebJgqKISBMm
fSBI9ENmUhkSrrEbIfBo2g8QAghOCYGU0T/nhAi+IMKksjfOCaHAY2ffnBbCpQm8mOqTC0KA
noEQQAAhgABCAAGEAIxt+wMltFX0JvRIUwAAAABJRU5ErkJggg==</item>
		<item item-id="54">iVBORw0KGgoAAAANSUhEUgAAARsAAABLCAYAAABA1CNiAAAAAXNSR0IArs4c6QAAAARnQU1B
AACxjwv8YQUAAAAJcEhZcwAAEnQAABJ0Ad5mH3gAAAkYSURBVHhe7Z07stsgFIa9nLsG7yBF
tqHJItKkT+E6C3GXOmvIuEqZLjtQOCAQTwmwQCD+b4bED70QnE8HLPveZgAAqABkAxJ5ztPt
Nt88ZXoui4BheU7+vnFjnQOyAYmQbCb2LwCRPCfIBuQA2YBEIBuQB2TTP6/5cZdDnPv8eC0v
lwKyAXlANr3zekxKMHyO5f5g+ikIZAPygGwuxesx30u3J2QD8hhYNiwwHz1V/MmOdy9lIdkg
swFtMqhsagTl4dDczM6cDBPBvfSkDWQD8hhRNixop95EI9k6dtaWNQQK2YA8BpRNjat/QV6P
u/eGy+dUqR0hG5DHeLJ5ThU+Hi4JDQEt2xgCYu9PJSsI2YA8RpPNRn0piLXb8Y/EvO0/QXbe
SWGzDu5XCgrLFLIBeQwmGy4UX33ZeVDzHXROCnw3TMksVgZ0HL5lQ69XArIBeQwmGwoU3yTq
62W8RtnC2bIRGYtvWXHH8OHHFwtkA/KAbByWYErFHs64mxAZU4xsnKGRsTHIBnQJZKOjgjw1
kmXWQuupDMY+r7GyYVnWa2tZyAZ0Se+yEYFnZAF6sSMyJrNZZCE+Hk/cvhIKlVzZEJANuBy9
yyYRLpL9+tJHyalfaOTr0LZzMhtDcMSebGKEVQjIBuTxbf64fbB/RyFSrktARSMFQ+vkyMZh
a9nIOpTi+YkdFyvLUwAiObnjnsD+TX3pwxSR1TA5UDZEojpUNuyxfjAks5SDOxzRZyAbkMh4
sqGsxfm6ghKEKMmxrLIZVqZpEQU9pg0F5n12hmlKYFb7GHcLnwJkA7IYUDYU/Jf8ImYtIBuQ
xYiyYbBMpOj3h0oR85s2u9iZljmsM+7x8aZQkA3IYlDZMM4fjiSSOmm9hzF0tPoAey+8K8gG
ZDGubIaHsiRW1FyTPofEMr/wrxhCNiALyGZY5JBMz3BkOgPZgOOBbIZFm/9ZP/labiyEbMZF
XXkSyz59y8ZXZxRRdrEmm/WJ4ekB2QxLVOfJApnNECz3ARn3F1myYQsZn1JhgnhAyomGgGyG
xZENQf0BshkWyAYUIfTx9pIFQTbNsn2j1DvYsrF/WMm89X69MvES7jELR8lmqX/iN6XBGVh9
1ddHcJ9ND8hgLycbznL1kR3G7hj633/e5gjZaIKDbAYAsmmEY2XjFQ3BZDNNkyYcc391ZSPg
H59eWTb6/Sgx9dQvCLsZZk9ANo1QUTa0Az0ANGlANgdD4lDCWNp4UyBsGXUuxPLX8Y3oM5BN
SYzANoN7ZemItWTDH643ZMlgh2yO5fV8GvXarWuNv9ZwGpBNYaRERGCGfxi7vmwI+5u6kE1h
6MITa4+UZbsAsqmKyiYOkE1IKEHREJZs2AvGJwz3O2RTkthMJXxR6hnIphJ7HxtuyIbG/dY6
cjs+Qq9zHNkQct+B/XuBbJKhdkyRx9Luzq8DdgtkUxxxlRJBfGRmQ/jEki4bhhQaZFMIuth4
zteOUK51biCbsqggpo6mZTe2bJKDXXCYbAg+kV1fNlzGF5fN/o+lB7jUvA1kUxiZsSwieVBA
i+eiD1nDK1kSgo+Wl+iPbYzJ4IAoTrupj5fMgGwcyk4MXzCBxPlD9I3LuGbpM0sP9Xd8UVmr
Y0QFg9ye7ET29v2dywiKzTO91eGPCIY+oPMk0R+XZZzz+w6m4GXZOG88u1yXvY5oCEM2AjWv
4FQ21bS2bCRSXK5sfI3j3R9vFE+jsWGC+j0NPjS55tXShs6T/n95IBuQikc2xBr0a7A66WA2
AdmQHNQO5DKsODsNdXSPDLlwrh8UkA1on4BsjGCnIdOhE1Vy29tZhxSePVNPr/tm7+Xy9mHy
TG332GUW1m8A1RMNAdmAVIKyYRjjx0DHssaYqjBBPYPDsQjZyO06kqB13fXc4Zd2vINlN3Vo
Xzb6dEDPF5HrsCUbY0LXIwYexFpDOoKQUkmTjdlJrHX5PnwdZz1Wx0/L/tzXw7jyskrKxi5J
27KRfUg2E2/Pi3+83j6bsrGCzmosJQX5uspyZCfMk41gXVeXi9hnnmxq34kpjr3fso3oOG47
rPi2eUTZR/Ydu9+kXXDA0Yg+421BaiAKUCUVu7FCmY2S0iqMdNkQ7nI9yeZSyLZWJ1d0HLcd
KuMcF0P1S7egD5yJ6DOubKjBVAPqwymrg9kNa0S6lEWubGjzllwwjGqERmTjJb5/gZqIPmPK
hgLaGd/KBmRFvUcBHjcUMmJTCcpcVwb4evURAnFF5dunLhv2WP/jNXx/rQZGr4iO0+o5VRcL
rR/ThWv4a8SpGLJZA1YUGdSaaFRhHS2Yror19OGXaHR7+/p7tBvKWvT3/CKjjuRNh9X65nr8
OHZ7mTw2SCmOtmVD2NkphlBnY8gmneBwo+glhA7aLyKX9oOiT3BeQSrvyMY73IrNJN6EZ1V7
wqHKpc3VtIJX4IVKHt/mj9sH+/cYfMflK6Bjnp9YG7KyPE3EPyyql65uXV37vvK2H1jHnt/2
6wvehpITduVHSzdEH4F3nGwgmkGAbNoDsgGXBLJpD3/wUXCvQ9Xz56FKy6a1+oK3gWzaww0+
M7CdGx1PoaRsWqwveBvIpi28V3nrD5eJYIz96L8Ux8imn/qCt4Fs2sIbfDb0sf/p44qCsrFp
or7gbSCbttgNPgo8z71NPv79+zd/+fKFb3OvfP36dVkrlkqySagvaBzIpi22gs/4+kdEoEvR
/Pr1a/78+TN//P379/n3799qO/SYyt+/f5e1Yikvm9T6gsaBbOoTCrCtwNORQbh18yRlNbpE
pGxIPIQI4HeaPV42of3E7j+mvqADIJu6bAV5bPCx8ON3bhvBx7++wbbtmdsg8cj9koAI+fzP
nz/8eTpxspH78RF63cVTX9AfkM05+AItPvio3eLvPaFsRga9lIt8/vPnT/48nbRhlK9uvtdC
pNQXNApkcw5vBV/ipClN/tK29e3rr1Hmk05F2WCS+BpANuehB9tm4FEjsfdVSQw8ud6PHz+W
V2ae4cjX5dAqjfQJYtqXRH/s8GZ9QaNANucRHXxNUlA24JpANucig24E2RD91he8DWRzLpAN
GAbI5nz6DDySjTavohXWnzahZcC12fq5YLT+iVAjjMRo9QU68/wfclQOZw/aOb4AAAAASUVO
RK5CYII=</item>
		<item item-id="55">iVBORw0KGgoAAAANSUhEUgAAARsAAABLCAYAAABA1CNiAAAAAXNSR0IArs4c6QAAAARnQU1B
AACxjwv8YQUAAAAJcEhZcwAAEnQAABJ0Ad5mH3gAAAl/SURBVHhe7Z07ttsgEIa9nLsG7yBF
tqGTRaRJn8J1FuIuddaQ4ypluuzAYUAgQMNLEhIS/3cOiW1ZDwTzacCy7+0NAAA7ANmAQp7v
4XZ735gyPMe3gG55DnzfuInOAdmAQkg2g/gXgEyeA2QDlgDZgEIgG7AMyOb8vN6Pux7i3N+P
1/hyLSAbsAzI5uy8HoMRjJxjuT+EfioC2YBlQDaX4vV432u3J2QDltGxbERgPs5U8ac43lTK
QrJBZgPapFPZ7BGUm0NzM4k5GSGCe+1JG8gGLKNH2YigHc4mGk3s2EVb7iFQyAYso0PZ7HH1
r8jrcWdvuHwOO7UjZAOW0Z9snsMOHw/XhIaAnm0cAYnlQ80KQjZgGb3JJlJfCmLrdvxtof3q
e2Fu+ZkVOyns1mH+lYLKMoVswDI6k40UCldfcR7MfIcSw3a+cUWjS3r7tB4njtDrOwHZgGVQ
x+1INhQo3CTq6+W8RtnCVrJx51gs8SR2oDIWTirqjuGtjq8YyAYsA7KZMQZTKf5wJrQJkk8q
s5kNjZw3QzbglEA2NibISyNZz/fQembuhz+vah+xcy6yrJfOgJDZgMtwdtmowHOyALv4EZmT
2YyyUJO4hduX51Mv584rLc+Zb4FswOU4u2wKCU4Qu8ihTkpKHmp4JLYdyWyCH7s7giNSsskR
ViUgG7CMb++P24f4txcy5ToGVDZaMLROQDbuRLEg+l2nmGwOvkA8P4njEmV8CkAmnWU2gvRN
feXDFD3pK7MhEpUnG7PcLtHMyZaNeGwfDMms5OA2R/UZyAYU0p9sKGuZ3VRnBKFKcSybbEaU
YRhFQY+fYtPjY78kdjIJKpEh7Q5kAxbRoWwoc7nkFzH3ArIBi+hRNgKRiVT9/lAtcn7TJoka
Jk5ZljusdDIxNoWCbMAiOpWN4PjhSCGlk9YpnKGj1wfEsvCuIBuwiH5l0z2UJYli5prsCWuR
+YV/xRCyAYuAbLpFD8nsDEenM5AN2B7Iplus+R/7o3n5SR1k0y/mylNY0pxbNlydUVRJ4k02
2xPDwwOy6ZaszrMIZDZdMN4H5Nxf5MlGvMn5lAoTxB1STzQEZNMtM9kQ1B8gm26BbEAVQh9v
j1kQZNM001UhfmUow5eNf/u7e+u9ewzp+zK2ks2Yghd+UxocgXdTH9dHcJ9Ny/h3ZaqyhXBo
OzPGq09oP/bff46zhWwswUE2HQDZHIu4EpgMwxbBStuwoiHEPoZB7FPvx7vlfF/ZKOTHp1eW
jX0/Sk49N+wHbQHZNIUe6sy+XVwIbYOFZEPbtgPAkgZkszEkDiOMMZOLCkS8x5wL9f7r+Aay
qY8T2G5w+yjZpH43JQ3th0XLRj60fitl7OCQzba8nk+nXsm6VvxrDccD2VRGXZ20YMwkLduD
xvdu0LtyZEM4k8Ziv5BNZejCk9u+Je89BZDNrphsgutEMgPKD+CQUIKiITzZiBecCer7HbKp
SW6mEr8onRXIZicSHxvS2D40fJLL3HX0djhCr0tmsiHGjEqW3CEcZFMMtWOJPMZ2Xzt/1w6Q
TXXUVUoFMZ/ZkIj8T4UeWYHMiaVcNgItNMimEtTGzPlKCOVa5wayqYsJYupoVnZjycaZN9El
s4PRe3241wwh2RByGLe/bGT9Ly6b9I+lB7jUvA1kUxk6wVoiosM9KKDVc+pDrGioFHQwer/G
fuzj7osXxWE39cmyMCAbh7ITpzmFQPKaV12cLuOasc+MPdSbVxiLqqzXMbKuRHp7didyt8Od
SCcoomc61uFjy64FnSeN/bgu/ZzfNfAXk8h5k9nl9N7riIZQfcbpoWZeYVbZUtP6sonJTME1
Dru/0Cc3Yphgfk9DDmGuebX0ofNk/18fyAaUwsiGmIJ+CtZZOliKEET01nx6zeyADsxbbgh1
dEaGcj/XDwrIBrRPQDZOsNOQqcJElRZaaCY+tJxe59bR7/cPU2ZqyWPXWdd5A2g/0RCQDSgl
KBuBM34MdCxvjGmKENQzOBxTKDkEhjl6u7MV6YDn62jRTMU63s6ym31oXzb2dMCZLyLXISYb
Z46FkYIZCo0NORMEbVytP5fNuIyxkNtJvHXlPriOMx1raF/MroLM5eWVko1dkrZlo/uQbibZ
nhf/eL19orLxgs5rLCMF/brJcnQnjMgmKA3NtK79PrXPZbIJDddqoY79vCVOWjbcNrcoaXTf
8ftN2QUHbI3qM2wLUgNRgBqp+I0VymyMlCZhzNfL+ZRIr+9OUp9FNpdCt7U5uarjzNthZ2bH
JTD9cl7QB44kJBtqMNOA9nDK62B+wzqRzsmGtuWKJnZr/kwuGEY1QiOyYdH9LueCBvaDkw0F
9Gx8O4ljWjYXh8u0jo5NNojH7ell09VHCcSNa9omt09bNuKx/cdrpBBbDYyzojpOq+fU9DOr
H9OFq/trxKE4spkCVhUd1JZoTBEdLZiuqvXs4Rc1+iOULUwm8pbxIqOOxKbDZn13PXkcyV6m
6w4p5dG2bAj/woYh1NE4simHzVSoVL2E0EHzIprTflCcE5xXUMoa2bDDrdxMYiUyq0oJhypX
NlfTCqzAK5VlfHt/3D7Ev9vAHRdXwIl5fhJtKMr4tBB/2KXKfulq7Op67itv+4G17fltv75g
NZSciCs/WrohzhF428kGoukEyKY9IBtwSSCb9uCDj4J7GqoePw9VWzat1ResBrJpj3nwuYE9
u9HxEGrKpsX6gtVANm3BXuW9P1ymgjH3o/9abCOb89QXrAayaQs2+Hycr5IcRUXZ+DRRX7Aa
yKYtksFHgcfc28Tx79+/95cvX+Q2U+Xr16/jWrnsJJuC+oLGgWzaIhZ8ztc/MgJdi+bXr1/v
z58/y8ffv39///7922yHHlP5+/fvuFYu9WVTWl/QOJDN/oQCLBZ4NjoIYzdPUlZjS0TLhsRD
qABe0+z5sgntJ3f/OfUFJwCy2ZdYkOcGnwg/eee2E3zy6xti28zcBolH75cEROjnf/78kc/L
yZON3g9H6PU5TH3B+YBsjoELtPzgo3bLv/eEshkd9Fou+vnPnz/l83LKhlFc3bjXQpTUFzQK
ZHMMq4KvcNKUJn9p2/b27dco8ylnR9lgkvgaQDbHYQdbNPCokcRyUwoDT6/348eP8ZW3zHD0
63poVUb5BDHtS2M/nrGyvqBRIJvjyA6+JqkoG3BNIJtj0UHXg2yI89YXrAayORbIBnQDZHM8
5ww8ko01r2IV0Z+i0HvAtYn9XDBa/0CoEXqit/oCm/f7P4IS6Ul7UzvwAAAAAElFTkSuQmCC</item>
		<item item-id="56" content-encoding="gzip">H4sIAAAAAAAA/4xTy27TUBCd60fsOK8mbUIbB1yaBMJDqLEKEl2FqkIseEjhAyrXMa1b0gTH
RV1GfAC/wIYVH4DYIvb8Bd8R5uEGyoprje/cc8+ZuTO+LgKAQnuN5rCv49uO3g2jo3hyZgKN
HbT8aBIKZjD2mGjj8NXhSRSmjMCQ9Rq+c7Pj6d7kQuDnaBYCwyXxBdoXDL1jA3zLAfyy/6xp
xI4cSgNNZ6e2TP4kTZP48DyNFDN30Srw9zB2t66sTQ5gpEkUuQz4aKUpuzl/dQAwN8HyN76j
k7P9TzgPrLzMtiNzviCzU/Q1zPa+gFJl9uEBduYRdafE+FfBtxF/iGn6mKHMwrlT8emYe2WE
Vtj9UOYTVH3nB+7na37tJyaornKgUQ3PbQxhBiFFWfM/4nnnNajz7uc17Iw6JXmDZfPqNZE1
ML8psjMSrouwARsiXF8KAZpyMtuV0potmd3rUmKLqGob4IaUtlyDJ0J3U0ryELopJXkceEsW
TV60hWx1JHq7K3PnlmTpAuhK69M3uS15upyHvlFPpJ07kqeH0F0J3ePQ96Sm9mVN9/nmVUb+
wVESTI8P3kyScZBazK3TBWZ4P0iDrAHZBdE28aVnv0E9u0+KV05wEc+echy59C26zirjyljg
A6r1/+hlcCtNgjDy93XecjOip1ZAuWpBnlIulrTwlKZcHaWe0pVrLAgxkAMLdEzkzAe4lSMO
qSzmoGMTh8h5ikNyBzksLyCH5UXksLzEudApMwedCnGILMetvDwfR0kcBm+lIfKrPkMbQYyP
nnXOybr5zyheWf0GAAD//wMA+N+CtHYEAAA=</item>
		<item item-id="57">iVBORw0KGgoAAAANSUhEUgAAAQ4AAACxCAYAAAA1WlOxAAAAAXNSR0IArs4c6QAAAARnQU1B
AACxjwv8YQUAAAAJcEhZcwAAEnQAABJ0Ad5mH3gAAAodSURBVHhe7d3flaM2FIBxNzB9TA10
sU3Qx3bganjaBvI0BfhpKyG6AmGhP4DsO57F9/udQxLbwDgT9K3AOfgyAkAjwgGgGeEA0Ixw
AGhGOAA0IxwAmhEOAM0IB4BmhGPH5XJhYTGzHEU4drT8MoEzIxyKCAesIByKCAesIByKCAes
IByKCAesIByKCAesIByKCAesIByKCAesIByKCAesIByKCAesIByKCAesOHc4btexu3Tj9TY/
3nUbr91l7If5YczvS/4f/NL+NraLEA5Ycd5wDL1/8+WBXna7dn6bNADT8/X91LZLEQ5Ycd5w
eMPYHw2Hm1H01yGfOfgA9W5PFbXtCggHrDASDneq0V/dX9NTjvlxH2YvaRxq25URDlhhIhxD
H9ZJAjDPNvpheiI9ZaluV0E4YMX7h8PFIZthzI99KDqZUQSyv/n1je1qCAesePtwDP39jkXx
0rmN8nBMgZDXtrarkdcBC1qO9VOGY618qnKfSNRmFsw4gJjtcMyPL+EJCclqBhIQDiB2qnCs
3uzyP2xNSxaDwwGYrmtM+6l9LFsOR/rLSx8D76rlWP+3wvEPIByw6nThCMtPid9D+j5+8n0B
r9RyrDMqdhAOWEE4FBEOWEE4FBEOWEE4FBEOWEE4FBEOWEE4FBEOWEE4FBEOWEE4FBEOWEE4
FBEOWEE4FBEOWEE4FBEOWEE4FBEOWEE4FBEOWEE4FBEOWEE4FBEOWEE4FBEOWEE4FBEOWEE4
FBEOWEE4FBEOWEE4FBEOWEE4FBEOWEE4FBEOWEE4FBEOWEE4FBEOWEE4FBEOWEE4FBEOWEE4
FBEOWEE4FBEOWEE4FBEOWPH+4Rj68dIP84Njhr4br7f5QQPCASsUw/Fn/O/DrSI7rCxfv+dV
n/T1Ge/3Y/zvz/xCSqLRXcelAfLYbSNLt1mG23jtLmNjb/x+AQsUwzH7/TkN6I9f49/5qeU5
t2jFY/zj9u/3WQnH7Tp2cTRmQ38kHGIY+0vbzINwwIrXhCOajfz9VZseNNoJhwSiNGM4Hg6n
8TSHcMCK14RjmXF8jl/zU140E8m2yU59km3H3+OXf74UDpkt9O6vuXU4plMSeVyMicxaKvsp
IRyw4vvCsVrSQS/mgR9iITOIJRwhGtN2f399+P2sZysb4UivbUTyGUc9Mq3XOggHrPi+cEgE
ltMJt3ymFzfCwJ/XnZ/1wnbp8yv1cNyu3bFw7M4opnAcOq1xCAes+N5wxI/dkl8YjeIRv57u
o+i5cMRLfUZBOICSlmP92JqFQX//+LR0yuIscZkjsDyurO8pnKosH8/WPj3hVAUoeUk47oPc
LeGUpXhNI0QgujAarf919BqHv25RjkF2jWMzHlvXP3KEA1YohiP9FGRastMPv7jB/tuF4PPz
fg0kXtdbn8bcQ1T+OelpjQQimykskbiHYn3qksRD1ufjWCDTcqyfa1Q0fpSak9OU2ilMGeGA
Fe8bDrFxrWNb27WNgHDAivcOh5CZR2MBiqc5BxAOWPH+4XghwgErCIciwgErCIciwgErCIci
wgErCIciwgErCIciwgErCIciwgErCIciwgErCIciwgErCIciwgErCIciwgErCIciwgErCIci
wgErCIciwgErCEfjXb5E7btlCQesUAzHdPMb2WFteeQeF4/YvB1gLL3RT3Rrwe07m5dv9CPb
ARa0HOvH1gyDrzIgXxWP6daBG+GQ1wt3B8tuZlyV3xC55ZcJnFnLsf54OOY/oY8NSCU74ajd
5et4OBz5d412QjhgxWvCscw4kpsHRzORbJsoNvG2/suW5uf6a4hDKQIyI5DXSuGof+3BOhzr
95DFJLkhsqwDWNByrLeFY7WUBuk8sEMsVqcOYcCuY5ENZlk/zCxW0REb4ZD3mK0/yWcc9ciE
9xKiJdsBFrQc623hiAe1LNmUIAzsed35Wa8aA3EPh9/l8jPSwV0Px3d9t6xsB1jQcqy3hyN+
7Jb66UTyerqPldeEI17y9x0QDtjUcqw/Fg7/VBiElT+9l7jMg3x5XFr/+XD4/R+ZcaTvKzO9
lxAWWRewoOVYfzgc90HsljDKZMAv64QYhAF6j0O8fu9fVAiHf60cg+wax2Y8ZD/3nyvrARa0
HOs7a0aDPVrCuL8PQFncIBxcCPp+HvTJul4UG1nmyMSfqly6fuyjnzkN9vL7SGcYEoj1z3PS
9+g2WJ+6JPGQ9aOdyDqABS3H+nuNCj9TqZw6HSKBWoeEcMAKu+EQMmOoXOvYNs1q0hkL4YAV
tsMhZOaRnbNsK57mOIQDVhAORYQDVhAORYQDVhAORYQDVhAORYQDVhAORYQDVhAORYQDVhAO
RYQDVhAORYQDVhAORYQDVhAORYQDVhAORYQDVhAORYQDVhAORYQDVhAORYQDVhAORYQDVhAO
RYQDVhAORYQDVhAORYQDVhAORYQDVhAORYQDVhAORYQDVhAORYQDVhAORYQDVhAORYQDVhAO
RYQDVhAORYQDVhAORYQDVhAORYQDVhAORYQDVhAORYQDVhAORYQDVhAORYQDVhAORYQDVhAO
RYQDVpw4HLfx2l38v8Clu7pH227Xblo3XX/oy88Ht+vYXbrxuvcDHNkHYEHLsf5PjYqhv4zd
PJp9FPrB/3PZMPa1KCzbuXUkHvF+lqgQDiB20nDIII8Hc/o44QJQ6sptGFYx8QHKArOz7wjh
gBXnDIfMBFYDfDptKU86olOaS+8ysEH2m+2EcACpU4YjnxlMcQinLjVyerN12iGv5/EhHEDK
VDhE9XrI6npHjHAAqVOGo+1UJeVCkF3HkO1rpzGEA0idMxz+I9J4oB8f3H7dpDBDv7Ut4QBS
5wyH0/Zx7F0aCdl2tWn2CQzhAFKnCsf6zUaflhROW5bn/OxkXs8tcRSmi6XpEs1kNrYV8lws
fQy8q5Zj/R8Lx88jHLDqdOEIy0+J30P6Pn7yfQGv1HKsMyp2EA5YQTgUEQ5YQTgUEQ5YQTgU
EQ5YQTgUEQ5YQTgUEQ5YQTgUEQ5YQTgUEQ5YQTgUEQ5YQTgUyS+ThcXKchThANCMcABoRjgA
NCMcLeT2huF8MLtVIfBC/r4yhZtRvegYJRxHrW58LHcQc/9h0rsA4TnRQX/kJtVmLb+nJBwv
PEYJx0HHvugJzwp3cCMce/LbX77yGCUcj5LqM+NQRziOOnDf3G88RgnHg8pf9IRnrcMR3YOW
mCT2w/GdxyjheMTqXBKa8hmHDJCdr/k0aScc33yMEo5mW1/0hGetwuE/OeB3XbYVju8/RglH
o+0vesKzQjjihcldST0crzhGCUeD/S96wrNWM47ax45wyuF41TFKOHbIgStKfxKuvujJCevi
cdk1DuLhrY4tfwp3Pw5DGF55jHKk72j5RWv9RzFriYQsUyjWg8FuPLSOLbX9zH9Hxf2gLf+q
4tdr6wDPeuYYi7d9ZPsSjnQAzQgHgGaEA0CjcfwfaWc/F3+2iWsAAAAASUVORK5CYII=</item>
	</binaryContent>
</worksheet>
