# Supplementary material for: Closed-Loop Recycling Dual-Mode Counter-Current Chromatography with Specified Sample Loading Durations: Modeling of Preparative and Industrial-Scale Separations
Source: Molecules. 2021 Oct 29;26(21):6561. doi: 10.3390/molecules26216561 (PMC8586953; doi:10.3390/molecules26216561)
Supplement: Supplementary file 1 [file molecules-26-06561-s001.zip › Separation of four solutes.xmcd]

<?xml version="1.0" encoding="UTF-8" standalone="no"?>
<?validation-md5-digest 53ab88a8613f7854dbe229cc2c419afd?>
<worksheet version="3.0.3" xmlns="http://schemas.mathsoft.com/worksheet30" xmlns:xsi="http://www.w3.org/2001/XMLSchema-instance" xmlns:ws="http://schemas.mathsoft.com/worksheet30" xmlns:ml="http://schemas.mathsoft.com/math30" xmlns:u="http://schemas.mathsoft.com/units10" xmlns:p="http://schemas.mathsoft.com/provenance10">
	<pointReleaseData/>
	<metadata>
		<generator>Mathcad Professional 14.0</generator>
		<userData>
			<title/>
			<description/>
			<author>Kost</author>
			<company>Parametric Technology Corporation</company>
			<keywords/>
			<revisedBy>Artak</revisedBy>
		</userData>
		<identityInfo>
			<revision>1</revision>
			<documentID>F8556D07-EE8F-47A1-8067-0AFE01A6C8FC</documentID>
			<versionID>DA036FC8-640C-41CE-8B07-1377E3EFC6DC</versionID>
			<parentVersionID>00000000-0000-0000-0000-000000000000</parentVersionID>
			<branchID>00000000-0000-0000-0000-000000000000</branchID>
		</identityInfo>
	</metadata>
	<settings>
		<presentation>
			<textRendering>
				<textStyles>
					<textStyle name="Normal">
						<blockAttr margin-left="0" margin-right="0" text-indent="inherit" text-align="left" list-style-type="inherit" tabs="inherit"/>
						<inlineAttr font-family="Arial" font-charset="0" font-size="10" font-weight="normal" font-style="normal" underline="false" line-through="false" vertical-align="baseline"/>
					</textStyle>
					<textStyle name="Heading 1">
						<blockAttr margin-left="0" margin-right="0" text-indent="inherit" text-align="left" list-style-type="inherit" tabs="inherit"/>
						<inlineAttr font-family="Arial" font-charset="0" font-size="14" font-weight="bold" font-style="normal" underline="false" line-through="false" vertical-align="baseline"/>
					</textStyle>
					<textStyle name="Heading 2">
						<blockAttr margin-left="0" margin-right="0" text-indent="inherit" text-align="left" list-style-type="inherit" tabs="inherit"/>
						<inlineAttr font-family="Arial" font-charset="0" font-size="12" font-weight="bold" font-style="italic" underline="false" line-through="false" vertical-align="baseline"/>
					</textStyle>
					<textStyle name="Heading 3">
						<blockAttr margin-left="0" margin-right="0" text-indent="inherit" text-align="left" list-style-type="inherit" tabs="inherit"/>
						<inlineAttr font-family="Arial" font-charset="0" font-size="12" font-weight="normal" font-style="normal" underline="false" line-through="false" vertical-align="baseline"/>
					</textStyle>
					<textStyle name="Paragraph">
						<blockAttr margin-left="0" margin-right="0" text-indent="21" text-align="left" list-style-type="inherit" tabs="inherit"/>
						<inlineAttr font-family="Arial" font-charset="0" font-size="10" font-weight="normal" font-style="normal" underline="false" line-through="false" vertical-align="baseline"/>
					</textStyle>
					<textStyle name="List">
						<blockAttr margin-left="14.4" margin-right="0" text-indent="-14.4" text-align="left" list-style-type="inherit" tabs="inherit"/>
						<inlineAttr font-family="Arial" font-charset="0" font-size="10" font-weight="normal" font-style="normal" underline="false" line-through="false" vertical-align="baseline"/>
					</textStyle>
					<textStyle name="Indent">
						<blockAttr margin-left="108" margin-right="0" text-indent="inherit" text-align="left" list-style-type="inherit" tabs="inherit"/>
						<inlineAttr font-family="Arial" font-charset="0" font-size="10" font-weight="normal" font-style="normal" underline="false" line-through="false" vertical-align="baseline"/>
					</textStyle>
					<textStyle name="Title">
						<blockAttr margin-left="0" margin-right="0" text-indent="inherit" text-align="center" list-style-type="inherit" tabs="inherit"/>
						<inlineAttr font-family="Times New Roman" font-charset="0" font-size="24" font-weight="bold" font-style="normal" underline="false" line-through="false" vertical-align="baseline"/>
					</textStyle>
					<textStyle name="Subtitle" base-style="Title">
						<blockAttr margin-left="0" margin-right="0" text-indent="inherit" text-align="center" list-style-type="inherit" tabs="inherit"/>
						<inlineAttr font-family="Times New Roman" font-charset="0" font-size="18" font-weight="normal" font-style="normal" underline="false" line-through="false" vertical-align="baseline"/>
					</textStyle>
				</textStyles>
			</textRendering>
			<mathRendering equation-color="#000">
				<operators multiplication="narrow-dot" derivative="derivative" literal-subscript="large" definition="colon-equal" global-definition="triple-equal" local-definition="left-arrow" equality="bold-equal" symbolic-evaluation="right-arrow"/>
				<mathStyles>
					<mathStyle name="Variables" font-family="Times New Roman" font-charset="0" font-size="10" font-weight="bold" font-style="normal" underline="false"/>
					<mathStyle name="Constants" font-family="Times New Roman" font-charset="0" font-size="10" font-weight="normal" font-style="normal" underline="false"/>
					<mathStyle name="User 1" font-family="Arial" font-charset="0" font-size="10" font-weight="normal" font-style="normal" underline="false"/>
					<mathStyle name="User 2" font-family="Courier New" font-charset="0" font-size="10" font-weight="normal" font-style="normal" underline="false"/>
					<mathStyle name="User 3" font-family="Arial" font-charset="0" font-size="10" font-weight="bold" font-style="normal" underline="false"/>
					<mathStyle name="User 4" font-family="Times New Roman" font-charset="0" font-size="10" font-weight="normal" font-style="italic" underline="false"/>
					<mathStyle name="User 5" font-family="Times New Roman" font-charset="0" font-size="10" font-weight="normal" font-style="normal" underline="false"/>
					<mathStyle name="User 6" font-family="Arial" font-charset="0" font-size="10" font-weight="normal" font-style="normal" underline="false"/>
					<mathStyle name="User 7" font-family="Times New Roman" font-charset="0" font-size="10" font-weight="normal" font-style="normal" underline="false"/>
					<mathStyle name="Math Text Font" font-family="Times New Roman" font-charset="0" font-size="14" font-weight="normal" font-style="normal" underline="false"/>
				</mathStyles>
				<dimensionNames mass="mass" length="length" time="time" current="current" thermodynamic-temperature="temperature" luminous-intensity="luminosity" amount-of-substance="substance" display="false"/>
				<symbolics derivation-steps-style="vertical-insert" show-comments="false" evaluate-in-place="false"/>
				<results numeric-only="true">
					<general precision="3" show-trailing-zeros="false" radix="dec" complex-threshold="10" zero-threshold="15" imaginary-value="i" exponential-threshold="3"/>
					<matrix display-style="auto" expand-nested-arrays="false"/>
					<unit format-units="true" simplify-units="true" fractional-unit-exponent="false"/>
				</results>
			</mathRendering>
			<pageModel show-page-frame="false" show-header-frame="false" show-footer-frame="false" header-footer-start-page="1" paper-code="9" orientation="portrait" print-single-page-width="false" page-width="595.2" page-height="841.8">
				<margins left="86.4" right="86.4" top="86.4" bottom="86.4"/>
				<header use-full-page-width="false"/>
				<footer use-full-page-width="false"/>
			</pageModel>
			<colorModel background-color="#fff" default-highlight-color="#ff0"/>
			<language math="ru" UI="ru"/>
		</presentation>
		<calculation>
			<builtInVariables array-origin="0" convergence-tolerance="0.001" constraint-tolerance="0.001" random-seed="1" prn-precision="4" prn-col-width="8"/>
			<calculationBehavior automatic-recalculation="true" matrix-strict-singularity-check="true" optimize-expressions="false" exact-boolean="true" strings-use-origin="false" zero-over-zero="0">
				<compatibility multiple-assignment="MC12" local-assignment="MC12"/>
			</calculationBehavior>
			<units>
				<currentUnitSystem name="si" customized="false"/>
			</units>
		</calculation>
		<editor view-annotations="false" view-regions="false">
			<ruler is-visible="false" ruler-unit="cm"/>
			<plotTemplate>
				<xy item-idref="1"/>
			</plotTemplate>
			<grid granularity-x="6" granularity-y="6"/>
		</editor>
		<fileFormat image-type="image/png" image-quality="75" save-numeric-results="true" exclude-large-results="false" save-text-images="false" screen-dpi="120"/>
		<miscellaneous>
			<handbook handbook-region-tag-ub="3363" can-delete-original-handbook-regions="true" can-delete-user-regions="true" can-print="true" can-copy="true" can-save="true" file-permission-mask="4294967295"/>
		</miscellaneous>
	</settings>
	<regions>
		<region region-id="2316" left="6" top="3" width="23.4" height="12.6" align-x="16.8" align-y="12" show-border="false" show-highlight="false" is-protected="true" z-order="0" background-color="inherit" tag="">
			<math optimize="false" disable-calc="false">
				<ml:globalDefine xmlns:ml="http://schemas.mathsoft.com/math30">
					<ml:id xml:space="preserve">n</ml:id>
					<ml:real>3</ml:real>
				</ml:globalDefine>
			</math>
			<rendering item-idref="2"/>
		</region>
		<region region-id="2698" left="48" top="3" width="35.4" height="12.6" align-x="61.2" align-y="12" show-border="false" show-highlight="false" is-protected="true" z-order="0" background-color="inherit" tag="">
			<math optimize="false" disable-calc="false">
				<ml:globalDefine xmlns:ml="http://schemas.mathsoft.com/math30">
					<ml:id xml:space="preserve">N</ml:id>
					<ml:real>300</ml:real>
				</ml:globalDefine>
			</math>
			<rendering item-idref="3"/>
		</region>
		<region region-id="3236" left="96" top="3" width="44.4" height="12.6" align-x="118.2" align-y="12" show-border="false" show-highlight="false" is-protected="true" z-order="0" background-color="inherit" tag="">
			<math optimize="false" disable-calc="false">
				<ml:globalDefine xmlns:ml="http://schemas.mathsoft.com/math30">
					<ml:id xml:space="preserve">Nec</ml:id>
					<ml:real>200</ml:real>
				</ml:globalDefine>
			</math>
			<rendering item-idref="4"/>
		</region>
		<region region-id="3237" left="168" top="3" width="30.6" height="12.6" align-x="178.8" align-y="12" show-border="false" show-highlight="false" is-protected="true" z-order="0" background-color="inherit" tag="">
			<math optimize="false" disable-calc="false">
				<ml:globalDefine xmlns:ml="http://schemas.mathsoft.com/math30">
					<ml:id xml:space="preserve">b</ml:id>
					<ml:real>0.1</ml:real>
				</ml:globalDefine>
			</math>
			<rendering item-idref="5"/>
		</region>
		<region region-id="3233" left="336" top="3" width="31.2" height="12.6" align-x="347.4" align-y="12" show-border="false" show-highlight="false" is-protected="true" z-order="0" background-color="inherit" tag="">
			<math optimize="false" disable-calc="false">
				<ml:globalDefine xmlns:ml="http://schemas.mathsoft.com/math30">
					<ml:id xml:space="preserve">S</ml:id>
					<ml:real>0.5</ml:real>
				</ml:globalDefine>
			</math>
			<rendering item-idref="6"/>
		</region>
		<region region-id="3234" left="378" top="3" width="75.6" height="12.6" align-x="388.2" align-y="12" show-border="false" show-highlight="false" is-protected="true" z-order="0" background-color="inherit" tag="">
			<math optimize="false" disable-calc="false">
				<ml:define xmlns:ml="http://schemas.mathsoft.com/math30">
					<ml:id xml:space="preserve">t</ml:id>
					<ml:range>
						<ml:sequence>
							<ml:real font="0">0.01</ml:real>
							<ml:real font="0">0.02</ml:real>
						</ml:sequence>
						<ml:real>40</ml:real>
					</ml:range>
				</ml:define>
			</math>
			<rendering item-idref="7"/>
		</region>
		<region region-id="3235" left="462" top="3" width="52.2" height="12.6" align-x="475.2" align-y="12" show-border="false" show-highlight="false" is-protected="true" z-order="0" background-color="inherit" tag="">
			<math optimize="false" disable-calc="false">
				<ml:define xmlns:ml="http://schemas.mathsoft.com/math30">
					<ml:id xml:space="preserve">k</ml:id>
					<ml:range>
						<ml:sequence>
							<ml:real>1</ml:real>
							<ml:real>2</ml:real>
						</ml:sequence>
						<ml:id xml:space="preserve">N</ml:id>
					</ml:range>
				</ml:define>
			</math>
			<rendering item-idref="8"/>
		</region>
		<region region-id="3036" left="594" top="8.4" width="126" height="27" align-x="610.8" align-y="24" show-border="false" show-highlight="false" is-protected="true" z-order="0" background-color="inherit" tag="">
			<math optimize="false" disable-calc="false">
				<ml:define xmlns:ml="http://schemas.mathsoft.com/math30">
					<ml:id xml:space="preserve">a1</ml:id>
					<ml:eval placeholderMultiplicationStyle="default">
						<ml:apply>
							<ml:div/>
							<ml:real>1</ml:real>
							<ml:apply>
								<ml:plus/>
								<ml:apply>
									<ml:minus/>
									<ml:real>1</ml:real>
									<ml:id xml:space="preserve">S</ml:id>
								</ml:apply>
								<ml:apply>
									<ml:mult/>
									<ml:id xml:space="preserve">S</ml:id>
									<ml:id xml:space="preserve">Kd1</ml:id>
								</ml:apply>
							</ml:apply>
						</ml:apply>
						<result xmlns="http://schemas.mathsoft.com/math30">
							<ml:real>1.4285714285714286</ml:real>
						</result>
					</ml:eval>
				</ml:define>
			</math>
			<rendering item-idref="9"/>
		</region>
		<region region-id="3048" left="732" top="8.4" width="126" height="27" align-x="748.8" align-y="24" show-border="false" show-highlight="false" is-protected="true" z-order="0" background-color="inherit" tag="">
			<math optimize="false" disable-calc="false">
				<ml:define xmlns:ml="http://schemas.mathsoft.com/math30">
					<ml:id xml:space="preserve">a2</ml:id>
					<ml:eval placeholderMultiplicationStyle="default">
						<ml:apply>
							<ml:div/>
							<ml:real>1</ml:real>
							<ml:apply>
								<ml:plus/>
								<ml:apply>
									<ml:minus/>
									<ml:real>1</ml:real>
									<ml:id xml:space="preserve">S</ml:id>
								</ml:apply>
								<ml:apply>
									<ml:mult/>
									<ml:id xml:space="preserve">S</ml:id>
									<ml:id xml:space="preserve">Kd2</ml:id>
								</ml:apply>
							</ml:apply>
						</ml:apply>
						<result xmlns="http://schemas.mathsoft.com/math30">
							<ml:real>1.1764705882352942</ml:real>
						</result>
					</ml:eval>
				</ml:define>
			</math>
			<rendering item-idref="10"/>
		</region>
		<region region-id="3115" left="864" top="8.4" width="126" height="27" align-x="880.8" align-y="24" show-border="false" show-highlight="false" is-protected="true" z-order="0" background-color="inherit" tag="">
			<math optimize="false" disable-calc="false">
				<ml:define xmlns:ml="http://schemas.mathsoft.com/math30">
					<ml:id xml:space="preserve">a3</ml:id>
					<ml:eval placeholderMultiplicationStyle="default">
						<ml:apply>
							<ml:div/>
							<ml:real>1</ml:real>
							<ml:apply>
								<ml:plus/>
								<ml:apply>
									<ml:minus/>
									<ml:real>1</ml:real>
									<ml:id xml:space="preserve">S</ml:id>
								</ml:apply>
								<ml:apply>
									<ml:mult/>
									<ml:id xml:space="preserve">S</ml:id>
									<ml:id xml:space="preserve">Kd3</ml:id>
								</ml:apply>
							</ml:apply>
						</ml:apply>
						<result xmlns="http://schemas.mathsoft.com/math30">
							<ml:real>0.2857142857142857</ml:real>
						</result>
					</ml:eval>
				</ml:define>
			</math>
			<rendering item-idref="11"/>
		</region>
		<region region-id="3202" left="1032" top="8.4" width="126" height="27" align-x="1048.8" align-y="24" show-border="false" show-highlight="false" is-protected="true" z-order="0" background-color="inherit" tag="">
			<math optimize="false" disable-calc="false">
				<ml:define xmlns:ml="http://schemas.mathsoft.com/math30">
					<ml:id xml:space="preserve">a4</ml:id>
					<ml:eval placeholderMultiplicationStyle="default">
						<ml:apply>
							<ml:div/>
							<ml:real>1</ml:real>
							<ml:apply>
								<ml:plus/>
								<ml:apply>
									<ml:minus/>
									<ml:real>1</ml:real>
									<ml:id xml:space="preserve">S</ml:id>
								</ml:apply>
								<ml:apply>
									<ml:mult/>
									<ml:id xml:space="preserve">S</ml:id>
									<ml:id xml:space="preserve">Kd4</ml:id>
								</ml:apply>
							</ml:apply>
						</ml:apply>
						<result xmlns="http://schemas.mathsoft.com/math30">
							<ml:real>0.22222222222222221</ml:real>
						</result>
					</ml:eval>
				</ml:define>
			</math>
			<rendering item-idref="12"/>
		</region>
		<region region-id="3012" left="6" top="21" width="33" height="12.6" align-x="19.2" align-y="30" show-border="false" show-highlight="false" is-protected="true" z-order="0" background-color="inherit" tag="">
			<math optimize="false" disable-calc="false">
				<ml:globalDefine xmlns:ml="http://schemas.mathsoft.com/math30">
					<ml:id xml:space="preserve">ts</ml:id>
					<ml:real>0.2</ml:real>
				</ml:globalDefine>
			</math>
			<rendering item-idref="13"/>
		</region>
		<region region-id="3013" left="54" top="21" width="28.8" height="12.6" align-x="67.8" align-y="30" show-border="false" show-highlight="false" is-protected="true" z-order="0" background-color="inherit" tag="">
			<math optimize="false" disable-calc="false">
				<ml:globalDefine xmlns:ml="http://schemas.mathsoft.com/math30">
					<ml:id xml:space="preserve">tx</ml:id>
					<ml:real>6.</ml:real>
				</ml:globalDefine>
			</math>
			<rendering item-idref="14"/>
		</region>
		<region region-id="3114" left="114" top="21" width="42.6" height="12.6" align-x="136.8" align-y="30" show-border="false" show-highlight="false" is-protected="true" z-order="0" background-color="inherit" tag="">
			<math optimize="false" disable-calc="false">
				<ml:globalDefine xmlns:ml="http://schemas.mathsoft.com/math30">
					<ml:id xml:space="preserve">Kd1</ml:id>
					<ml:real>0.4</ml:real>
				</ml:globalDefine>
			</math>
			<rendering item-idref="15"/>
		</region>
		<region region-id="3120" left="180" top="21" width="42.6" height="12.6" align-x="202.8" align-y="30" show-border="false" show-highlight="false" is-protected="true" z-order="0" background-color="inherit" tag="">
			<math optimize="false" disable-calc="false">
				<ml:globalDefine xmlns:ml="http://schemas.mathsoft.com/math30">
					<ml:id xml:space="preserve">Kd2</ml:id>
					<ml:real>0.7</ml:real>
				</ml:globalDefine>
			</math>
			<rendering item-idref="16"/>
		</region>
		<region region-id="3352" left="234" top="21" width="37.8" height="12.6" align-x="256.8" align-y="30" show-border="false" show-highlight="false" is-protected="true" z-order="0" background-color="inherit" tag="">
			<math optimize="false" disable-calc="false">
				<ml:globalDefine xmlns:ml="http://schemas.mathsoft.com/math30">
					<ml:id xml:space="preserve">Kd3</ml:id>
					<ml:real>6.</ml:real>
				</ml:globalDefine>
			</math>
			<rendering item-idref="17"/>
		</region>
		<region region-id="3201" left="294" top="21" width="37.8" height="12.6" align-x="316.8" align-y="30" show-border="false" show-highlight="false" is-protected="true" z-order="0" background-color="inherit" tag="">
			<math optimize="false" disable-calc="false">
				<ml:globalDefine xmlns:ml="http://schemas.mathsoft.com/math30">
					<ml:id xml:space="preserve">Kd4</ml:id>
					<ml:real>8.</ml:real>
				</ml:globalDefine>
			</math>
			<rendering item-idref="18"/>
		</region>
		<region region-id="3357" left="6" top="87" width="50.4" height="10.8" align-x="23.4" align-y="96" show-border="false" show-highlight="false" is-protected="true" z-order="0" background-color="inherit" tag="">
			<text use-page-width="false" push-down="false" lock-width="false">
				<p style="Normal" margin-left="inherit" margin-right="inherit" text-indent="inherit" text-align="inherit" list-style-type="inherit" tabs="inherit">Equation 19</p>
			</text>
		</region>
		<region region-id="3313" left="90" top="59.4" width="480" height="57" align-x="135.6" align-y="96" show-border="false" show-highlight="false" is-protected="true" z-order="0" background-color="inherit" tag="">
			<math optimize="false" disable-calc="false">
				<ml:define xmlns:ml="http://schemas.mathsoft.com/math30">
					<ml:function>
						<ml:id xml:space="preserve">X1sum</ml:id>
						<ml:boundVars>
							<ml:id xml:space="preserve">t</ml:id>
						</ml:boundVars>
					</ml:function>
					<ml:apply>
						<ml:summation/>
						<ml:lambda>
							<ml:boundVars>
								<ml:id xml:space="preserve">i</ml:id>
							</ml:boundVars>
							<ml:parens>
								<ml:apply>
									<ml:mult/>
									<ml:apply>
										<ml:div/>
										<ml:apply>
											<ml:mult/>
											<ml:apply>
												<ml:sqrt/>
												<ml:apply>
													<ml:mult style="auto-select"/>
													<ml:apply>
														<ml:mult style="auto-select"/>
														<ml:real>6</ml:real>
														<ml:id xml:space="preserve">Nec</ml:id>
													</ml:apply>
													<ml:id xml:space="preserve">N</ml:id>
												</ml:apply>
											</ml:apply>
											<ml:id xml:space="preserve">a1</ml:id>
										</ml:apply>
										<ml:apply>
											<ml:sqrt/>
											<ml:apply>
												<ml:mult/>
												<ml:id xml:space="preserve">π</ml:id>
												<ml:parens>
													<ml:apply>
														<ml:plus/>
														<ml:apply>
															<ml:mult/>
															<ml:parens>
																<ml:apply>
																	<ml:plus/>
																	<ml:apply>
																		<ml:mult/>
																		<ml:real>12</ml:real>
																		<ml:id xml:space="preserve">i</ml:id>
																	</ml:apply>
																	<ml:apply>
																		<ml:mult/>
																		<ml:id xml:space="preserve">N</ml:id>
																		<ml:apply>
																			<ml:pow/>
																			<ml:parens>
																				<ml:apply>
																					<ml:mult/>
																					<ml:id xml:space="preserve">a1</ml:id>
																					<ml:id xml:space="preserve">ts</ml:id>
																				</ml:apply>
																			</ml:parens>
																			<ml:real>2</ml:real>
																		</ml:apply>
																	</ml:apply>
																</ml:apply>
															</ml:parens>
															<ml:id xml:space="preserve">Nec</ml:id>
														</ml:apply>
														<ml:apply>
															<ml:mult style="auto-select"/>
															<ml:apply>
																<ml:mult/>
																<ml:apply>
																	<ml:mult/>
																	<ml:apply>
																		<ml:mult style="auto-select"/>
																		<ml:real>12</ml:real>
																		<ml:id xml:space="preserve">N</ml:id>
																	</ml:apply>
																	<ml:parens>
																		<ml:apply>
																			<ml:minus/>
																			<ml:id xml:space="preserve">i</ml:id>
																			<ml:real>1</ml:real>
																		</ml:apply>
																	</ml:parens>
																</ml:apply>
																<ml:apply>
																	<ml:pow/>
																	<ml:id xml:space="preserve">a1</ml:id>
																	<ml:real>2</ml:real>
																</ml:apply>
															</ml:apply>
															<ml:apply>
																<ml:pow/>
																<ml:id xml:space="preserve">b</ml:id>
																<ml:real>2</ml:real>
															</ml:apply>
														</ml:apply>
													</ml:apply>
												</ml:parens>
											</ml:apply>
										</ml:apply>
									</ml:apply>
									<ml:apply>
										<ml:pow/>
										<ml:id xml:space="preserve">e</ml:id>
										<ml:apply>
											<ml:neg/>
											<ml:apply>
												<ml:div/>
												<ml:apply>
													<ml:mult/>
													<ml:apply>
														<ml:mult/>
														<ml:apply>
															<ml:mult style="auto-select"/>
															<ml:real>3</ml:real>
															<ml:id xml:space="preserve">Nec</ml:id>
														</ml:apply>
														<ml:id xml:space="preserve">N</ml:id>
													</ml:apply>
													<ml:apply>
														<ml:pow/>
														<ml:parens>
															<ml:apply>
																<ml:plus/>
																<ml:apply>
																	<ml:mult style="auto-select"/>
																	<ml:real font="0">2</ml:real>
																	<ml:id xml:space="preserve">i</ml:id>
																</ml:apply>
																<ml:apply>
																	<ml:mult/>
																	<ml:id xml:space="preserve">a1</ml:id>
																	<ml:parens>
																		<ml:apply>
																			<ml:minus/>
																			<ml:apply>
																				<ml:plus/>
																				<ml:apply>
																					<ml:mult/>
																					<ml:apply>
																						<ml:mult style="auto-select"/>
																						<ml:real font="0">2</ml:real>
																						<ml:id xml:space="preserve">b</ml:id>
																					</ml:apply>
																					<ml:parens>
																						<ml:apply>
																							<ml:minus/>
																							<ml:id xml:space="preserve">i</ml:id>
																							<ml:real>1</ml:real>
																						</ml:apply>
																					</ml:parens>
																				</ml:apply>
																				<ml:id xml:space="preserve">ts</ml:id>
																			</ml:apply>
																			<ml:apply>
																				<ml:mult/>
																				<ml:real font="0">2</ml:real>
																				<ml:id xml:space="preserve">t</ml:id>
																			</ml:apply>
																		</ml:apply>
																	</ml:parens>
																</ml:apply>
															</ml:apply>
														</ml:parens>
														<ml:real>2</ml:real>
													</ml:apply>
												</ml:apply>
												<ml:apply>
													<ml:mult/>
													<ml:real>2</ml:real>
													<ml:parens>
														<ml:apply>
															<ml:plus/>
															<ml:apply>
																<ml:mult/>
																<ml:parens>
																	<ml:apply>
																		<ml:plus/>
																		<ml:apply>
																			<ml:mult/>
																			<ml:real>12</ml:real>
																			<ml:id xml:space="preserve">i</ml:id>
																		</ml:apply>
																		<ml:apply>
																			<ml:mult/>
																			<ml:id xml:space="preserve">N</ml:id>
																			<ml:apply>
																				<ml:pow/>
																				<ml:parens>
																					<ml:apply>
																						<ml:mult/>
																						<ml:id xml:space="preserve">a1</ml:id>
																						<ml:id xml:space="preserve">ts</ml:id>
																					</ml:apply>
																				</ml:parens>
																				<ml:real>2</ml:real>
																			</ml:apply>
																		</ml:apply>
																	</ml:apply>
																</ml:parens>
																<ml:id xml:space="preserve">Nec</ml:id>
															</ml:apply>
															<ml:apply>
																<ml:mult style="auto-select"/>
																<ml:apply>
																	<ml:mult/>
																	<ml:apply>
																		<ml:mult/>
																		<ml:apply>
																			<ml:mult style="auto-select"/>
																			<ml:real>12</ml:real>
																			<ml:id xml:space="preserve">N</ml:id>
																		</ml:apply>
																		<ml:parens>
																			<ml:apply>
																				<ml:minus/>
																				<ml:id xml:space="preserve">i</ml:id>
																				<ml:real>1</ml:real>
																			</ml:apply>
																		</ml:parens>
																	</ml:apply>
																	<ml:apply>
																		<ml:pow/>
																		<ml:id xml:space="preserve">a1</ml:id>
																		<ml:real>2</ml:real>
																	</ml:apply>
																</ml:apply>
																<ml:apply>
																	<ml:pow/>
																	<ml:id xml:space="preserve">b</ml:id>
																	<ml:real>2</ml:real>
																</ml:apply>
															</ml:apply>
														</ml:apply>
													</ml:parens>
												</ml:apply>
											</ml:apply>
										</ml:apply>
									</ml:apply>
								</ml:apply>
							</ml:parens>
						</ml:lambda>
						<ml:bounds>
							<ml:real>1</ml:real>
							<ml:id xml:space="preserve">n</ml:id>
						</ml:bounds>
					</ml:apply>
				</ml:define>
			</math>
			<rendering item-idref="19"/>
		</region>
		<region region-id="3319" left="756" top="65.4" width="480" height="57" align-x="801.6" align-y="102" show-border="false" show-highlight="false" is-protected="true" z-order="0" background-color="inherit" tag="">
			<math optimize="false" disable-calc="false">
				<ml:define xmlns:ml="http://schemas.mathsoft.com/math30">
					<ml:function>
						<ml:id xml:space="preserve">X2sum</ml:id>
						<ml:boundVars>
							<ml:id xml:space="preserve">t</ml:id>
						</ml:boundVars>
					</ml:function>
					<ml:apply>
						<ml:summation/>
						<ml:lambda>
							<ml:boundVars>
								<ml:id xml:space="preserve">i</ml:id>
							</ml:boundVars>
							<ml:parens>
								<ml:apply>
									<ml:mult/>
									<ml:apply>
										<ml:div/>
										<ml:apply>
											<ml:mult/>
											<ml:apply>
												<ml:sqrt/>
												<ml:apply>
													<ml:mult style="auto-select"/>
													<ml:apply>
														<ml:mult style="auto-select"/>
														<ml:real>6</ml:real>
														<ml:id xml:space="preserve">Nec</ml:id>
													</ml:apply>
													<ml:id xml:space="preserve">N</ml:id>
												</ml:apply>
											</ml:apply>
											<ml:id xml:space="preserve">a2</ml:id>
										</ml:apply>
										<ml:apply>
											<ml:sqrt/>
											<ml:apply>
												<ml:mult/>
												<ml:id xml:space="preserve">π</ml:id>
												<ml:parens>
													<ml:apply>
														<ml:plus/>
														<ml:apply>
															<ml:mult/>
															<ml:parens>
																<ml:apply>
																	<ml:plus/>
																	<ml:apply>
																		<ml:mult/>
																		<ml:real>12</ml:real>
																		<ml:id xml:space="preserve">i</ml:id>
																	</ml:apply>
																	<ml:apply>
																		<ml:mult/>
																		<ml:id xml:space="preserve">N</ml:id>
																		<ml:apply>
																			<ml:pow/>
																			<ml:parens>
																				<ml:apply>
																					<ml:mult/>
																					<ml:id xml:space="preserve">a2</ml:id>
																					<ml:id xml:space="preserve">ts</ml:id>
																				</ml:apply>
																			</ml:parens>
																			<ml:real>2</ml:real>
																		</ml:apply>
																	</ml:apply>
																</ml:apply>
															</ml:parens>
															<ml:id xml:space="preserve">Nec</ml:id>
														</ml:apply>
														<ml:apply>
															<ml:mult style="auto-select"/>
															<ml:apply>
																<ml:mult/>
																<ml:apply>
																	<ml:mult/>
																	<ml:apply>
																		<ml:mult style="auto-select"/>
																		<ml:real>12</ml:real>
																		<ml:id xml:space="preserve">N</ml:id>
																	</ml:apply>
																	<ml:parens>
																		<ml:apply>
																			<ml:minus/>
																			<ml:id xml:space="preserve">i</ml:id>
																			<ml:real>1</ml:real>
																		</ml:apply>
																	</ml:parens>
																</ml:apply>
																<ml:apply>
																	<ml:pow/>
																	<ml:id xml:space="preserve">a2</ml:id>
																	<ml:real>2</ml:real>
																</ml:apply>
															</ml:apply>
															<ml:apply>
																<ml:pow/>
																<ml:id xml:space="preserve">b</ml:id>
																<ml:real>2</ml:real>
															</ml:apply>
														</ml:apply>
													</ml:apply>
												</ml:parens>
											</ml:apply>
										</ml:apply>
									</ml:apply>
									<ml:apply>
										<ml:pow/>
										<ml:id xml:space="preserve">e</ml:id>
										<ml:apply>
											<ml:neg/>
											<ml:apply>
												<ml:div/>
												<ml:apply>
													<ml:mult/>
													<ml:apply>
														<ml:mult/>
														<ml:apply>
															<ml:mult style="auto-select"/>
															<ml:real>3</ml:real>
															<ml:id xml:space="preserve">Nec</ml:id>
														</ml:apply>
														<ml:id xml:space="preserve">N</ml:id>
													</ml:apply>
													<ml:apply>
														<ml:pow/>
														<ml:parens>
															<ml:apply>
																<ml:plus/>
																<ml:apply>
																	<ml:mult style="auto-select"/>
																	<ml:real font="0">2</ml:real>
																	<ml:id xml:space="preserve">i</ml:id>
																</ml:apply>
																<ml:apply>
																	<ml:mult/>
																	<ml:id xml:space="preserve">a2</ml:id>
																	<ml:parens>
																		<ml:apply>
																			<ml:minus/>
																			<ml:apply>
																				<ml:plus/>
																				<ml:apply>
																					<ml:mult/>
																					<ml:apply>
																						<ml:mult style="auto-select"/>
																						<ml:real font="0">2</ml:real>
																						<ml:id xml:space="preserve">b</ml:id>
																					</ml:apply>
																					<ml:parens>
																						<ml:apply>
																							<ml:minus/>
																							<ml:id xml:space="preserve">i</ml:id>
																							<ml:real>1</ml:real>
																						</ml:apply>
																					</ml:parens>
																				</ml:apply>
																				<ml:id xml:space="preserve">ts</ml:id>
																			</ml:apply>
																			<ml:apply>
																				<ml:mult/>
																				<ml:real font="0">2</ml:real>
																				<ml:id xml:space="preserve">t</ml:id>
																			</ml:apply>
																		</ml:apply>
																	</ml:parens>
																</ml:apply>
															</ml:apply>
														</ml:parens>
														<ml:real>2</ml:real>
													</ml:apply>
												</ml:apply>
												<ml:apply>
													<ml:mult/>
													<ml:real>2</ml:real>
													<ml:parens>
														<ml:apply>
															<ml:plus/>
															<ml:apply>
																<ml:mult/>
																<ml:parens>
																	<ml:apply>
																		<ml:plus/>
																		<ml:apply>
																			<ml:mult/>
																			<ml:real>12</ml:real>
																			<ml:id xml:space="preserve">i</ml:id>
																		</ml:apply>
																		<ml:apply>
																			<ml:mult/>
																			<ml:id xml:space="preserve">N</ml:id>
																			<ml:apply>
																				<ml:pow/>
																				<ml:parens>
																					<ml:apply>
																						<ml:mult/>
																						<ml:id xml:space="preserve">a2</ml:id>
																						<ml:id xml:space="preserve">ts</ml:id>
																					</ml:apply>
																				</ml:parens>
																				<ml:real>2</ml:real>
																			</ml:apply>
																		</ml:apply>
																	</ml:apply>
																</ml:parens>
																<ml:id xml:space="preserve">Nec</ml:id>
															</ml:apply>
															<ml:apply>
																<ml:mult style="auto-select"/>
																<ml:apply>
																	<ml:mult/>
																	<ml:apply>
																		<ml:mult/>
																		<ml:apply>
																			<ml:mult style="auto-select"/>
																			<ml:real>12</ml:real>
																			<ml:id xml:space="preserve">N</ml:id>
																		</ml:apply>
																		<ml:parens>
																			<ml:apply>
																				<ml:minus/>
																				<ml:id xml:space="preserve">i</ml:id>
																				<ml:real>1</ml:real>
																			</ml:apply>
																		</ml:parens>
																	</ml:apply>
																	<ml:apply>
																		<ml:pow/>
																		<ml:id xml:space="preserve">a2</ml:id>
																		<ml:real>2</ml:real>
																	</ml:apply>
																</ml:apply>
																<ml:apply>
																	<ml:pow/>
																	<ml:id xml:space="preserve">b</ml:id>
																	<ml:real>2</ml:real>
																</ml:apply>
															</ml:apply>
														</ml:apply>
													</ml:parens>
												</ml:apply>
											</ml:apply>
										</ml:apply>
									</ml:apply>
								</ml:apply>
							</ml:parens>
						</ml:lambda>
						<ml:bounds>
							<ml:real>1</ml:real>
							<ml:id xml:space="preserve">n</ml:id>
						</ml:bounds>
					</ml:apply>
				</ml:define>
			</math>
			<rendering item-idref="20"/>
		</region>
		<region region-id="3332" left="2172" top="65.4" width="480" height="57" align-x="2217.6" align-y="102" show-border="false" show-highlight="false" is-protected="true" z-order="0" background-color="inherit" tag="">
			<math optimize="false" disable-calc="false">
				<ml:define xmlns:ml="http://schemas.mathsoft.com/math30">
					<ml:function>
						<ml:id xml:space="preserve">X4sum</ml:id>
						<ml:boundVars>
							<ml:id xml:space="preserve">t</ml:id>
						</ml:boundVars>
					</ml:function>
					<ml:apply>
						<ml:summation/>
						<ml:lambda>
							<ml:boundVars>
								<ml:id xml:space="preserve">i</ml:id>
							</ml:boundVars>
							<ml:parens>
								<ml:apply>
									<ml:mult/>
									<ml:apply>
										<ml:div/>
										<ml:apply>
											<ml:mult/>
											<ml:apply>
												<ml:sqrt/>
												<ml:apply>
													<ml:mult style="auto-select"/>
													<ml:apply>
														<ml:mult style="auto-select"/>
														<ml:real>6</ml:real>
														<ml:id xml:space="preserve">Nec</ml:id>
													</ml:apply>
													<ml:id xml:space="preserve">N</ml:id>
												</ml:apply>
											</ml:apply>
											<ml:id xml:space="preserve">a4</ml:id>
										</ml:apply>
										<ml:apply>
											<ml:sqrt/>
											<ml:apply>
												<ml:mult/>
												<ml:id xml:space="preserve">π</ml:id>
												<ml:parens>
													<ml:apply>
														<ml:plus/>
														<ml:apply>
															<ml:mult/>
															<ml:parens>
																<ml:apply>
																	<ml:plus/>
																	<ml:apply>
																		<ml:mult/>
																		<ml:real>12</ml:real>
																		<ml:id xml:space="preserve">i</ml:id>
																	</ml:apply>
																	<ml:apply>
																		<ml:mult/>
																		<ml:id xml:space="preserve">N</ml:id>
																		<ml:apply>
																			<ml:pow/>
																			<ml:parens>
																				<ml:apply>
																					<ml:mult/>
																					<ml:id xml:space="preserve">a4</ml:id>
																					<ml:id xml:space="preserve">ts</ml:id>
																				</ml:apply>
																			</ml:parens>
																			<ml:real>2</ml:real>
																		</ml:apply>
																	</ml:apply>
																</ml:apply>
															</ml:parens>
															<ml:id xml:space="preserve">Nec</ml:id>
														</ml:apply>
														<ml:apply>
															<ml:mult style="auto-select"/>
															<ml:apply>
																<ml:mult/>
																<ml:apply>
																	<ml:mult/>
																	<ml:apply>
																		<ml:mult style="auto-select"/>
																		<ml:real>12</ml:real>
																		<ml:id xml:space="preserve">N</ml:id>
																	</ml:apply>
																	<ml:parens>
																		<ml:apply>
																			<ml:minus/>
																			<ml:id xml:space="preserve">i</ml:id>
																			<ml:real>1</ml:real>
																		</ml:apply>
																	</ml:parens>
																</ml:apply>
																<ml:apply>
																	<ml:pow/>
																	<ml:id xml:space="preserve">a4</ml:id>
																	<ml:real>2</ml:real>
																</ml:apply>
															</ml:apply>
															<ml:apply>
																<ml:pow/>
																<ml:id xml:space="preserve">b</ml:id>
																<ml:real>2</ml:real>
															</ml:apply>
														</ml:apply>
													</ml:apply>
												</ml:parens>
											</ml:apply>
										</ml:apply>
									</ml:apply>
									<ml:apply>
										<ml:pow/>
										<ml:id xml:space="preserve">e</ml:id>
										<ml:apply>
											<ml:neg/>
											<ml:apply>
												<ml:div/>
												<ml:apply>
													<ml:mult/>
													<ml:apply>
														<ml:mult/>
														<ml:apply>
															<ml:mult style="auto-select"/>
															<ml:real>3</ml:real>
															<ml:id xml:space="preserve">Nec</ml:id>
														</ml:apply>
														<ml:id xml:space="preserve">N</ml:id>
													</ml:apply>
													<ml:apply>
														<ml:pow/>
														<ml:parens>
															<ml:apply>
																<ml:plus/>
																<ml:apply>
																	<ml:mult style="auto-select"/>
																	<ml:real font="0">2</ml:real>
																	<ml:id xml:space="preserve">i</ml:id>
																</ml:apply>
																<ml:apply>
																	<ml:mult/>
																	<ml:id xml:space="preserve">a4</ml:id>
																	<ml:parens>
																		<ml:apply>
																			<ml:minus/>
																			<ml:apply>
																				<ml:plus/>
																				<ml:apply>
																					<ml:mult/>
																					<ml:apply>
																						<ml:mult style="auto-select"/>
																						<ml:real font="0">2</ml:real>
																						<ml:id xml:space="preserve">b</ml:id>
																					</ml:apply>
																					<ml:parens>
																						<ml:apply>
																							<ml:minus/>
																							<ml:id xml:space="preserve">i</ml:id>
																							<ml:real>1</ml:real>
																						</ml:apply>
																					</ml:parens>
																				</ml:apply>
																				<ml:id xml:space="preserve">ts</ml:id>
																			</ml:apply>
																			<ml:apply>
																				<ml:mult/>
																				<ml:real font="0">2</ml:real>
																				<ml:id xml:space="preserve">t</ml:id>
																			</ml:apply>
																		</ml:apply>
																	</ml:parens>
																</ml:apply>
															</ml:apply>
														</ml:parens>
														<ml:real>2</ml:real>
													</ml:apply>
												</ml:apply>
												<ml:apply>
													<ml:mult/>
													<ml:real>2</ml:real>
													<ml:parens>
														<ml:apply>
															<ml:plus/>
															<ml:apply>
																<ml:mult/>
																<ml:parens>
																	<ml:apply>
																		<ml:plus/>
																		<ml:apply>
																			<ml:mult/>
																			<ml:real>12</ml:real>
																			<ml:id xml:space="preserve">i</ml:id>
																		</ml:apply>
																		<ml:apply>
																			<ml:mult/>
																			<ml:id xml:space="preserve">N</ml:id>
																			<ml:apply>
																				<ml:pow/>
																				<ml:parens>
																					<ml:apply>
																						<ml:mult/>
																						<ml:id xml:space="preserve">a4</ml:id>
																						<ml:id xml:space="preserve">ts</ml:id>
																					</ml:apply>
																				</ml:parens>
																				<ml:real>2</ml:real>
																			</ml:apply>
																		</ml:apply>
																	</ml:apply>
																</ml:parens>
																<ml:id xml:space="preserve">Nec</ml:id>
															</ml:apply>
															<ml:apply>
																<ml:mult style="auto-select"/>
																<ml:apply>
																	<ml:mult/>
																	<ml:apply>
																		<ml:mult/>
																		<ml:apply>
																			<ml:mult style="auto-select"/>
																			<ml:real>12</ml:real>
																			<ml:id xml:space="preserve">N</ml:id>
																		</ml:apply>
																		<ml:parens>
																			<ml:apply>
																				<ml:minus/>
																				<ml:id xml:space="preserve">i</ml:id>
																				<ml:real>1</ml:real>
																			</ml:apply>
																		</ml:parens>
																	</ml:apply>
																	<ml:apply>
																		<ml:pow/>
																		<ml:id xml:space="preserve">a4</ml:id>
																		<ml:real>2</ml:real>
																	</ml:apply>
																</ml:apply>
																<ml:apply>
																	<ml:pow/>
																	<ml:id xml:space="preserve">b</ml:id>
																	<ml:real>2</ml:real>
																</ml:apply>
															</ml:apply>
														</ml:apply>
													</ml:parens>
												</ml:apply>
											</ml:apply>
										</ml:apply>
									</ml:apply>
								</ml:apply>
							</ml:parens>
						</ml:lambda>
						<ml:bounds>
							<ml:real>1</ml:real>
							<ml:id xml:space="preserve">n</ml:id>
						</ml:bounds>
					</ml:apply>
				</ml:define>
			</math>
			<rendering item-idref="21"/>
		</region>
		<region region-id="3328" left="1464" top="71.4" width="480" height="57" align-x="1509.6" align-y="108" show-border="false" show-highlight="false" is-protected="true" z-order="0" background-color="inherit" tag="">
			<math optimize="false" disable-calc="false">
				<ml:define xmlns:ml="http://schemas.mathsoft.com/math30">
					<ml:function>
						<ml:id xml:space="preserve">X3sum</ml:id>
						<ml:boundVars>
							<ml:id xml:space="preserve">t</ml:id>
						</ml:boundVars>
					</ml:function>
					<ml:apply>
						<ml:summation/>
						<ml:lambda>
							<ml:boundVars>
								<ml:id xml:space="preserve">i</ml:id>
							</ml:boundVars>
							<ml:parens>
								<ml:apply>
									<ml:mult/>
									<ml:apply>
										<ml:div/>
										<ml:apply>
											<ml:mult/>
											<ml:apply>
												<ml:sqrt/>
												<ml:apply>
													<ml:mult style="auto-select"/>
													<ml:apply>
														<ml:mult style="auto-select"/>
														<ml:real>6</ml:real>
														<ml:id xml:space="preserve">Nec</ml:id>
													</ml:apply>
													<ml:id xml:space="preserve">N</ml:id>
												</ml:apply>
											</ml:apply>
											<ml:id xml:space="preserve">a3</ml:id>
										</ml:apply>
										<ml:apply>
											<ml:sqrt/>
											<ml:apply>
												<ml:mult/>
												<ml:id xml:space="preserve">π</ml:id>
												<ml:parens>
													<ml:apply>
														<ml:plus/>
														<ml:apply>
															<ml:mult/>
															<ml:parens>
																<ml:apply>
																	<ml:plus/>
																	<ml:apply>
																		<ml:mult/>
																		<ml:real>12</ml:real>
																		<ml:id xml:space="preserve">i</ml:id>
																	</ml:apply>
																	<ml:apply>
																		<ml:mult/>
																		<ml:id xml:space="preserve">N</ml:id>
																		<ml:apply>
																			<ml:pow/>
																			<ml:parens>
																				<ml:apply>
																					<ml:mult/>
																					<ml:id xml:space="preserve">a3</ml:id>
																					<ml:id xml:space="preserve">ts</ml:id>
																				</ml:apply>
																			</ml:parens>
																			<ml:real>2</ml:real>
																		</ml:apply>
																	</ml:apply>
																</ml:apply>
															</ml:parens>
															<ml:id xml:space="preserve">Nec</ml:id>
														</ml:apply>
														<ml:apply>
															<ml:mult style="auto-select"/>
															<ml:apply>
																<ml:mult/>
																<ml:apply>
																	<ml:mult/>
																	<ml:apply>
																		<ml:mult style="auto-select"/>
																		<ml:real>12</ml:real>
																		<ml:id xml:space="preserve">N</ml:id>
																	</ml:apply>
																	<ml:parens>
																		<ml:apply>
																			<ml:minus/>
																			<ml:id xml:space="preserve">i</ml:id>
																			<ml:real>1</ml:real>
																		</ml:apply>
																	</ml:parens>
																</ml:apply>
																<ml:apply>
																	<ml:pow/>
																	<ml:id xml:space="preserve">a3</ml:id>
																	<ml:real>2</ml:real>
																</ml:apply>
															</ml:apply>
															<ml:apply>
																<ml:pow/>
																<ml:id xml:space="preserve">b</ml:id>
																<ml:real>2</ml:real>
															</ml:apply>
														</ml:apply>
													</ml:apply>
												</ml:parens>
											</ml:apply>
										</ml:apply>
									</ml:apply>
									<ml:apply>
										<ml:pow/>
										<ml:id xml:space="preserve">e</ml:id>
										<ml:apply>
											<ml:neg/>
											<ml:apply>
												<ml:div/>
												<ml:apply>
													<ml:mult/>
													<ml:apply>
														<ml:mult/>
														<ml:apply>
															<ml:mult style="auto-select"/>
															<ml:real>3</ml:real>
															<ml:id xml:space="preserve">Nec</ml:id>
														</ml:apply>
														<ml:id xml:space="preserve">N</ml:id>
													</ml:apply>
													<ml:apply>
														<ml:pow/>
														<ml:parens>
															<ml:apply>
																<ml:plus/>
																<ml:apply>
																	<ml:mult style="auto-select"/>
																	<ml:real font="0">2</ml:real>
																	<ml:id xml:space="preserve">i</ml:id>
																</ml:apply>
																<ml:apply>
																	<ml:mult/>
																	<ml:id xml:space="preserve">a3</ml:id>
																	<ml:parens>
																		<ml:apply>
																			<ml:minus/>
																			<ml:apply>
																				<ml:plus/>
																				<ml:apply>
																					<ml:mult/>
																					<ml:apply>
																						<ml:mult style="auto-select"/>
																						<ml:real font="0">2</ml:real>
																						<ml:id xml:space="preserve">b</ml:id>
																					</ml:apply>
																					<ml:parens>
																						<ml:apply>
																							<ml:minus/>
																							<ml:id xml:space="preserve">i</ml:id>
																							<ml:real>1</ml:real>
																						</ml:apply>
																					</ml:parens>
																				</ml:apply>
																				<ml:id xml:space="preserve">ts</ml:id>
																			</ml:apply>
																			<ml:apply>
																				<ml:mult/>
																				<ml:real font="0">2</ml:real>
																				<ml:id xml:space="preserve">t</ml:id>
																			</ml:apply>
																		</ml:apply>
																	</ml:parens>
																</ml:apply>
															</ml:apply>
														</ml:parens>
														<ml:real>2</ml:real>
													</ml:apply>
												</ml:apply>
												<ml:apply>
													<ml:mult/>
													<ml:real>2</ml:real>
													<ml:parens>
														<ml:apply>
															<ml:plus/>
															<ml:apply>
																<ml:mult/>
																<ml:parens>
																	<ml:apply>
																		<ml:plus/>
																		<ml:apply>
																			<ml:mult/>
																			<ml:real>12</ml:real>
																			<ml:id xml:space="preserve">i</ml:id>
																		</ml:apply>
																		<ml:apply>
																			<ml:mult/>
																			<ml:id xml:space="preserve">N</ml:id>
																			<ml:apply>
																				<ml:pow/>
																				<ml:parens>
																					<ml:apply>
																						<ml:mult/>
																						<ml:id xml:space="preserve">a3</ml:id>
																						<ml:id xml:space="preserve">ts</ml:id>
																					</ml:apply>
																				</ml:parens>
																				<ml:real>2</ml:real>
																			</ml:apply>
																		</ml:apply>
																	</ml:apply>
																</ml:parens>
																<ml:id xml:space="preserve">Nec</ml:id>
															</ml:apply>
															<ml:apply>
																<ml:mult style="auto-select"/>
																<ml:apply>
																	<ml:mult/>
																	<ml:apply>
																		<ml:mult/>
																		<ml:apply>
																			<ml:mult style="auto-select"/>
																			<ml:real>12</ml:real>
																			<ml:id xml:space="preserve">N</ml:id>
																		</ml:apply>
																		<ml:parens>
																			<ml:apply>
																				<ml:minus/>
																				<ml:id xml:space="preserve">i</ml:id>
																				<ml:real>1</ml:real>
																			</ml:apply>
																		</ml:parens>
																	</ml:apply>
																	<ml:apply>
																		<ml:pow/>
																		<ml:id xml:space="preserve">a3</ml:id>
																		<ml:real>2</ml:real>
																	</ml:apply>
																</ml:apply>
																<ml:apply>
																	<ml:pow/>
																	<ml:id xml:space="preserve">b</ml:id>
																	<ml:real>2</ml:real>
																</ml:apply>
															</ml:apply>
														</ml:apply>
													</ml:parens>
												</ml:apply>
											</ml:apply>
										</ml:apply>
									</ml:apply>
								</ml:apply>
							</ml:parens>
						</ml:lambda>
						<ml:bounds>
							<ml:real>1</ml:real>
							<ml:id xml:space="preserve">n</ml:id>
						</ml:bounds>
					</ml:apply>
				</ml:define>
			</math>
			<rendering item-idref="22"/>
		</region>
		<region region-id="3360" left="6" top="171" width="50.4" height="10.8" align-x="23.4" align-y="180" show-border="false" show-highlight="false" is-protected="true" z-order="0" background-color="inherit" tag="">
			<text use-page-width="false" push-down="false" lock-width="false">
				<p style="Normal" margin-left="inherit" margin-right="inherit" text-indent="inherit" text-align="inherit" list-style-type="inherit" tabs="inherit">Equation 18</p>
			</text>
		</region>
		<region region-id="3294" left="72" top="143.4" width="632.4" height="57" align-x="102.6" align-y="180" show-border="false" show-highlight="false" is-protected="true" z-order="0" background-color="inherit" tag="">
			<math optimize="false" disable-calc="false">
				<ml:define xmlns:ml="http://schemas.mathsoft.com/math30">
					<ml:apply>
						<ml:indexer/>
						<ml:id xml:space="preserve">X1k</ml:id>
						<ml:id xml:space="preserve">k</ml:id>
					</ml:apply>
					<ml:apply>
						<ml:mult/>
						<ml:apply>
							<ml:div/>
							<ml:apply>
								<ml:mult/>
								<ml:apply>
									<ml:mult/>
									<ml:apply>
										<ml:sqrt/>
										<ml:apply>
											<ml:mult style="auto-select"/>
											<ml:real>6</ml:real>
											<ml:id xml:space="preserve">Nec</ml:id>
										</ml:apply>
									</ml:apply>
									<ml:id xml:space="preserve">N</ml:id>
								</ml:apply>
								<ml:id xml:space="preserve">a1</ml:id>
							</ml:apply>
							<ml:apply>
								<ml:sqrt/>
								<ml:id xml:space="preserve">π</ml:id>
							</ml:apply>
						</ml:apply>
						<ml:parens>
							<ml:apply>
								<ml:summation/>
								<ml:lambda>
									<ml:boundVars>
										<ml:id xml:space="preserve">i</ml:id>
									</ml:boundVars>
									<ml:parens>
										<ml:apply>
											<ml:mult/>
											<ml:apply>
												<ml:div/>
												<ml:real>1</ml:real>
												<ml:apply>
													<ml:sqrt/>
													<ml:parens>
														<ml:apply>
															<ml:plus/>
															<ml:apply>
																<ml:mult/>
																<ml:apply>
																	<ml:mult/>
																	<ml:real>12</ml:real>
																	<ml:parens>
																		<ml:apply>
																			<ml:plus/>
																			<ml:parens>
																				<ml:apply>
																					<ml:plus/>
																					<ml:apply>
																						<ml:mult/>
																						<ml:id xml:space="preserve">N</ml:id>
																						<ml:parens>
																							<ml:apply>
																								<ml:minus/>
																								<ml:id xml:space="preserve">i</ml:id>
																								<ml:real>1</ml:real>
																							</ml:apply>
																						</ml:parens>
																					</ml:apply>
																					<ml:id xml:space="preserve">k</ml:id>
																				</ml:apply>
																			</ml:parens>
																			<ml:apply>
																				<ml:pow/>
																				<ml:parens>
																					<ml:apply>
																						<ml:mult/>
																						<ml:apply>
																							<ml:mult/>
																							<ml:id xml:space="preserve">N</ml:id>
																							<ml:id xml:space="preserve">a1</ml:id>
																						</ml:apply>
																						<ml:id xml:space="preserve">ts</ml:id>
																					</ml:apply>
																				</ml:parens>
																				<ml:real>2</ml:real>
																			</ml:apply>
																		</ml:apply>
																	</ml:parens>
																</ml:apply>
																<ml:id xml:space="preserve">Nec</ml:id>
															</ml:apply>
															<ml:apply>
																<ml:mult style="auto-select"/>
																<ml:apply>
																	<ml:mult/>
																	<ml:apply>
																		<ml:mult/>
																		<ml:apply>
																			<ml:mult style="auto-select"/>
																			<ml:real>12</ml:real>
																			<ml:apply>
																				<ml:pow/>
																				<ml:id xml:space="preserve">N</ml:id>
																				<ml:real>2</ml:real>
																			</ml:apply>
																		</ml:apply>
																		<ml:parens>
																			<ml:apply>
																				<ml:minus/>
																				<ml:id xml:space="preserve">i</ml:id>
																				<ml:real>1</ml:real>
																			</ml:apply>
																		</ml:parens>
																	</ml:apply>
																	<ml:apply>
																		<ml:pow/>
																		<ml:id xml:space="preserve">a1</ml:id>
																		<ml:real>2</ml:real>
																	</ml:apply>
																</ml:apply>
																<ml:apply>
																	<ml:pow/>
																	<ml:id xml:space="preserve">b</ml:id>
																	<ml:real>2</ml:real>
																</ml:apply>
															</ml:apply>
														</ml:apply>
													</ml:parens>
												</ml:apply>
											</ml:apply>
											<ml:apply>
												<ml:pow/>
												<ml:id xml:space="preserve">e</ml:id>
												<ml:apply>
													<ml:neg/>
													<ml:apply>
														<ml:div/>
														<ml:apply>
															<ml:mult/>
															<ml:apply>
																<ml:mult style="auto-select"/>
																<ml:real>3</ml:real>
																<ml:id xml:space="preserve">Nec</ml:id>
															</ml:apply>
															<ml:apply>
																<ml:pow/>
																<ml:parens>
																	<ml:apply>
																		<ml:plus/>
																		<ml:apply>
																			<ml:plus/>
																			<ml:apply>
																				<ml:mult/>
																				<ml:apply>
																					<ml:mult style="auto-select"/>
																					<ml:real font="0">2</ml:real>
																					<ml:id xml:space="preserve">N</ml:id>
																				</ml:apply>
																				<ml:parens>
																					<ml:apply>
																						<ml:minus/>
																						<ml:id xml:space="preserve">i</ml:id>
																						<ml:real>1</ml:real>
																					</ml:apply>
																				</ml:parens>
																			</ml:apply>
																			<ml:apply>
																				<ml:mult style="auto-select"/>
																				<ml:real font="0">2</ml:real>
																				<ml:id xml:space="preserve">k</ml:id>
																			</ml:apply>
																		</ml:apply>
																		<ml:apply>
																			<ml:mult/>
																			<ml:apply>
																				<ml:mult/>
																				<ml:id xml:space="preserve">a1</ml:id>
																				<ml:id xml:space="preserve">N</ml:id>
																			</ml:apply>
																			<ml:parens>
																				<ml:apply>
																					<ml:minus/>
																					<ml:apply>
																						<ml:plus/>
																						<ml:apply>
																							<ml:mult/>
																							<ml:apply>
																								<ml:mult style="auto-select"/>
																								<ml:real font="0">2</ml:real>
																								<ml:id xml:space="preserve">b</ml:id>
																							</ml:apply>
																							<ml:parens>
																								<ml:apply>
																									<ml:minus/>
																									<ml:id xml:space="preserve">i</ml:id>
																									<ml:real>1</ml:real>
																								</ml:apply>
																							</ml:parens>
																						</ml:apply>
																						<ml:id xml:space="preserve">ts</ml:id>
																					</ml:apply>
																					<ml:apply>
																						<ml:mult/>
																						<ml:real font="0">2</ml:real>
																						<ml:id xml:space="preserve">tx</ml:id>
																					</ml:apply>
																				</ml:apply>
																			</ml:parens>
																		</ml:apply>
																	</ml:apply>
																</ml:parens>
																<ml:real>2</ml:real>
															</ml:apply>
														</ml:apply>
														<ml:apply>
															<ml:mult/>
															<ml:real>2</ml:real>
															<ml:parens>
																<ml:apply>
																	<ml:plus/>
																	<ml:apply>
																		<ml:mult/>
																		<ml:apply>
																			<ml:mult/>
																			<ml:real>12</ml:real>
																			<ml:parens>
																				<ml:apply>
																					<ml:plus/>
																					<ml:parens>
																						<ml:apply>
																							<ml:plus/>
																							<ml:apply>
																								<ml:mult/>
																								<ml:id xml:space="preserve">N</ml:id>
																								<ml:parens>
																									<ml:apply>
																										<ml:minus/>
																										<ml:id xml:space="preserve">i</ml:id>
																										<ml:real>1</ml:real>
																									</ml:apply>
																								</ml:parens>
																							</ml:apply>
																							<ml:id xml:space="preserve">k</ml:id>
																						</ml:apply>
																					</ml:parens>
																					<ml:apply>
																						<ml:pow/>
																						<ml:parens>
																							<ml:apply>
																								<ml:mult/>
																								<ml:apply>
																									<ml:mult/>
																									<ml:id xml:space="preserve">N</ml:id>
																									<ml:id xml:space="preserve">a1</ml:id>
																								</ml:apply>
																								<ml:id xml:space="preserve">ts</ml:id>
																							</ml:apply>
																						</ml:parens>
																						<ml:real>2</ml:real>
																					</ml:apply>
																				</ml:apply>
																			</ml:parens>
																		</ml:apply>
																		<ml:id xml:space="preserve">Nec</ml:id>
																	</ml:apply>
																	<ml:apply>
																		<ml:mult style="auto-select"/>
																		<ml:apply>
																			<ml:mult/>
																			<ml:apply>
																				<ml:mult/>
																				<ml:apply>
																					<ml:mult style="auto-select"/>
																					<ml:real>12</ml:real>
																					<ml:apply>
																						<ml:pow/>
																						<ml:id xml:space="preserve">N</ml:id>
																						<ml:real>2</ml:real>
																					</ml:apply>
																				</ml:apply>
																				<ml:parens>
																					<ml:apply>
																						<ml:minus/>
																						<ml:id xml:space="preserve">i</ml:id>
																						<ml:real>1</ml:real>
																					</ml:apply>
																				</ml:parens>
																			</ml:apply>
																			<ml:apply>
																				<ml:pow/>
																				<ml:id xml:space="preserve">a1</ml:id>
																				<ml:real>2</ml:real>
																			</ml:apply>
																		</ml:apply>
																		<ml:apply>
																			<ml:pow/>
																			<ml:id xml:space="preserve">b</ml:id>
																			<ml:real>2</ml:real>
																		</ml:apply>
																	</ml:apply>
																</ml:apply>
															</ml:parens>
														</ml:apply>
													</ml:apply>
												</ml:apply>
											</ml:apply>
										</ml:apply>
									</ml:parens>
								</ml:lambda>
								<ml:bounds>
									<ml:real>1</ml:real>
									<ml:id xml:space="preserve">n</ml:id>
								</ml:bounds>
							</ml:apply>
						</ml:parens>
					</ml:apply>
				</ml:define>
			</math>
			<rendering item-idref="23"/>
		</region>
		<region region-id="3326" left="762" top="155.4" width="632.4" height="57" align-x="792.6" align-y="192" show-border="false" show-highlight="false" is-protected="true" z-order="0" background-color="inherit" tag="">
			<math optimize="false" disable-calc="false">
				<ml:define xmlns:ml="http://schemas.mathsoft.com/math30">
					<ml:apply>
						<ml:indexer/>
						<ml:id xml:space="preserve">X2k</ml:id>
						<ml:id xml:space="preserve">k</ml:id>
					</ml:apply>
					<ml:apply>
						<ml:mult/>
						<ml:apply>
							<ml:div/>
							<ml:apply>
								<ml:mult/>
								<ml:apply>
									<ml:mult/>
									<ml:apply>
										<ml:sqrt/>
										<ml:apply>
											<ml:mult style="auto-select"/>
											<ml:real>6</ml:real>
											<ml:id xml:space="preserve">Nec</ml:id>
										</ml:apply>
									</ml:apply>
									<ml:id xml:space="preserve">N</ml:id>
								</ml:apply>
								<ml:id xml:space="preserve">a2</ml:id>
							</ml:apply>
							<ml:apply>
								<ml:sqrt/>
								<ml:id xml:space="preserve">π</ml:id>
							</ml:apply>
						</ml:apply>
						<ml:parens>
							<ml:apply>
								<ml:summation/>
								<ml:lambda>
									<ml:boundVars>
										<ml:id xml:space="preserve">i</ml:id>
									</ml:boundVars>
									<ml:parens>
										<ml:apply>
											<ml:mult/>
											<ml:apply>
												<ml:div/>
												<ml:real>1</ml:real>
												<ml:apply>
													<ml:sqrt/>
													<ml:parens>
														<ml:apply>
															<ml:plus/>
															<ml:apply>
																<ml:mult/>
																<ml:apply>
																	<ml:mult/>
																	<ml:real>12</ml:real>
																	<ml:parens>
																		<ml:apply>
																			<ml:plus/>
																			<ml:parens>
																				<ml:apply>
																					<ml:plus/>
																					<ml:apply>
																						<ml:mult/>
																						<ml:id xml:space="preserve">N</ml:id>
																						<ml:parens>
																							<ml:apply>
																								<ml:minus/>
																								<ml:id xml:space="preserve">i</ml:id>
																								<ml:real>1</ml:real>
																							</ml:apply>
																						</ml:parens>
																					</ml:apply>
																					<ml:id xml:space="preserve">k</ml:id>
																				</ml:apply>
																			</ml:parens>
																			<ml:apply>
																				<ml:pow/>
																				<ml:parens>
																					<ml:apply>
																						<ml:mult/>
																						<ml:apply>
																							<ml:mult/>
																							<ml:id xml:space="preserve">N</ml:id>
																							<ml:id xml:space="preserve">a2</ml:id>
																						</ml:apply>
																						<ml:id xml:space="preserve">ts</ml:id>
																					</ml:apply>
																				</ml:parens>
																				<ml:real>2</ml:real>
																			</ml:apply>
																		</ml:apply>
																	</ml:parens>
																</ml:apply>
																<ml:id xml:space="preserve">Nec</ml:id>
															</ml:apply>
															<ml:apply>
																<ml:mult style="auto-select"/>
																<ml:apply>
																	<ml:mult/>
																	<ml:apply>
																		<ml:mult/>
																		<ml:apply>
																			<ml:mult style="auto-select"/>
																			<ml:real>12</ml:real>
																			<ml:apply>
																				<ml:pow/>
																				<ml:id xml:space="preserve">N</ml:id>
																				<ml:real>2</ml:real>
																			</ml:apply>
																		</ml:apply>
																		<ml:parens>
																			<ml:apply>
																				<ml:minus/>
																				<ml:id xml:space="preserve">i</ml:id>
																				<ml:real>1</ml:real>
																			</ml:apply>
																		</ml:parens>
																	</ml:apply>
																	<ml:apply>
																		<ml:pow/>
																		<ml:id xml:space="preserve">a2</ml:id>
																		<ml:real>2</ml:real>
																	</ml:apply>
																</ml:apply>
																<ml:apply>
																	<ml:pow/>
																	<ml:id xml:space="preserve">b</ml:id>
																	<ml:real>2</ml:real>
																</ml:apply>
															</ml:apply>
														</ml:apply>
													</ml:parens>
												</ml:apply>
											</ml:apply>
											<ml:apply>
												<ml:pow/>
												<ml:id xml:space="preserve">e</ml:id>
												<ml:apply>
													<ml:neg/>
													<ml:apply>
														<ml:div/>
														<ml:apply>
															<ml:mult/>
															<ml:apply>
																<ml:mult style="auto-select"/>
																<ml:real>3</ml:real>
																<ml:id xml:space="preserve">Nec</ml:id>
															</ml:apply>
															<ml:apply>
																<ml:pow/>
																<ml:parens>
																	<ml:apply>
																		<ml:plus/>
																		<ml:apply>
																			<ml:plus/>
																			<ml:apply>
																				<ml:mult/>
																				<ml:apply>
																					<ml:mult style="auto-select"/>
																					<ml:real font="0">2</ml:real>
																					<ml:id xml:space="preserve">N</ml:id>
																				</ml:apply>
																				<ml:parens>
																					<ml:apply>
																						<ml:minus/>
																						<ml:id xml:space="preserve">i</ml:id>
																						<ml:real>1</ml:real>
																					</ml:apply>
																				</ml:parens>
																			</ml:apply>
																			<ml:apply>
																				<ml:mult style="auto-select"/>
																				<ml:real font="0">2</ml:real>
																				<ml:id xml:space="preserve">k</ml:id>
																			</ml:apply>
																		</ml:apply>
																		<ml:apply>
																			<ml:mult/>
																			<ml:apply>
																				<ml:mult/>
																				<ml:id xml:space="preserve">a2</ml:id>
																				<ml:id xml:space="preserve">N</ml:id>
																			</ml:apply>
																			<ml:parens>
																				<ml:apply>
																					<ml:minus/>
																					<ml:apply>
																						<ml:plus/>
																						<ml:apply>
																							<ml:mult/>
																							<ml:apply>
																								<ml:mult style="auto-select"/>
																								<ml:real font="0">2</ml:real>
																								<ml:id xml:space="preserve">b</ml:id>
																							</ml:apply>
																							<ml:parens>
																								<ml:apply>
																									<ml:minus/>
																									<ml:id xml:space="preserve">i</ml:id>
																									<ml:real>1</ml:real>
																								</ml:apply>
																							</ml:parens>
																						</ml:apply>
																						<ml:id xml:space="preserve">ts</ml:id>
																					</ml:apply>
																					<ml:apply>
																						<ml:mult/>
																						<ml:real font="0">2</ml:real>
																						<ml:id xml:space="preserve">tx</ml:id>
																					</ml:apply>
																				</ml:apply>
																			</ml:parens>
																		</ml:apply>
																	</ml:apply>
																</ml:parens>
																<ml:real>2</ml:real>
															</ml:apply>
														</ml:apply>
														<ml:apply>
															<ml:mult/>
															<ml:real>2</ml:real>
															<ml:parens>
																<ml:apply>
																	<ml:plus/>
																	<ml:apply>
																		<ml:mult/>
																		<ml:apply>
																			<ml:mult/>
																			<ml:real>12</ml:real>
																			<ml:parens>
																				<ml:apply>
																					<ml:plus/>
																					<ml:parens>
																						<ml:apply>
																							<ml:plus/>
																							<ml:apply>
																								<ml:mult/>
																								<ml:id xml:space="preserve">N</ml:id>
																								<ml:parens>
																									<ml:apply>
																										<ml:minus/>
																										<ml:id xml:space="preserve">i</ml:id>
																										<ml:real>1</ml:real>
																									</ml:apply>
																								</ml:parens>
																							</ml:apply>
																							<ml:id xml:space="preserve">k</ml:id>
																						</ml:apply>
																					</ml:parens>
																					<ml:apply>
																						<ml:pow/>
																						<ml:parens>
																							<ml:apply>
																								<ml:mult/>
																								<ml:apply>
																									<ml:mult/>
																									<ml:id xml:space="preserve">N</ml:id>
																									<ml:id xml:space="preserve">a2</ml:id>
																								</ml:apply>
																								<ml:id xml:space="preserve">ts</ml:id>
																							</ml:apply>
																						</ml:parens>
																						<ml:real>2</ml:real>
																					</ml:apply>
																				</ml:apply>
																			</ml:parens>
																		</ml:apply>
																		<ml:id xml:space="preserve">Nec</ml:id>
																	</ml:apply>
																	<ml:apply>
																		<ml:mult style="auto-select"/>
																		<ml:apply>
																			<ml:mult/>
																			<ml:apply>
																				<ml:mult/>
																				<ml:apply>
																					<ml:mult style="auto-select"/>
																					<ml:real>12</ml:real>
																					<ml:apply>
																						<ml:pow/>
																						<ml:id xml:space="preserve">N</ml:id>
																						<ml:real>2</ml:real>
																					</ml:apply>
																				</ml:apply>
																				<ml:parens>
																					<ml:apply>
																						<ml:minus/>
																						<ml:id xml:space="preserve">i</ml:id>
																						<ml:real>1</ml:real>
																					</ml:apply>
																				</ml:parens>
																			</ml:apply>
																			<ml:apply>
																				<ml:pow/>
																				<ml:id xml:space="preserve">a2</ml:id>
																				<ml:real>2</ml:real>
																			</ml:apply>
																		</ml:apply>
																		<ml:apply>
																			<ml:pow/>
																			<ml:id xml:space="preserve">b</ml:id>
																			<ml:real>2</ml:real>
																		</ml:apply>
																	</ml:apply>
																</ml:apply>
															</ml:parens>
														</ml:apply>
													</ml:apply>
												</ml:apply>
											</ml:apply>
										</ml:apply>
									</ml:parens>
								</ml:lambda>
								<ml:bounds>
									<ml:real>1</ml:real>
									<ml:id xml:space="preserve">n</ml:id>
								</ml:bounds>
							</ml:apply>
						</ml:parens>
					</ml:apply>
				</ml:define>
			</math>
			<rendering item-idref="24"/>
		</region>
		<region region-id="3331" left="1458" top="173.4" width="632.4" height="57" align-x="1488.6" align-y="210" show-border="false" show-highlight="false" is-protected="true" z-order="0" background-color="inherit" tag="">
			<math optimize="false" disable-calc="false">
				<ml:define xmlns:ml="http://schemas.mathsoft.com/math30">
					<ml:apply>
						<ml:indexer/>
						<ml:id xml:space="preserve">X3k</ml:id>
						<ml:id xml:space="preserve">k</ml:id>
					</ml:apply>
					<ml:apply>
						<ml:mult/>
						<ml:apply>
							<ml:div/>
							<ml:apply>
								<ml:mult/>
								<ml:apply>
									<ml:mult/>
									<ml:apply>
										<ml:sqrt/>
										<ml:apply>
											<ml:mult style="auto-select"/>
											<ml:real>6</ml:real>
											<ml:id xml:space="preserve">Nec</ml:id>
										</ml:apply>
									</ml:apply>
									<ml:id xml:space="preserve">N</ml:id>
								</ml:apply>
								<ml:id xml:space="preserve">a3</ml:id>
							</ml:apply>
							<ml:apply>
								<ml:sqrt/>
								<ml:id xml:space="preserve">π</ml:id>
							</ml:apply>
						</ml:apply>
						<ml:parens>
							<ml:apply>
								<ml:summation/>
								<ml:lambda>
									<ml:boundVars>
										<ml:id xml:space="preserve">i</ml:id>
									</ml:boundVars>
									<ml:parens>
										<ml:apply>
											<ml:mult/>
											<ml:apply>
												<ml:div/>
												<ml:real>1</ml:real>
												<ml:apply>
													<ml:sqrt/>
													<ml:parens>
														<ml:apply>
															<ml:plus/>
															<ml:apply>
																<ml:mult/>
																<ml:apply>
																	<ml:mult/>
																	<ml:real>12</ml:real>
																	<ml:parens>
																		<ml:apply>
																			<ml:plus/>
																			<ml:parens>
																				<ml:apply>
																					<ml:plus/>
																					<ml:apply>
																						<ml:mult/>
																						<ml:id xml:space="preserve">N</ml:id>
																						<ml:parens>
																							<ml:apply>
																								<ml:minus/>
																								<ml:id xml:space="preserve">i</ml:id>
																								<ml:real>1</ml:real>
																							</ml:apply>
																						</ml:parens>
																					</ml:apply>
																					<ml:id xml:space="preserve">k</ml:id>
																				</ml:apply>
																			</ml:parens>
																			<ml:apply>
																				<ml:pow/>
																				<ml:parens>
																					<ml:apply>
																						<ml:mult/>
																						<ml:apply>
																							<ml:mult/>
																							<ml:id xml:space="preserve">N</ml:id>
																							<ml:id xml:space="preserve">a3</ml:id>
																						</ml:apply>
																						<ml:id xml:space="preserve">ts</ml:id>
																					</ml:apply>
																				</ml:parens>
																				<ml:real>2</ml:real>
																			</ml:apply>
																		</ml:apply>
																	</ml:parens>
																</ml:apply>
																<ml:id xml:space="preserve">Nec</ml:id>
															</ml:apply>
															<ml:apply>
																<ml:mult style="auto-select"/>
																<ml:apply>
																	<ml:mult/>
																	<ml:apply>
																		<ml:mult/>
																		<ml:apply>
																			<ml:mult style="auto-select"/>
																			<ml:real>12</ml:real>
																			<ml:apply>
																				<ml:pow/>
																				<ml:id xml:space="preserve">N</ml:id>
																				<ml:real>2</ml:real>
																			</ml:apply>
																		</ml:apply>
																		<ml:parens>
																			<ml:apply>
																				<ml:minus/>
																				<ml:id xml:space="preserve">i</ml:id>
																				<ml:real>1</ml:real>
																			</ml:apply>
																		</ml:parens>
																	</ml:apply>
																	<ml:apply>
																		<ml:pow/>
																		<ml:id xml:space="preserve">a3</ml:id>
																		<ml:real>2</ml:real>
																	</ml:apply>
																</ml:apply>
																<ml:apply>
																	<ml:pow/>
																	<ml:id xml:space="preserve">b</ml:id>
																	<ml:real>2</ml:real>
																</ml:apply>
															</ml:apply>
														</ml:apply>
													</ml:parens>
												</ml:apply>
											</ml:apply>
											<ml:apply>
												<ml:pow/>
												<ml:id xml:space="preserve">e</ml:id>
												<ml:apply>
													<ml:neg/>
													<ml:apply>
														<ml:div/>
														<ml:apply>
															<ml:mult/>
															<ml:apply>
																<ml:mult style="auto-select"/>
																<ml:real>3</ml:real>
																<ml:id xml:space="preserve">Nec</ml:id>
															</ml:apply>
															<ml:apply>
																<ml:pow/>
																<ml:parens>
																	<ml:apply>
																		<ml:plus/>
																		<ml:apply>
																			<ml:plus/>
																			<ml:apply>
																				<ml:mult/>
																				<ml:apply>
																					<ml:mult style="auto-select"/>
																					<ml:real font="0">2</ml:real>
																					<ml:id xml:space="preserve">N</ml:id>
																				</ml:apply>
																				<ml:parens>
																					<ml:apply>
																						<ml:minus/>
																						<ml:id xml:space="preserve">i</ml:id>
																						<ml:real>1</ml:real>
																					</ml:apply>
																				</ml:parens>
																			</ml:apply>
																			<ml:apply>
																				<ml:mult style="auto-select"/>
																				<ml:real font="0">2</ml:real>
																				<ml:id xml:space="preserve">k</ml:id>
																			</ml:apply>
																		</ml:apply>
																		<ml:apply>
																			<ml:mult/>
																			<ml:apply>
																				<ml:mult/>
																				<ml:id xml:space="preserve">a3</ml:id>
																				<ml:id xml:space="preserve">N</ml:id>
																			</ml:apply>
																			<ml:parens>
																				<ml:apply>
																					<ml:minus/>
																					<ml:apply>
																						<ml:plus/>
																						<ml:apply>
																							<ml:mult/>
																							<ml:apply>
																								<ml:mult style="auto-select"/>
																								<ml:real font="0">2</ml:real>
																								<ml:id xml:space="preserve">b</ml:id>
																							</ml:apply>
																							<ml:parens>
																								<ml:apply>
																									<ml:minus/>
																									<ml:id xml:space="preserve">i</ml:id>
																									<ml:real>1</ml:real>
																								</ml:apply>
																							</ml:parens>
																						</ml:apply>
																						<ml:id xml:space="preserve">ts</ml:id>
																					</ml:apply>
																					<ml:apply>
																						<ml:mult/>
																						<ml:real font="0">2</ml:real>
																						<ml:id xml:space="preserve">tx</ml:id>
																					</ml:apply>
																				</ml:apply>
																			</ml:parens>
																		</ml:apply>
																	</ml:apply>
																</ml:parens>
																<ml:real>2</ml:real>
															</ml:apply>
														</ml:apply>
														<ml:apply>
															<ml:mult/>
															<ml:real>2</ml:real>
															<ml:parens>
																<ml:apply>
																	<ml:plus/>
																	<ml:apply>
																		<ml:mult/>
																		<ml:apply>
																			<ml:mult/>
																			<ml:real>12</ml:real>
																			<ml:parens>
																				<ml:apply>
																					<ml:plus/>
																					<ml:parens>
																						<ml:apply>
																							<ml:plus/>
																							<ml:apply>
																								<ml:mult/>
																								<ml:id xml:space="preserve">N</ml:id>
																								<ml:parens>
																									<ml:apply>
																										<ml:minus/>
																										<ml:id xml:space="preserve">i</ml:id>
																										<ml:real>1</ml:real>
																									</ml:apply>
																								</ml:parens>
																							</ml:apply>
																							<ml:id xml:space="preserve">k</ml:id>
																						</ml:apply>
																					</ml:parens>
																					<ml:apply>
																						<ml:pow/>
																						<ml:parens>
																							<ml:apply>
																								<ml:mult/>
																								<ml:apply>
																									<ml:mult/>
																									<ml:id xml:space="preserve">N</ml:id>
																									<ml:id xml:space="preserve">a3</ml:id>
																								</ml:apply>
																								<ml:id xml:space="preserve">ts</ml:id>
																							</ml:apply>
																						</ml:parens>
																						<ml:real>2</ml:real>
																					</ml:apply>
																				</ml:apply>
																			</ml:parens>
																		</ml:apply>
																		<ml:id xml:space="preserve">Nec</ml:id>
																	</ml:apply>
																	<ml:apply>
																		<ml:mult style="auto-select"/>
																		<ml:apply>
																			<ml:mult/>
																			<ml:apply>
																				<ml:mult/>
																				<ml:apply>
																					<ml:mult style="auto-select"/>
																					<ml:real>12</ml:real>
																					<ml:apply>
																						<ml:pow/>
																						<ml:id xml:space="preserve">N</ml:id>
																						<ml:real>2</ml:real>
																					</ml:apply>
																				</ml:apply>
																				<ml:parens>
																					<ml:apply>
																						<ml:minus/>
																						<ml:id xml:space="preserve">i</ml:id>
																						<ml:real>1</ml:real>
																					</ml:apply>
																				</ml:parens>
																			</ml:apply>
																			<ml:apply>
																				<ml:pow/>
																				<ml:id xml:space="preserve">a3</ml:id>
																				<ml:real>2</ml:real>
																			</ml:apply>
																		</ml:apply>
																		<ml:apply>
																			<ml:pow/>
																			<ml:id xml:space="preserve">b</ml:id>
																			<ml:real>2</ml:real>
																		</ml:apply>
																	</ml:apply>
																</ml:apply>
															</ml:parens>
														</ml:apply>
													</ml:apply>
												</ml:apply>
											</ml:apply>
										</ml:apply>
									</ml:parens>
								</ml:lambda>
								<ml:bounds>
									<ml:real>1</ml:real>
									<ml:id xml:space="preserve">n</ml:id>
								</ml:bounds>
							</ml:apply>
						</ml:parens>
					</ml:apply>
				</ml:define>
			</math>
			<rendering item-idref="25"/>
		</region>
		<region region-id="3335" left="2160" top="173.4" width="632.4" height="57" align-x="2190.6" align-y="210" show-border="false" show-highlight="false" is-protected="true" z-order="0" background-color="inherit" tag="">
			<math optimize="false" disable-calc="false">
				<ml:define xmlns:ml="http://schemas.mathsoft.com/math30">
					<ml:apply>
						<ml:indexer/>
						<ml:id xml:space="preserve">X4k</ml:id>
						<ml:id xml:space="preserve">k</ml:id>
					</ml:apply>
					<ml:apply>
						<ml:mult/>
						<ml:apply>
							<ml:div/>
							<ml:apply>
								<ml:mult/>
								<ml:apply>
									<ml:mult/>
									<ml:apply>
										<ml:sqrt/>
										<ml:apply>
											<ml:mult style="auto-select"/>
											<ml:real>6</ml:real>
											<ml:id xml:space="preserve">Nec</ml:id>
										</ml:apply>
									</ml:apply>
									<ml:id xml:space="preserve">N</ml:id>
								</ml:apply>
								<ml:id xml:space="preserve">a4</ml:id>
							</ml:apply>
							<ml:apply>
								<ml:sqrt/>
								<ml:id xml:space="preserve">π</ml:id>
							</ml:apply>
						</ml:apply>
						<ml:parens>
							<ml:apply>
								<ml:summation/>
								<ml:lambda>
									<ml:boundVars>
										<ml:id xml:space="preserve">i</ml:id>
									</ml:boundVars>
									<ml:parens>
										<ml:apply>
											<ml:mult/>
											<ml:apply>
												<ml:div/>
												<ml:real>1</ml:real>
												<ml:apply>
													<ml:sqrt/>
													<ml:parens>
														<ml:apply>
															<ml:plus/>
															<ml:apply>
																<ml:mult/>
																<ml:apply>
																	<ml:mult/>
																	<ml:real>12</ml:real>
																	<ml:parens>
																		<ml:apply>
																			<ml:plus/>
																			<ml:parens>
																				<ml:apply>
																					<ml:plus/>
																					<ml:apply>
																						<ml:mult/>
																						<ml:id xml:space="preserve">N</ml:id>
																						<ml:parens>
																							<ml:apply>
																								<ml:minus/>
																								<ml:id xml:space="preserve">i</ml:id>
																								<ml:real>1</ml:real>
																							</ml:apply>
																						</ml:parens>
																					</ml:apply>
																					<ml:id xml:space="preserve">k</ml:id>
																				</ml:apply>
																			</ml:parens>
																			<ml:apply>
																				<ml:pow/>
																				<ml:parens>
																					<ml:apply>
																						<ml:mult/>
																						<ml:apply>
																							<ml:mult/>
																							<ml:id xml:space="preserve">N</ml:id>
																							<ml:id xml:space="preserve">a4</ml:id>
																						</ml:apply>
																						<ml:id xml:space="preserve">ts</ml:id>
																					</ml:apply>
																				</ml:parens>
																				<ml:real>2</ml:real>
																			</ml:apply>
																		</ml:apply>
																	</ml:parens>
																</ml:apply>
																<ml:id xml:space="preserve">Nec</ml:id>
															</ml:apply>
															<ml:apply>
																<ml:mult style="auto-select"/>
																<ml:apply>
																	<ml:mult/>
																	<ml:apply>
																		<ml:mult/>
																		<ml:apply>
																			<ml:mult style="auto-select"/>
																			<ml:real>12</ml:real>
																			<ml:apply>
																				<ml:pow/>
																				<ml:id xml:space="preserve">N</ml:id>
																				<ml:real>2</ml:real>
																			</ml:apply>
																		</ml:apply>
																		<ml:parens>
																			<ml:apply>
																				<ml:minus/>
																				<ml:id xml:space="preserve">i</ml:id>
																				<ml:real>1</ml:real>
																			</ml:apply>
																		</ml:parens>
																	</ml:apply>
																	<ml:apply>
																		<ml:pow/>
																		<ml:id xml:space="preserve">a4</ml:id>
																		<ml:real>2</ml:real>
																	</ml:apply>
																</ml:apply>
																<ml:apply>
																	<ml:pow/>
																	<ml:id xml:space="preserve">b</ml:id>
																	<ml:real>2</ml:real>
																</ml:apply>
															</ml:apply>
														</ml:apply>
													</ml:parens>
												</ml:apply>
											</ml:apply>
											<ml:apply>
												<ml:pow/>
												<ml:id xml:space="preserve">e</ml:id>
												<ml:apply>
													<ml:neg/>
													<ml:apply>
														<ml:div/>
														<ml:apply>
															<ml:mult/>
															<ml:apply>
																<ml:mult style="auto-select"/>
																<ml:real>3</ml:real>
																<ml:id xml:space="preserve">Nec</ml:id>
															</ml:apply>
															<ml:apply>
																<ml:pow/>
																<ml:parens>
																	<ml:apply>
																		<ml:plus/>
																		<ml:apply>
																			<ml:plus/>
																			<ml:apply>
																				<ml:mult/>
																				<ml:apply>
																					<ml:mult style="auto-select"/>
																					<ml:real font="0">2</ml:real>
																					<ml:id xml:space="preserve">N</ml:id>
																				</ml:apply>
																				<ml:parens>
																					<ml:apply>
																						<ml:minus/>
																						<ml:id xml:space="preserve">i</ml:id>
																						<ml:real>1</ml:real>
																					</ml:apply>
																				</ml:parens>
																			</ml:apply>
																			<ml:apply>
																				<ml:mult style="auto-select"/>
																				<ml:real font="0">2</ml:real>
																				<ml:id xml:space="preserve">k</ml:id>
																			</ml:apply>
																		</ml:apply>
																		<ml:apply>
																			<ml:mult/>
																			<ml:apply>
																				<ml:mult/>
																				<ml:id xml:space="preserve">a4</ml:id>
																				<ml:id xml:space="preserve">N</ml:id>
																			</ml:apply>
																			<ml:parens>
																				<ml:apply>
																					<ml:minus/>
																					<ml:apply>
																						<ml:plus/>
																						<ml:apply>
																							<ml:mult/>
																							<ml:apply>
																								<ml:mult style="auto-select"/>
																								<ml:real font="0">2</ml:real>
																								<ml:id xml:space="preserve">b</ml:id>
																							</ml:apply>
																							<ml:parens>
																								<ml:apply>
																									<ml:minus/>
																									<ml:id xml:space="preserve">i</ml:id>
																									<ml:real>1</ml:real>
																								</ml:apply>
																							</ml:parens>
																						</ml:apply>
																						<ml:id xml:space="preserve">ts</ml:id>
																					</ml:apply>
																					<ml:apply>
																						<ml:mult/>
																						<ml:real font="0">2</ml:real>
																						<ml:id xml:space="preserve">tx</ml:id>
																					</ml:apply>
																				</ml:apply>
																			</ml:parens>
																		</ml:apply>
																	</ml:apply>
																</ml:parens>
																<ml:real>2</ml:real>
															</ml:apply>
														</ml:apply>
														<ml:apply>
															<ml:mult/>
															<ml:real>2</ml:real>
															<ml:parens>
																<ml:apply>
																	<ml:plus/>
																	<ml:apply>
																		<ml:mult/>
																		<ml:apply>
																			<ml:mult/>
																			<ml:real>12</ml:real>
																			<ml:parens>
																				<ml:apply>
																					<ml:plus/>
																					<ml:parens>
																						<ml:apply>
																							<ml:plus/>
																							<ml:apply>
																								<ml:mult/>
																								<ml:id xml:space="preserve">N</ml:id>
																								<ml:parens>
																									<ml:apply>
																										<ml:minus/>
																										<ml:id xml:space="preserve">i</ml:id>
																										<ml:real>1</ml:real>
																									</ml:apply>
																								</ml:parens>
																							</ml:apply>
																							<ml:id xml:space="preserve">k</ml:id>
																						</ml:apply>
																					</ml:parens>
																					<ml:apply>
																						<ml:pow/>
																						<ml:parens>
																							<ml:apply>
																								<ml:mult/>
																								<ml:apply>
																									<ml:mult/>
																									<ml:id xml:space="preserve">N</ml:id>
																									<ml:id xml:space="preserve">a4</ml:id>
																								</ml:apply>
																								<ml:id xml:space="preserve">ts</ml:id>
																							</ml:apply>
																						</ml:parens>
																						<ml:real>2</ml:real>
																					</ml:apply>
																				</ml:apply>
																			</ml:parens>
																		</ml:apply>
																		<ml:id xml:space="preserve">Nec</ml:id>
																	</ml:apply>
																	<ml:apply>
																		<ml:mult style="auto-select"/>
																		<ml:apply>
																			<ml:mult/>
																			<ml:apply>
																				<ml:mult/>
																				<ml:apply>
																					<ml:mult style="auto-select"/>
																					<ml:real>12</ml:real>
																					<ml:apply>
																						<ml:pow/>
																						<ml:id xml:space="preserve">N</ml:id>
																						<ml:real>2</ml:real>
																					</ml:apply>
																				</ml:apply>
																				<ml:parens>
																					<ml:apply>
																						<ml:minus/>
																						<ml:id xml:space="preserve">i</ml:id>
																						<ml:real>1</ml:real>
																					</ml:apply>
																				</ml:parens>
																			</ml:apply>
																			<ml:apply>
																				<ml:pow/>
																				<ml:id xml:space="preserve">a4</ml:id>
																				<ml:real>2</ml:real>
																			</ml:apply>
																		</ml:apply>
																		<ml:apply>
																			<ml:pow/>
																			<ml:id xml:space="preserve">b</ml:id>
																			<ml:real>2</ml:real>
																		</ml:apply>
																	</ml:apply>
																</ml:apply>
															</ml:parens>
														</ml:apply>
													</ml:apply>
												</ml:apply>
											</ml:apply>
										</ml:apply>
									</ml:parens>
								</ml:lambda>
								<ml:bounds>
									<ml:real>1</ml:real>
									<ml:id xml:space="preserve">n</ml:id>
								</ml:bounds>
							</ml:apply>
						</ml:parens>
					</ml:apply>
				</ml:define>
			</math>
			<rendering item-idref="26"/>
		</region>
		<region region-id="3298" left="48" top="240" width="171" height="127.8" align-x="48" align-y="240" show-border="false" show-highlight="false" is-protected="true" z-order="0" background-color="inherit" tag="">
			<plot disable-calc="false" item-idref="27"/>
			<rendering item-idref="28"/>
		</region>
		<region region-id="3343" left="234" top="252" width="178.2" height="127.8" align-x="234" align-y="252" show-border="false" show-highlight="false" is-protected="true" z-order="0" background-color="inherit" tag="">
			<plot disable-calc="false" item-idref="29"/>
			<rendering item-idref="30"/>
		</region>
		<region region-id="3353" left="462" top="258" width="167.4" height="127.8" align-x="462" align-y="258" show-border="false" show-highlight="false" is-protected="true" z-order="0" background-color="inherit" tag="">
			<plot disable-calc="false" item-idref="31"/>
			<rendering item-idref="32"/>
		</region>
		<region region-id="3361" left="12" top="387" width="50.4" height="10.8" align-x="29.4" align-y="396" show-border="false" show-highlight="false" is-protected="true" z-order="0" background-color="inherit" tag="">
			<text use-page-width="false" push-down="false" lock-width="true">
				<p style="Normal" margin-left="inherit" margin-right="inherit" text-indent="inherit" text-align="inherit" list-style-type="inherit" tabs="inherit">Equation 22</p>
			</text>
		</region>
		<region region-id="3338" left="1680" top="380.4" width="495.6" height="42" align-x="1708.8" align-y="402" show-border="false" show-highlight="false" is-protected="true" z-order="0" background-color="inherit" tag="">
			<math optimize="false" disable-calc="false">
				<ml:define xmlns:ml="http://schemas.mathsoft.com/math30">
					<ml:function>
						<ml:id xml:space="preserve">Y4</ml:id>
						<ml:boundVars>
							<ml:id xml:space="preserve">t</ml:id>
						</ml:boundVars>
					</ml:function>
					<ml:apply>
						<ml:plus/>
						<ml:apply>
							<ml:mult/>
							<ml:apply>
								<ml:mult/>
								<ml:id xml:space="preserve">Kd4</ml:id>
								<ml:apply>
									<ml:pow/>
									<ml:id xml:space="preserve">e</ml:id>
									<ml:apply>
										<ml:mult/>
										<ml:apply>
											<ml:mult/>
											<ml:apply>
												<ml:mult/>
												<ml:apply>
													<ml:neg/>
													<ml:id xml:space="preserve">Kd4</ml:id>
												</ml:apply>
												<ml:id xml:space="preserve">a4</ml:id>
											</ml:apply>
											<ml:id xml:space="preserve">N</ml:id>
										</ml:apply>
										<ml:id xml:space="preserve">t</ml:id>
									</ml:apply>
								</ml:apply>
							</ml:apply>
							<ml:parens>
								<ml:apply>
									<ml:summation/>
									<ml:lambda>
										<ml:boundVars>
											<ml:id xml:space="preserve">i</ml:id>
										</ml:boundVars>
										<ml:parens>
											<ml:apply>
												<ml:mult/>
												<ml:apply>
													<ml:div/>
													<ml:apply>
														<ml:pow/>
														<ml:parens>
															<ml:apply>
																<ml:mult/>
																<ml:apply>
																	<ml:mult/>
																	<ml:apply>
																		<ml:mult/>
																		<ml:id xml:space="preserve">a4</ml:id>
																		<ml:id xml:space="preserve">N</ml:id>
																	</ml:apply>
																	<ml:id xml:space="preserve">Kd4</ml:id>
																</ml:apply>
																<ml:id xml:space="preserve">t</ml:id>
															</ml:apply>
														</ml:parens>
														<ml:apply>
															<ml:minus/>
															<ml:id xml:space="preserve">i</ml:id>
															<ml:real>1</ml:real>
														</ml:apply>
													</ml:apply>
													<ml:apply>
														<ml:factorial/>
														<ml:parens>
															<ml:apply>
																<ml:minus/>
																<ml:id xml:space="preserve">i</ml:id>
																<ml:real>1</ml:real>
															</ml:apply>
														</ml:parens>
													</ml:apply>
												</ml:apply>
												<ml:apply>
													<ml:indexer/>
													<ml:id xml:space="preserve">X4k</ml:id>
													<ml:id xml:space="preserve">i</ml:id>
												</ml:apply>
											</ml:apply>
										</ml:parens>
									</ml:lambda>
									<ml:bounds>
										<ml:real>50</ml:real>
										<ml:real>1</ml:real>
									</ml:bounds>
								</ml:apply>
							</ml:parens>
						</ml:apply>
						<ml:apply>
							<ml:mult/>
							<ml:id xml:space="preserve">Kd4</ml:id>
							<ml:parens>
								<ml:apply>
									<ml:summation/>
									<ml:lambda>
										<ml:boundVars>
											<ml:id xml:space="preserve">i</ml:id>
										</ml:boundVars>
										<ml:parens>
											<ml:apply>
												<ml:mult/>
												<ml:apply>
													<ml:mult/>
													<ml:apply>
														<ml:pow/>
														<ml:parens>
															<ml:apply>
																<ml:div/>
																<ml:apply>
																	<ml:mult/>
																	<ml:apply>
																		<ml:mult/>
																		<ml:apply>
																			<ml:mult/>
																			<ml:id xml:space="preserve">a4</ml:id>
																			<ml:id xml:space="preserve">N</ml:id>
																		</ml:apply>
																		<ml:id xml:space="preserve">Kd4</ml:id>
																	</ml:apply>
																	<ml:id xml:space="preserve">t</ml:id>
																</ml:apply>
																<ml:apply>
																	<ml:minus/>
																	<ml:id xml:space="preserve">i</ml:id>
																	<ml:real>1</ml:real>
																</ml:apply>
															</ml:apply>
														</ml:parens>
														<ml:apply>
															<ml:minus/>
															<ml:id xml:space="preserve">i</ml:id>
															<ml:real>1</ml:real>
														</ml:apply>
													</ml:apply>
													<ml:apply>
														<ml:div/>
														<ml:apply>
															<ml:pow/>
															<ml:id xml:space="preserve">e</ml:id>
															<ml:apply>
																<ml:minus/>
																<ml:apply>
																	<ml:minus/>
																	<ml:id xml:space="preserve">i</ml:id>
																	<ml:real>1</ml:real>
																</ml:apply>
																<ml:apply>
																	<ml:mult/>
																	<ml:apply>
																		<ml:mult/>
																		<ml:apply>
																			<ml:mult/>
																			<ml:id xml:space="preserve">Kd4</ml:id>
																			<ml:id xml:space="preserve">a4</ml:id>
																		</ml:apply>
																		<ml:id xml:space="preserve">N</ml:id>
																	</ml:apply>
																	<ml:id xml:space="preserve">t</ml:id>
																</ml:apply>
															</ml:apply>
														</ml:apply>
														<ml:apply>
															<ml:sqrt/>
															<ml:apply>
																<ml:mult style="auto-select"/>
																<ml:apply>
																	<ml:mult style="auto-select"/>
																	<ml:real>2</ml:real>
																	<ml:id xml:space="preserve">π</ml:id>
																</ml:apply>
																<ml:parens>
																	<ml:apply>
																		<ml:minus/>
																		<ml:id xml:space="preserve">i</ml:id>
																		<ml:real>1</ml:real>
																	</ml:apply>
																</ml:parens>
															</ml:apply>
														</ml:apply>
													</ml:apply>
												</ml:apply>
												<ml:apply>
													<ml:indexer/>
													<ml:id xml:space="preserve">X4k</ml:id>
													<ml:id xml:space="preserve">i</ml:id>
												</ml:apply>
											</ml:apply>
										</ml:parens>
									</ml:lambda>
									<ml:bounds>
										<ml:real>51</ml:real>
										<ml:id xml:space="preserve">N</ml:id>
									</ml:bounds>
								</ml:apply>
							</ml:parens>
						</ml:apply>
					</ml:apply>
				</ml:define>
			</math>
			<rendering item-idref="33"/>
		</region>
		<region region-id="3337" left="1104" top="386.4" width="504" height="42" align-x="1132.8" align-y="408" show-border="false" show-highlight="false" is-protected="true" z-order="0" background-color="inherit" tag="">
			<math optimize="false" disable-calc="false">
				<ml:define xmlns:ml="http://schemas.mathsoft.com/math30">
					<ml:function>
						<ml:id xml:space="preserve">Y3</ml:id>
						<ml:boundVars>
							<ml:id xml:space="preserve">t</ml:id>
						</ml:boundVars>
					</ml:function>
					<ml:apply>
						<ml:plus/>
						<ml:apply>
							<ml:mult/>
							<ml:apply>
								<ml:mult/>
								<ml:id xml:space="preserve">Kd3</ml:id>
								<ml:apply>
									<ml:pow/>
									<ml:id xml:space="preserve">e</ml:id>
									<ml:apply>
										<ml:mult/>
										<ml:apply>
											<ml:mult/>
											<ml:apply>
												<ml:mult/>
												<ml:apply>
													<ml:neg/>
													<ml:id xml:space="preserve">Kd3</ml:id>
												</ml:apply>
												<ml:id xml:space="preserve">a3</ml:id>
											</ml:apply>
											<ml:id xml:space="preserve">N</ml:id>
										</ml:apply>
										<ml:id xml:space="preserve">t</ml:id>
									</ml:apply>
								</ml:apply>
							</ml:apply>
							<ml:parens>
								<ml:apply>
									<ml:summation/>
									<ml:lambda>
										<ml:boundVars>
											<ml:id xml:space="preserve">i</ml:id>
										</ml:boundVars>
										<ml:parens>
											<ml:apply>
												<ml:mult/>
												<ml:apply>
													<ml:div/>
													<ml:apply>
														<ml:pow/>
														<ml:parens>
															<ml:apply>
																<ml:mult/>
																<ml:apply>
																	<ml:mult/>
																	<ml:apply>
																		<ml:mult/>
																		<ml:id xml:space="preserve">a3</ml:id>
																		<ml:id xml:space="preserve">N</ml:id>
																	</ml:apply>
																	<ml:id xml:space="preserve">Kd3</ml:id>
																</ml:apply>
																<ml:id xml:space="preserve">t</ml:id>
															</ml:apply>
														</ml:parens>
														<ml:apply>
															<ml:minus/>
															<ml:id xml:space="preserve">i</ml:id>
															<ml:real>1</ml:real>
														</ml:apply>
													</ml:apply>
													<ml:apply>
														<ml:factorial/>
														<ml:parens>
															<ml:apply>
																<ml:minus/>
																<ml:id xml:space="preserve">i</ml:id>
																<ml:real>1</ml:real>
															</ml:apply>
														</ml:parens>
													</ml:apply>
												</ml:apply>
												<ml:apply>
													<ml:indexer/>
													<ml:id xml:space="preserve">X3k</ml:id>
													<ml:id xml:space="preserve">i</ml:id>
												</ml:apply>
											</ml:apply>
										</ml:parens>
									</ml:lambda>
									<ml:bounds>
										<ml:real>100</ml:real>
										<ml:real>1</ml:real>
									</ml:bounds>
								</ml:apply>
							</ml:parens>
						</ml:apply>
						<ml:apply>
							<ml:mult/>
							<ml:id xml:space="preserve">Kd3</ml:id>
							<ml:parens>
								<ml:apply>
									<ml:summation/>
									<ml:lambda>
										<ml:boundVars>
											<ml:id xml:space="preserve">i</ml:id>
										</ml:boundVars>
										<ml:parens>
											<ml:apply>
												<ml:mult/>
												<ml:apply>
													<ml:mult/>
													<ml:apply>
														<ml:pow/>
														<ml:parens>
															<ml:apply>
																<ml:div/>
																<ml:apply>
																	<ml:mult/>
																	<ml:apply>
																		<ml:mult/>
																		<ml:apply>
																			<ml:mult/>
																			<ml:id xml:space="preserve">a3</ml:id>
																			<ml:id xml:space="preserve">N</ml:id>
																		</ml:apply>
																		<ml:id xml:space="preserve">Kd3</ml:id>
																	</ml:apply>
																	<ml:id xml:space="preserve">t</ml:id>
																</ml:apply>
																<ml:apply>
																	<ml:minus/>
																	<ml:id xml:space="preserve">i</ml:id>
																	<ml:real>1</ml:real>
																</ml:apply>
															</ml:apply>
														</ml:parens>
														<ml:apply>
															<ml:minus/>
															<ml:id xml:space="preserve">i</ml:id>
															<ml:real>1</ml:real>
														</ml:apply>
													</ml:apply>
													<ml:apply>
														<ml:div/>
														<ml:apply>
															<ml:pow/>
															<ml:id xml:space="preserve">e</ml:id>
															<ml:apply>
																<ml:minus/>
																<ml:apply>
																	<ml:minus/>
																	<ml:id xml:space="preserve">i</ml:id>
																	<ml:real>1</ml:real>
																</ml:apply>
																<ml:apply>
																	<ml:mult/>
																	<ml:apply>
																		<ml:mult/>
																		<ml:apply>
																			<ml:mult/>
																			<ml:id xml:space="preserve">Kd3</ml:id>
																			<ml:id xml:space="preserve">a3</ml:id>
																		</ml:apply>
																		<ml:id xml:space="preserve">N</ml:id>
																	</ml:apply>
																	<ml:id xml:space="preserve">t</ml:id>
																</ml:apply>
															</ml:apply>
														</ml:apply>
														<ml:apply>
															<ml:sqrt/>
															<ml:apply>
																<ml:mult style="auto-select"/>
																<ml:apply>
																	<ml:mult style="auto-select"/>
																	<ml:real>2</ml:real>
																	<ml:id xml:space="preserve">π</ml:id>
																</ml:apply>
																<ml:parens>
																	<ml:apply>
																		<ml:minus/>
																		<ml:id xml:space="preserve">i</ml:id>
																		<ml:real>1</ml:real>
																	</ml:apply>
																</ml:parens>
															</ml:apply>
														</ml:apply>
													</ml:apply>
												</ml:apply>
												<ml:apply>
													<ml:indexer/>
													<ml:id xml:space="preserve">X3k</ml:id>
													<ml:id xml:space="preserve">i</ml:id>
												</ml:apply>
											</ml:apply>
										</ml:parens>
									</ml:lambda>
									<ml:bounds>
										<ml:real>101</ml:real>
										<ml:id xml:space="preserve">N</ml:id>
									</ml:bounds>
								</ml:apply>
							</ml:parens>
						</ml:apply>
					</ml:apply>
				</ml:define>
			</math>
			<rendering item-idref="34"/>
		</region>
		<region region-id="3336" left="558" top="398.4" width="495.6" height="42" align-x="586.8" align-y="420" show-border="false" show-highlight="false" is-protected="true" z-order="0" background-color="inherit" tag="">
			<math optimize="false" disable-calc="false">
				<ml:define xmlns:ml="http://schemas.mathsoft.com/math30">
					<ml:function>
						<ml:id xml:space="preserve">Y2</ml:id>
						<ml:boundVars>
							<ml:id xml:space="preserve">t</ml:id>
						</ml:boundVars>
					</ml:function>
					<ml:apply>
						<ml:plus/>
						<ml:apply>
							<ml:mult/>
							<ml:apply>
								<ml:mult/>
								<ml:id xml:space="preserve">Kd2</ml:id>
								<ml:apply>
									<ml:pow/>
									<ml:id xml:space="preserve">e</ml:id>
									<ml:apply>
										<ml:mult/>
										<ml:apply>
											<ml:mult/>
											<ml:apply>
												<ml:mult/>
												<ml:apply>
													<ml:neg/>
													<ml:id xml:space="preserve">Kd2</ml:id>
												</ml:apply>
												<ml:id xml:space="preserve">a2</ml:id>
											</ml:apply>
											<ml:id xml:space="preserve">N</ml:id>
										</ml:apply>
										<ml:id xml:space="preserve">t</ml:id>
									</ml:apply>
								</ml:apply>
							</ml:apply>
							<ml:parens>
								<ml:apply>
									<ml:summation/>
									<ml:lambda>
										<ml:boundVars>
											<ml:id xml:space="preserve">i</ml:id>
										</ml:boundVars>
										<ml:parens>
											<ml:apply>
												<ml:mult/>
												<ml:apply>
													<ml:div/>
													<ml:apply>
														<ml:pow/>
														<ml:parens>
															<ml:apply>
																<ml:mult/>
																<ml:apply>
																	<ml:mult/>
																	<ml:apply>
																		<ml:mult/>
																		<ml:id xml:space="preserve">a2</ml:id>
																		<ml:id xml:space="preserve">N</ml:id>
																	</ml:apply>
																	<ml:id xml:space="preserve">Kd2</ml:id>
																</ml:apply>
																<ml:id xml:space="preserve">t</ml:id>
															</ml:apply>
														</ml:parens>
														<ml:apply>
															<ml:minus/>
															<ml:id xml:space="preserve">i</ml:id>
															<ml:real>1</ml:real>
														</ml:apply>
													</ml:apply>
													<ml:apply>
														<ml:factorial/>
														<ml:parens>
															<ml:apply>
																<ml:minus/>
																<ml:id xml:space="preserve">i</ml:id>
																<ml:real>1</ml:real>
															</ml:apply>
														</ml:parens>
													</ml:apply>
												</ml:apply>
												<ml:apply>
													<ml:indexer/>
													<ml:id xml:space="preserve">X2k</ml:id>
													<ml:id xml:space="preserve">i</ml:id>
												</ml:apply>
											</ml:apply>
										</ml:parens>
									</ml:lambda>
									<ml:bounds>
										<ml:real>50</ml:real>
										<ml:real>1</ml:real>
									</ml:bounds>
								</ml:apply>
							</ml:parens>
						</ml:apply>
						<ml:apply>
							<ml:mult/>
							<ml:id xml:space="preserve">Kd2</ml:id>
							<ml:parens>
								<ml:apply>
									<ml:summation/>
									<ml:lambda>
										<ml:boundVars>
											<ml:id xml:space="preserve">i</ml:id>
										</ml:boundVars>
										<ml:parens>
											<ml:apply>
												<ml:mult/>
												<ml:apply>
													<ml:mult/>
													<ml:apply>
														<ml:pow/>
														<ml:parens>
															<ml:apply>
																<ml:div/>
																<ml:apply>
																	<ml:mult/>
																	<ml:apply>
																		<ml:mult/>
																		<ml:apply>
																			<ml:mult/>
																			<ml:id xml:space="preserve">a2</ml:id>
																			<ml:id xml:space="preserve">N</ml:id>
																		</ml:apply>
																		<ml:id xml:space="preserve">Kd2</ml:id>
																	</ml:apply>
																	<ml:id xml:space="preserve">t</ml:id>
																</ml:apply>
																<ml:apply>
																	<ml:minus/>
																	<ml:id xml:space="preserve">i</ml:id>
																	<ml:real>1</ml:real>
																</ml:apply>
															</ml:apply>
														</ml:parens>
														<ml:apply>
															<ml:minus/>
															<ml:id xml:space="preserve">i</ml:id>
															<ml:real>1</ml:real>
														</ml:apply>
													</ml:apply>
													<ml:apply>
														<ml:div/>
														<ml:apply>
															<ml:pow/>
															<ml:id xml:space="preserve">e</ml:id>
															<ml:apply>
																<ml:minus/>
																<ml:apply>
																	<ml:minus/>
																	<ml:id xml:space="preserve">i</ml:id>
																	<ml:real>1</ml:real>
																</ml:apply>
																<ml:apply>
																	<ml:mult/>
																	<ml:apply>
																		<ml:mult/>
																		<ml:apply>
																			<ml:mult/>
																			<ml:id xml:space="preserve">Kd2</ml:id>
																			<ml:id xml:space="preserve">a2</ml:id>
																		</ml:apply>
																		<ml:id xml:space="preserve">N</ml:id>
																	</ml:apply>
																	<ml:id xml:space="preserve">t</ml:id>
																</ml:apply>
															</ml:apply>
														</ml:apply>
														<ml:apply>
															<ml:sqrt/>
															<ml:apply>
																<ml:mult style="auto-select"/>
																<ml:apply>
																	<ml:mult style="auto-select"/>
																	<ml:real>2</ml:real>
																	<ml:id xml:space="preserve">π</ml:id>
																</ml:apply>
																<ml:parens>
																	<ml:apply>
																		<ml:minus/>
																		<ml:id xml:space="preserve">i</ml:id>
																		<ml:real>1</ml:real>
																	</ml:apply>
																</ml:parens>
															</ml:apply>
														</ml:apply>
													</ml:apply>
												</ml:apply>
												<ml:apply>
													<ml:indexer/>
													<ml:id xml:space="preserve">X2k</ml:id>
													<ml:id xml:space="preserve">i</ml:id>
												</ml:apply>
											</ml:apply>
										</ml:parens>
									</ml:lambda>
									<ml:bounds>
										<ml:real>51</ml:real>
										<ml:id xml:space="preserve">N</ml:id>
									</ml:bounds>
								</ml:apply>
							</ml:parens>
						</ml:apply>
					</ml:apply>
				</ml:define>
			</math>
			<rendering item-idref="35"/>
		</region>
		<region region-id="3306" left="6" top="404.4" width="495.6" height="42" align-x="34.8" align-y="426" show-border="false" show-highlight="false" is-protected="true" z-order="0" background-color="inherit" tag="">
			<math optimize="false" disable-calc="false">
				<ml:define warning="WarnRedefinedBIFunction" xmlns:ml="http://schemas.mathsoft.com/math30">
					<ml:function>
						<ml:id xml:space="preserve">Y1</ml:id>
						<ml:boundVars>
							<ml:id xml:space="preserve">t</ml:id>
						</ml:boundVars>
					</ml:function>
					<ml:apply>
						<ml:plus/>
						<ml:apply>
							<ml:mult/>
							<ml:apply>
								<ml:mult/>
								<ml:id xml:space="preserve">Kd1</ml:id>
								<ml:apply>
									<ml:pow/>
									<ml:id xml:space="preserve">e</ml:id>
									<ml:apply>
										<ml:mult/>
										<ml:apply>
											<ml:mult/>
											<ml:apply>
												<ml:mult/>
												<ml:apply>
													<ml:neg/>
													<ml:id xml:space="preserve">Kd1</ml:id>
												</ml:apply>
												<ml:id xml:space="preserve">a1</ml:id>
											</ml:apply>
											<ml:id xml:space="preserve">N</ml:id>
										</ml:apply>
										<ml:id xml:space="preserve">t</ml:id>
									</ml:apply>
								</ml:apply>
							</ml:apply>
							<ml:parens>
								<ml:apply>
									<ml:summation/>
									<ml:lambda>
										<ml:boundVars>
											<ml:id xml:space="preserve">i</ml:id>
										</ml:boundVars>
										<ml:parens>
											<ml:apply>
												<ml:mult/>
												<ml:apply>
													<ml:div/>
													<ml:apply>
														<ml:pow/>
														<ml:parens>
															<ml:apply>
																<ml:mult/>
																<ml:apply>
																	<ml:mult/>
																	<ml:apply>
																		<ml:mult/>
																		<ml:id xml:space="preserve">a1</ml:id>
																		<ml:id xml:space="preserve">N</ml:id>
																	</ml:apply>
																	<ml:id xml:space="preserve">Kd1</ml:id>
																</ml:apply>
																<ml:id xml:space="preserve">t</ml:id>
															</ml:apply>
														</ml:parens>
														<ml:apply>
															<ml:minus/>
															<ml:id xml:space="preserve">i</ml:id>
															<ml:real>1</ml:real>
														</ml:apply>
													</ml:apply>
													<ml:apply>
														<ml:factorial/>
														<ml:parens>
															<ml:apply>
																<ml:minus/>
																<ml:id xml:space="preserve">i</ml:id>
																<ml:real>1</ml:real>
															</ml:apply>
														</ml:parens>
													</ml:apply>
												</ml:apply>
												<ml:apply>
													<ml:indexer/>
													<ml:id xml:space="preserve">X1k</ml:id>
													<ml:id xml:space="preserve">i</ml:id>
												</ml:apply>
											</ml:apply>
										</ml:parens>
									</ml:lambda>
									<ml:bounds>
										<ml:real>50</ml:real>
										<ml:real>1</ml:real>
									</ml:bounds>
								</ml:apply>
							</ml:parens>
						</ml:apply>
						<ml:apply>
							<ml:mult/>
							<ml:id xml:space="preserve">Kd1</ml:id>
							<ml:parens>
								<ml:apply>
									<ml:summation/>
									<ml:lambda>
										<ml:boundVars>
											<ml:id xml:space="preserve">i</ml:id>
										</ml:boundVars>
										<ml:parens>
											<ml:apply>
												<ml:mult/>
												<ml:apply>
													<ml:mult/>
													<ml:apply>
														<ml:pow/>
														<ml:parens>
															<ml:apply>
																<ml:div/>
																<ml:apply>
																	<ml:mult/>
																	<ml:apply>
																		<ml:mult/>
																		<ml:apply>
																			<ml:mult/>
																			<ml:id xml:space="preserve">a1</ml:id>
																			<ml:id xml:space="preserve">N</ml:id>
																		</ml:apply>
																		<ml:id xml:space="preserve">Kd1</ml:id>
																	</ml:apply>
																	<ml:id xml:space="preserve">t</ml:id>
																</ml:apply>
																<ml:apply>
																	<ml:minus/>
																	<ml:id xml:space="preserve">i</ml:id>
																	<ml:real>1</ml:real>
																</ml:apply>
															</ml:apply>
														</ml:parens>
														<ml:apply>
															<ml:minus/>
															<ml:id xml:space="preserve">i</ml:id>
															<ml:real>1</ml:real>
														</ml:apply>
													</ml:apply>
													<ml:apply>
														<ml:div/>
														<ml:apply>
															<ml:pow/>
															<ml:id xml:space="preserve">e</ml:id>
															<ml:apply>
																<ml:minus/>
																<ml:apply>
																	<ml:minus/>
																	<ml:id xml:space="preserve">i</ml:id>
																	<ml:real>1</ml:real>
																</ml:apply>
																<ml:apply>
																	<ml:mult/>
																	<ml:apply>
																		<ml:mult/>
																		<ml:apply>
																			<ml:mult/>
																			<ml:id xml:space="preserve">Kd1</ml:id>
																			<ml:id xml:space="preserve">a1</ml:id>
																		</ml:apply>
																		<ml:id xml:space="preserve">N</ml:id>
																	</ml:apply>
																	<ml:id xml:space="preserve">t</ml:id>
																</ml:apply>
															</ml:apply>
														</ml:apply>
														<ml:apply>
															<ml:sqrt/>
															<ml:apply>
																<ml:mult style="auto-select"/>
																<ml:apply>
																	<ml:mult style="auto-select"/>
																	<ml:real>2</ml:real>
																	<ml:id xml:space="preserve">π</ml:id>
																</ml:apply>
																<ml:parens>
																	<ml:apply>
																		<ml:minus/>
																		<ml:id xml:space="preserve">i</ml:id>
																		<ml:real>1</ml:real>
																	</ml:apply>
																</ml:parens>
															</ml:apply>
														</ml:apply>
													</ml:apply>
												</ml:apply>
												<ml:apply>
													<ml:indexer/>
													<ml:id xml:space="preserve">X1k</ml:id>
													<ml:id xml:space="preserve">i</ml:id>
												</ml:apply>
											</ml:apply>
										</ml:parens>
									</ml:lambda>
									<ml:bounds>
										<ml:real>51</ml:real>
										<ml:id xml:space="preserve">N</ml:id>
									</ml:bounds>
								</ml:apply>
							</ml:parens>
						</ml:apply>
					</ml:apply>
				</ml:define>
			</math>
			<rendering item-idref="36"/>
		</region>
		<region region-id="3307" left="54" top="480" width="163.2" height="127.8" align-x="54" align-y="480" show-border="false" show-highlight="false" is-protected="true" z-order="0" background-color="inherit" tag="">
			<plot disable-calc="false" item-idref="37"/>
			<rendering item-idref="38"/>
		</region>
		<region region-id="3308" left="264" top="470.4" width="96" height="36.6" align-x="341.4" align-y="492" show-border="false" show-highlight="false" is-protected="true" z-order="0" background-color="inherit" tag="">
			<math optimize="false" disable-calc="false">
				<ml:eval placeholderMultiplicationStyle="default" xmlns:ml="http://schemas.mathsoft.com/math30">
					<ml:apply>
						<ml:integral auto-algorithm="true" algorithm="adaptive"/>
						<ml:lambda>
							<ml:boundVars>
								<ml:id xml:space="preserve">t</ml:id>
							</ml:boundVars>
							<ml:apply>
								<ml:id xml:space="preserve">X1sum</ml:id>
								<ml:id xml:space="preserve">t</ml:id>
							</ml:apply>
						</ml:lambda>
						<ml:bounds>
							<ml:real>0</ml:real>
							<ml:real>1.2</ml:real>
						</ml:bounds>
					</ml:apply>
					<result xmlns="http://schemas.mathsoft.com/math30">
						<ml:real>1.0000004599659584</ml:real>
					</result>
				</ml:eval>
			</math>
			<rendering item-idref="39"/>
		</region>
		<region region-id="3309" left="264" top="518.4" width="79.2" height="36.6" align-x="324.6" align-y="540" show-border="false" show-highlight="false" is-protected="true" z-order="0" background-color="inherit" tag="">
			<math optimize="false" disable-calc="false">
				<ml:eval placeholderMultiplicationStyle="default" xmlns:ml="http://schemas.mathsoft.com/math30">
					<ml:apply>
						<ml:integral auto-algorithm="true" algorithm="adaptive"/>
						<ml:lambda>
							<ml:boundVars>
								<ml:id xml:space="preserve">t</ml:id>
							</ml:boundVars>
							<ml:apply>
								<ml:id xml:space="preserve">Y3</ml:id>
								<ml:id xml:space="preserve">t</ml:id>
							</ml:apply>
						</ml:lambda>
						<ml:bounds>
							<ml:real>0</ml:real>
							<ml:real>1.2</ml:real>
						</ml:bounds>
					</ml:apply>
					<result xmlns="http://schemas.mathsoft.com/math30">
						<ml:real>1.0002369937441706</ml:real>
					</result>
				</ml:eval>
			</math>
			<rendering item-idref="40"/>
		</region>
		<region region-id="3362" left="690" top="644.4" width="79.2" height="36.6" align-x="750.6" align-y="666" show-border="false" show-highlight="false" is-protected="true" z-order="0" background-color="inherit" tag="">
			<math optimize="false" disable-calc="false">
				<ml:eval placeholderMultiplicationStyle="default" xmlns:ml="http://schemas.mathsoft.com/math30">
					<ml:provenance expr-id="1">
						<originRef doc-id="90D03FDD-9D0B-4CE9-9707-B207757CFF9B" version-id="5DC84199-17B0-41C2-8241-479611E810F8" branch-id="00000000-0000-0000-0000-000000000000" revision-num="233432164" is-modified="true" region-id="0" href="D:\ARTAK\Desktop\2021\Separation of solutes by CLR DM CCC.xmcd" xmlns="http://schemas.mathsoft.com/provenance10">
							<hash/>
						</originRef>
						<parentRef doc-id="90D03FDD-9D0B-4CE9-9707-B207757CFF9B" version-id="5DC84199-17B0-41C2-8241-479611E810F8" branch-id="00000000-0000-0000-0000-000000000000" revision-num="233432364" is-modified="true" region-id="0" href="D:\ARTAK\Desktop\2021\Separation of solutes by CLR DM CCC.xmcd" xmlns="http://schemas.mathsoft.com/provenance10">
							<hash/>
						</parentRef>
						<comment xmlns="http://schemas.mathsoft.com/provenance10"/>
						<originComment xmlns="http://schemas.mathsoft.com/provenance10"/>
						<contentHash xmlns="http://schemas.mathsoft.com/provenance10">ae8166b317c6140cb8b067de37e9e5f5</contentHash>
						<ml:apply>
							<ml:integral auto-algorithm="true" algorithm="adaptive"/>
							<ml:lambda>
								<ml:boundVars>
									<ml:id xml:space="preserve">t</ml:id>
								</ml:boundVars>
								<ml:apply>
									<ml:id xml:space="preserve">Y3</ml:id>
									<ml:id xml:space="preserve">t</ml:id>
								</ml:apply>
							</ml:lambda>
							<ml:bounds>
								<ml:real>0</ml:real>
								<ml:real>0.7</ml:real>
							</ml:bounds>
						</ml:apply>
					</ml:provenance>
					<result xmlns="http://schemas.mathsoft.com/math30">
						<ml:real>1.000236824261874</ml:real>
					</result>
				</ml:eval>
			</math>
			<rendering item-idref="41">
				<element-image-map>
					<box left="1.2" top="0.6" width="54" height="35.4" expr-idref="1" xmlns="http://schemas.mathsoft.com/worksheet30"/>
				</element-image-map>
			</rendering>
		</region>
		<region region-id="3363" left="828" top="644.4" width="96" height="36.6" align-x="888.6" align-y="666" show-border="false" show-highlight="false" is-protected="true" z-order="0" background-color="inherit" tag="">
			<math optimize="false" disable-calc="false">
				<ml:eval placeholderMultiplicationStyle="default" xmlns:ml="http://schemas.mathsoft.com/math30">
					<ml:provenance expr-id="1">
						<originRef doc-id="90D03FDD-9D0B-4CE9-9707-B207757CFF9B" version-id="5DC84199-17B0-41C2-8241-479611E810F8" branch-id="00000000-0000-0000-0000-000000000000" revision-num="233431324" is-modified="true" region-id="0" href="D:\ARTAK\Desktop\2021\Separation of solutes by CLR DM CCC.xmcd" xmlns="http://schemas.mathsoft.com/provenance10">
							<hash/>
						</originRef>
						<parentRef doc-id="90D03FDD-9D0B-4CE9-9707-B207757CFF9B" version-id="5DC84199-17B0-41C2-8241-479611E810F8" branch-id="00000000-0000-0000-0000-000000000000" revision-num="233432124" is-modified="true" region-id="0" href="D:\ARTAK\Desktop\2021\Separation of solutes by CLR DM CCC.xmcd" xmlns="http://schemas.mathsoft.com/provenance10">
							<hash/>
						</parentRef>
						<comment xmlns="http://schemas.mathsoft.com/provenance10"/>
						<originComment xmlns="http://schemas.mathsoft.com/provenance10"/>
						<contentHash xmlns="http://schemas.mathsoft.com/provenance10">d36fee7f3a0247c19baebcd47f0fc61a</contentHash>
						<ml:apply>
							<ml:integral auto-algorithm="true" algorithm="adaptive"/>
							<ml:lambda>
								<ml:boundVars>
									<ml:id xml:space="preserve">t</ml:id>
								</ml:boundVars>
								<ml:apply>
									<ml:id xml:space="preserve">Y4</ml:id>
									<ml:id xml:space="preserve">t</ml:id>
								</ml:apply>
							</ml:lambda>
							<ml:bounds>
								<ml:real>0</ml:real>
								<ml:real>0.7</ml:real>
							</ml:bounds>
						</ml:apply>
					</ml:provenance>
					<result xmlns="http://schemas.mathsoft.com/math30">
						<ml:real>1.0009068014332285</ml:real>
					</result>
				</ml:eval>
			</math>
			<rendering item-idref="42">
				<element-image-map>
					<box left="1.2" top="0.6" width="54" height="35.4" expr-idref="1" xmlns="http://schemas.mathsoft.com/worksheet30"/>
				</element-image-map>
			</rendering>
		</region>
		<region region-id="3345" left="24" top="650.4" width="118.8" height="42" align-x="40.8" align-y="672" show-border="false" show-highlight="false" is-protected="true" z-order="0" background-color="inherit" tag="">
			<math optimize="false" disable-calc="false">
				<ml:define xmlns:ml="http://schemas.mathsoft.com/math30">
					<ml:id xml:space="preserve">q1</ml:id>
					<ml:eval placeholderMultiplicationStyle="default">
						<ml:apply>
							<ml:mult/>
							<ml:apply>
								<ml:div/>
								<ml:real>1</ml:real>
								<ml:apply>
									<ml:mult/>
									<ml:id xml:space="preserve">N</ml:id>
									<ml:id xml:space="preserve">a1</ml:id>
								</ml:apply>
							</ml:apply>
							<ml:apply>
								<ml:summation/>
								<ml:lambda>
									<ml:boundVars>
										<ml:id xml:space="preserve">i</ml:id>
									</ml:boundVars>
									<ml:apply>
										<ml:indexer/>
										<ml:id xml:space="preserve">X1k</ml:id>
										<ml:id xml:space="preserve">i</ml:id>
									</ml:apply>
								</ml:lambda>
								<ml:bounds>
									<ml:real>1</ml:real>
									<ml:id xml:space="preserve">N</ml:id>
								</ml:bounds>
							</ml:apply>
						</ml:apply>
						<result xmlns="http://schemas.mathsoft.com/math30">
							<ml:real>6.8571185567944636E-65</ml:real>
						</result>
					</ml:eval>
				</ml:define>
			</math>
			<rendering item-idref="43"/>
		</region>
		<region region-id="3346" left="192" top="650.4" width="118.8" height="42" align-x="208.8" align-y="672" show-border="false" show-highlight="false" is-protected="true" z-order="0" background-color="inherit" tag="">
			<math optimize="false" disable-calc="false">
				<ml:define xmlns:ml="http://schemas.mathsoft.com/math30">
					<ml:id xml:space="preserve">q2</ml:id>
					<ml:eval placeholderMultiplicationStyle="default">
						<ml:apply>
							<ml:mult/>
							<ml:apply>
								<ml:div/>
								<ml:real>1</ml:real>
								<ml:apply>
									<ml:mult/>
									<ml:id xml:space="preserve">N</ml:id>
									<ml:id xml:space="preserve">a2</ml:id>
								</ml:apply>
							</ml:apply>
							<ml:apply>
								<ml:summation/>
								<ml:lambda>
									<ml:boundVars>
										<ml:id xml:space="preserve">i</ml:id>
									</ml:boundVars>
									<ml:apply>
										<ml:indexer/>
										<ml:id xml:space="preserve">X2k</ml:id>
										<ml:id xml:space="preserve">i</ml:id>
									</ml:apply>
								</ml:lambda>
								<ml:bounds>
									<ml:real>1</ml:real>
									<ml:id xml:space="preserve">N</ml:id>
								</ml:bounds>
							</ml:apply>
						</ml:apply>
						<result xmlns="http://schemas.mathsoft.com/math30">
							<ml:real>8.2106402830715264E-48</ml:real>
						</result>
					</ml:eval>
				</ml:define>
			</math>
			<rendering item-idref="44"/>
		</region>
		<region region-id="3347" left="336" top="650.4" width="118.8" height="42" align-x="352.8" align-y="672" show-border="false" show-highlight="false" is-protected="true" z-order="0" background-color="inherit" tag="">
			<math optimize="false" disable-calc="false">
				<ml:define xmlns:ml="http://schemas.mathsoft.com/math30">
					<ml:id xml:space="preserve">q3</ml:id>
					<ml:eval placeholderMultiplicationStyle="default">
						<ml:apply>
							<ml:mult/>
							<ml:apply>
								<ml:div/>
								<ml:real>1</ml:real>
								<ml:apply>
									<ml:mult/>
									<ml:id xml:space="preserve">N</ml:id>
									<ml:id xml:space="preserve">a3</ml:id>
								</ml:apply>
							</ml:apply>
							<ml:apply>
								<ml:summation/>
								<ml:lambda>
									<ml:boundVars>
										<ml:id xml:space="preserve">i</ml:id>
									</ml:boundVars>
									<ml:apply>
										<ml:indexer/>
										<ml:id xml:space="preserve">X3k</ml:id>
										<ml:id xml:space="preserve">i</ml:id>
									</ml:apply>
								</ml:lambda>
								<ml:bounds>
									<ml:real>1</ml:real>
									<ml:id xml:space="preserve">N</ml:id>
								</ml:bounds>
							</ml:apply>
						</ml:apply>
						<result xmlns="http://schemas.mathsoft.com/math30">
							<ml:real>0.99980531477109846</ml:real>
						</result>
					</ml:eval>
				</ml:define>
			</math>
			<rendering item-idref="45"/>
		</region>
		<region region-id="3348" left="498" top="650.4" width="118.8" height="42" align-x="514.8" align-y="672" show-border="false" show-highlight="false" is-protected="true" z-order="0" background-color="inherit" tag="">
			<math optimize="false" disable-calc="false">
				<ml:define xmlns:ml="http://schemas.mathsoft.com/math30">
					<ml:id xml:space="preserve">q4</ml:id>
					<ml:eval placeholderMultiplicationStyle="default">
						<ml:apply>
							<ml:mult/>
							<ml:apply>
								<ml:div/>
								<ml:real>1</ml:real>
								<ml:apply>
									<ml:mult/>
									<ml:id xml:space="preserve">N</ml:id>
									<ml:id xml:space="preserve">a4</ml:id>
								</ml:apply>
							</ml:apply>
							<ml:apply>
								<ml:summation/>
								<ml:lambda>
									<ml:boundVars>
										<ml:id xml:space="preserve">i</ml:id>
									</ml:boundVars>
									<ml:apply>
										<ml:indexer/>
										<ml:id xml:space="preserve">X4k</ml:id>
										<ml:id xml:space="preserve">i</ml:id>
									</ml:apply>
								</ml:lambda>
								<ml:bounds>
									<ml:real>1</ml:real>
									<ml:id xml:space="preserve">N</ml:id>
								</ml:bounds>
							</ml:apply>
						</ml:apply>
						<result xmlns="http://schemas.mathsoft.com/math30">
							<ml:real>0.99997264414757625</ml:real>
						</result>
					</ml:eval>
				</ml:define>
			</math>
			<rendering item-idref="46"/>
		</region>
		<region region-id="2673" left="816" top="1210.2" width="169.8" height="45" align-x="857.4" align-y="1242" show-border="false" show-highlight="false" is-protected="true" z-order="0" background-color="inherit" tag="">
			<math optimize="false" disable-calc="false">
				<ml:define xmlns:ml="http://schemas.mathsoft.com/math30">
					<ml:function>
						<ml:id xml:space="preserve">Xgi13</ml:id>
						<ml:boundVars>
							<ml:id xml:space="preserve">t</ml:id>
						</ml:boundVars>
					</ml:function>
					<ml:apply>
						<ml:mult/>
						<ml:apply>
							<ml:div/>
							<ml:apply>
								<ml:mult/>
								<ml:id xml:space="preserve">a1</ml:id>
								<ml:apply>
									<ml:sqrt/>
									<ml:id xml:space="preserve">N</ml:id>
								</ml:apply>
							</ml:apply>
							<ml:apply>
								<ml:sqrt/>
								<ml:apply>
									<ml:mult/>
									<ml:real>3</ml:real>
									<ml:id xml:space="preserve">π</ml:id>
								</ml:apply>
							</ml:apply>
						</ml:apply>
						<ml:parens>
							<ml:apply>
								<ml:mult/>
								<ml:apply>
									<ml:div/>
									<ml:real>1</ml:real>
									<ml:apply>
										<ml:sqrt/>
										<ml:real>3</ml:real>
									</ml:apply>
								</ml:apply>
								<ml:apply>
									<ml:pow/>
									<ml:id xml:space="preserve">e</ml:id>
									<ml:apply>
										<ml:mult/>
										<ml:apply>
											<ml:div/>
											<ml:apply>
												<ml:neg/>
												<ml:apply>
													<ml:pow/>
													<ml:parens>
														<ml:apply>
															<ml:minus/>
															<ml:real>3</ml:real>
															<ml:apply>
																<ml:mult/>
																<ml:id xml:space="preserve">a1</ml:id>
																<ml:id xml:space="preserve">t</ml:id>
															</ml:apply>
														</ml:apply>
													</ml:parens>
													<ml:real>2</ml:real>
												</ml:apply>
											</ml:apply>
											<ml:apply>
												<ml:mult/>
												<ml:real>2</ml:real>
												<ml:real>3</ml:real>
											</ml:apply>
										</ml:apply>
										<ml:id xml:space="preserve">N</ml:id>
									</ml:apply>
								</ml:apply>
							</ml:apply>
						</ml:parens>
					</ml:apply>
				</ml:define>
			</math>
			<rendering item-idref="47"/>
		</region>
		<region region-id="2674" left="1020" top="1210.2" width="169.8" height="45" align-x="1061.4" align-y="1242" show-border="false" show-highlight="false" is-protected="true" z-order="0" background-color="inherit" tag="">
			<math optimize="false" disable-calc="false">
				<ml:define xmlns:ml="http://schemas.mathsoft.com/math30">
					<ml:function>
						<ml:id xml:space="preserve">Xgi23</ml:id>
						<ml:boundVars>
							<ml:id xml:space="preserve">t</ml:id>
						</ml:boundVars>
					</ml:function>
					<ml:apply>
						<ml:mult/>
						<ml:apply>
							<ml:div/>
							<ml:apply>
								<ml:mult/>
								<ml:id xml:space="preserve">a2</ml:id>
								<ml:apply>
									<ml:sqrt/>
									<ml:id xml:space="preserve">N</ml:id>
								</ml:apply>
							</ml:apply>
							<ml:apply>
								<ml:sqrt/>
								<ml:apply>
									<ml:mult/>
									<ml:real>3</ml:real>
									<ml:id xml:space="preserve">π</ml:id>
								</ml:apply>
							</ml:apply>
						</ml:apply>
						<ml:parens>
							<ml:apply>
								<ml:mult/>
								<ml:apply>
									<ml:div/>
									<ml:real>1</ml:real>
									<ml:apply>
										<ml:sqrt/>
										<ml:real>3</ml:real>
									</ml:apply>
								</ml:apply>
								<ml:apply>
									<ml:pow/>
									<ml:id xml:space="preserve">e</ml:id>
									<ml:apply>
										<ml:mult/>
										<ml:apply>
											<ml:div/>
											<ml:apply>
												<ml:neg/>
												<ml:apply>
													<ml:pow/>
													<ml:parens>
														<ml:apply>
															<ml:minus/>
															<ml:real>3</ml:real>
															<ml:apply>
																<ml:mult/>
																<ml:id xml:space="preserve">a2</ml:id>
																<ml:id xml:space="preserve">t</ml:id>
															</ml:apply>
														</ml:apply>
													</ml:parens>
													<ml:real>2</ml:real>
												</ml:apply>
											</ml:apply>
											<ml:apply>
												<ml:mult/>
												<ml:real>2</ml:real>
												<ml:real>3</ml:real>
											</ml:apply>
										</ml:apply>
										<ml:id xml:space="preserve">N</ml:id>
									</ml:apply>
								</ml:apply>
							</ml:apply>
						</ml:parens>
					</ml:apply>
				</ml:define>
			</math>
			<rendering item-idref="48"/>
		</region>
		<region region-id="2665" left="870" top="1260" width="162" height="106.2" align-x="870" align-y="1260" show-border="false" show-highlight="false" is-protected="true" z-order="0" background-color="inherit" tag="">
			<plot disable-calc="false" item-idref="49"/>
			<rendering item-idref="50"/>
		</region>
	</regions>
	<binaryContent>
		<item item-id="1" content-encoding="gzip">H4sIAAAAAAAA/4yQwW7CMAyG7aZbS9etu3AhSOUZeIIdENph2iT2ACiUAkVUTF2ROPLm3W8n
u+w0R3b+Ot/vRsmJiJGfyEy1QS228/W+c1+H9e7cta5PSGKMHGl74XqnLZog07b62Bzrqvet
ld8omqGYMF+8hWr5yty1+V7q6FjZKfKNA+tjwCKe/r/7OzzpO1fV84XRIxvAkp+JLQ+imG0E
U8kRWwNryYZtPEgnBkMDxB2Y2wuO7oURV6IMRCqMwCOZI/YMjNofwKg9B6P2R/0XxJMyEIUw
AvvrFu+Xtu6ayp38g6R67VfklhosE14uC6/5J3IpPwAAAP//AwARvY6sxgEAAA==</item>
		<item item-id="2">iVBORw0KGgoAAAANSUhEUgAAACcAAAAVCAYAAADFEfeTAAAAAXNSR0IArs4c6QAAAARnQU1B
AACxjwv8YQUAAAAJcEhZcwAAEnQAABJ0Ad5mH3gAAAC7SURBVEhL7ZPRDcMgDAWZywMxj6dh
GQ/j2LUDVKJKREnrD04iIgiS42ESB2bLzbLlZgkiVzinxMlbLjYaQE7FsjwNQhBBe/+/HBGT
dw2VBUYZjFdzhAx+rlXO4vQzR5ngfdAt/AoVA6xJdskRI3hR6oSSXbbVw4iSfc2ndlb3BX04
g5prcq/v3ZRbzSmpJ/a13KrkGuaxRO4JdMPqEC+57lJUufeCBJnQfvDoja0heBvf1nhsuVm2
3BzMB8Wt0U28OD7IAAAAAElFTkSuQmCC</item>
		<item item-id="3">iVBORw0KGgoAAAANSUhEUgAAADsAAAAVCAYAAAD4g5b1AAAAAXNSR0IArs4c6QAAAARnQU1B
AACxjwv8YQUAAAAJcEhZcwAAEnQAABJ0Ad5mH3gAAAFASURBVFhH7ZUNDsMgCIU9lwfiPJ6m
l/EwrOAfWGy3ZHWJ60u6bNJWvgcyh3+kB3ZVPbCrqsJu4NC5dvkQc4S0IYiYgy2v3yW9n7Vd
DP7juK5sDOjzDdZLYgBUHtwiAoX9Mykl3X6zNhBryRiV6yB+gAUAAewV3BTYGFFvQcnKPCIG
b8D5kJ8bx4+w9FZ2pgBLl2dUthN1m8ycu08XQa2dxG1Y/tp6vrg2HZaSrBXLUi1aJFr5JD6E
Jamhtb/pHdh+0B0u1V9jKbNl8nfB7gvc/2VT7+e3cYGu/w4WDLfpCWyOX8CSsit8dWfB0Lcq
25QMr7Cc+JfPrBLfTMlew94hMrB5dJy2XP2TaVzi78GSuD1+UFky2hpSdU2c16JBvMLqJPsD
njRlGrOpIpceNEsOMMs/K64ru7ge2FX1wK4pxBdRGJb+BMPyRwAAAABJRU5ErkJggg==</item>
		<item item-id="4">iVBORw0KGgoAAAANSUhEUgAAAEoAAAAVCAYAAADhCHhTAAAAAXNSR0IArs4c6QAAAARnQU1B
AACxjwv8YQUAAAAJcEhZcwAAEnQAABJ0Ad5mH3gAAAGfSURBVFhH7ZZrjsUgCIW7LhfkelyN
m+livEDFAj6GmdxO+sOTmMztMRY+gc5RtlzaoJzaoJzaoJzaoJxqoHI8ynHcK6SzOqhcovCO
mOvzN0rHOgr1TOHXvq6oM5VQN4wOOVMsit/rdJYUIqCqv2rCKo8c4RnvuaB6/A5UjFHACgrM
60HlZOJDcJBHI3H97sCEBA5q7veg8E1ElWHJG3p7RfWikcKZU8foy1fPFv4YFP159ykTH4FS
+wTUS/VGp/7TMhWi2ool2m/hT0Gh1ICHkywoOwNovyljbl/eqz8SWvaD0q2WsVNYDS0e0FOg
7mSvFWBQ3nY9QByswHH7ykD/WTmaNhqBoNZagKr+D6BQDASXeDEfMFhUNX8A9c2KwkvrtlPM
4xlEzxa+AxSINmOw8hAGaA5mMaiZ/6Tg3arFIf5E0PqvGnWBGRcj3wcKRYnrpFsFiKq5b1K0
Lb95dT7oKxXVLkgu0U7ot3jFfGJN/AZKB2kH2qXRV88mt/yPXgB9Qjwju2UAy30j9iNfV9TW
VBuUUxuUUxuUUxuUS6V8AC7Z5jRACdk6AAAAAElFTkSuQmCC</item>
		<item item-id="5">iVBORw0KGgoAAAANSUhEUgAAADMAAAAVCAYAAADrVNYBAAAAAXNSR0IArs4c6QAAAARnQU1B
AACxjwv8YQUAAAAJcEhZcwAAEnQAABJ0Ad5mH3gAAADqSURBVFhH7ZUBDsUQDECdy4Gcx2lc
xmE6WoaN8SP2m8VLJNuyaV+LCfgQW4YrW4YrQcaAEgIEDuXu3sdqGeILUEMJWNDSvS+1uyJS
Z6wG+S8Zo7K4VNhnoaz4vGSowkXyXi5LsgV2k5UMxpWg88xrzyoMyeif1+8ExRKLjCy1IRkB
EksS1+VzhYyib5qjl9FamTRxTJTkFlGTCbm8LjPdGYy7cM9Q+HCOu2e9fOa4n2bXJFsMyMSK
hD3TmXS6M57iKB7bLx6M3ZTxM5xSflw35jqwyiFuKXL/05+FPgc1IMl8gC3DlS3DE4ADq8Vg
Hwx6EGAAAAAASUVORK5CYII=</item>
		<item item-id="6">iVBORw0KGgoAAAANSUhEUgAAADQAAAAVCAYAAAAJiM14AAAAAXNSR0IArs4c6QAAAARnQU1B
AACxjwv8YQUAAAAJcEhZcwAAEnQAABJ0Ad5mH3gAAAEtSURBVFhH7ZaLDcQgCIY7lwM5j9N0
mQ7DAUKrlL7bi3fpl5BLjAo/D3sd/BmvoNZ5BbWOETRACh10nVhIuIJrkX6fZ0hh9B17WVxj
SBA0VjI8VAgSMSxC0APl2lP0EYOKkHX0EHeIKhOgSZgEafD2FnL0uKCczMr1pl8U7SieC2LT
TBFfaDn2HSCVTry1Eq7oVBmlmqE+qiCxb7QaUbWbstZ2ZtbJZKN5FBxRaP6lE96ZyrYvwH1H
BJVM4mjvTBBTtR/ZSunvwBMkMWwLynBScXM1Q8keXuhTy+UKnZkhC8VqBQVnZvRp3Jupc8xf
OfZ7ZIZREJ2vBXFGzQtnv00OlytEUIZHP3vnRyiKUQmKXN982aFgbmL5n4JJ7Jh8sSLh/qPw
w7yCWucV1DYAH9lQmjdOlU0+AAAAAElFTkSuQmCC</item>
		<item item-id="7">iVBORw0KGgoAAAANSUhEUgAAAH4AAAAVCAYAAACAEFoRAAAAAXNSR0IArs4c6QAAAARnQU1B
AACxjwv8YQUAAAAJcEhZcwAAEnQAABJ0Ad5mH3gAAAIaSURBVGhD7ZeLccMgDIY9lwdiHqbx
Mh6GCpAoL2HCI2kD/x13MVHhtz4hmkNtLakNflFt8Itqg19UG/yi+jPgb3mq4zjMOOWNs7z4
+FvJ087bcaqK5bIa50nrUgK/00NcOD1Sl1DHKSEDoXxftG8K/pZKzjBVkDWGgGD/EwyWEl0X
T4luAz/WU1yMIYQxwveNwetiOAR8ax5MjN43Am8NTqlGVrFhShKZjVUb3wN+sCdIvisCLAoD
f2CiLyGU1MUXgM/wxK4QgL+ENVT285SEF0WJSJLGAKuO7wA/zZMV5bnUQV4SwNTMTNdxHkDG
V+QB5xx4MvM7BoF9kmlFsF+SNKYAq+M7wE/zZGVz3eArK3hP3CQBb3wxnRCfQA8vxygtmGg8
LGbvRojLJC13Iurj28HP86SFvl5JckG6xdNKbwXfrWmnqx38PE+gLIxGQdv2/xGvAk/XEj6C
PgT+xfuxPr4D/CxPJq7BD6NStzUMc/vh3MdbvQOUJI07FbXxHeCneNJzoZdbSma9NiUnHn34
CCiGAQ+f3/hj3t6RmBQ8Pe5upNPkJbEYT3J/1wL+YY8GT9kDEkDqF0EN1tTt3s3ZAtWF4IEH
0V1VTFaumvtlE2cTEkBkALLxXgEHI5tk6gr5dxnlie2KSTdE785r/FxWFjzI90VbhuAX1S1F
odC/Uxu8OVVju9d/0OLgNfTStfa92id+UW3wS0qpHzh3Z3OxbBJBAAAAAElFTkSuQmCC</item>
		<item item-id="8">iVBORw0KGgoAAAANSUhEUgAAAFcAAAAVCAYAAAAzWHILAAAAAXNSR0IArs4c6QAAAARnQU1B
AACxjwv8YQUAAAAJcEhZcwAAEnQAABJ0Ad5mH3gAAAGJSURBVFhH7ZeBjcMgDAAzFwMxD9Ow
TIbhbQcCJtAmxDR8xElILfoH+2JDurhJN6bcjky5HZlyOzLldmSXuxrllmWhoczqZ59mdUZB
TMrApxas0z4nHNr66RtYHdc7uuL7scoN/ziG3CTQJrn4YDSs4r/54pEQDIs5FWIrrLka7VDh
wHI3SEqLXGsowYjvAgm7IFdrnQhWbC9huT7wJVaKFM1yC1B+UnLRkdVeLs/9hNwgLJ37PXJy
t3ykjgWSSx/jXRXiPFm5eO7xkj9DWKc6LmQoJhfPSaEOSOUiLF/I7YRcFCvf5leRkmv19SKp
ksmFCd7lcJHW5apY6iJtdAMJubiGaB4HuUj6GrY9yKJcaltso0bBQx0LcOmw+wLyMndFF+UC
u7NvcrcJL0SwpS5CMbXKZbd5GAJHXU0uQntmcqlCkiDQL6/AT4J7vIplv3aq+4e/43vn+ezj
0DU+9v0B5t853Ek53+KF9p8JCY3ES+RitT3/ZpPzArko9rk74ROvORZGZMrthnN/V06X5M2b
QwYAAAAASUVORK5CYII=</item>
		<item item-id="9">iVBORw0KGgoAAAANSUhEUgAAANIAAAAtCAYAAADbXTWOAAAAAXNSR0IArs4c6QAAAARnQU1B
AACxjwv8YQUAAAAJcEhZcwAAEnQAABJ0Ad5mH3gAAAOoSURBVHhe7ZoLkoMgDIY9lwfiPJ7G
y/QwLq9geFQBka34fzPMbG0xtJvPBNtpAwBcBiIB0ACIBEADIBIADYBIADQAInXlsy3ztE3z
Iv8CIwGRurFuYpISqQGRhgMideazzBBpQCBSZyDSmECkzkCkMYFInYFIYwKROgORxgQidQYi
jQlE6gxEGhOI1JlV4HukEYFI3WBfyOoxbwtsGoYCkezPW5AIoBuVP6laRWKOfyETqz3M0N2C
fX4uTO6KikQLgkjgTmp/UmXneXOUkEI+Yx+pfap8DZdJS+QOmHOUyASRwE9TenNmFWJbwjnr
EuSqrXQkzmfZ5mkXTaOqWnjsgJtFonYwf0EAcIpEksmv3MiZ41WglDRarnQLmMIXSZ9QJT6N
lACoSKAf+SLJvLRZfz7HXOCdJDrvg3yuF4kEMfK4jVd0pnqR+GYuOXJXDX6alv/nXJFUS0dn
PZ2jJPGetznNj6XkOuBra6cXk3zT/1uRon8KRvfRkyyRpBgLS9OzOatI5K6tQP57zd+SJD4V
2tfY8WMigXeRI9JRBQzTV53vvCAaB6rv2pkFGUHuqEho7d7Bf7R2nK9zZLvmyRFUMqIm5i6S
K22qnLGqFCttX4eKBO5HS9lCpOhGmhph61Z/l5lVJKo0akhJlj2wcSlo+Wgcvsn6hYG3w/NR
DX7htnn1JfdCkfRj71x2UJFg+6PSXzQQfXeOAAwKRAKgAQ8X6bjEtyFoaXUseUzcEbMuVrJ1
SbQtekSfFW+hqAUP1oH98CkPFoklwG0i2YTi56fEbB7zYqyjPl8/d7BPdRvx8DX1d2jfxuNb
u5pbldlQcoZ3LlXiZcVUcmTeaLka64tIWZ+PmwuRaoFIR7Dk9JPsvN0yVIhUGyshkrp1nHUX
CiJdBiKdEH25WBSrQCTJpVieSGvcJoaw71VmISDSRSBSBqlv6sMOLE2ZSIrqWF5F20e6IpEg
Zm36M2SPdyBSLq8QKZWc3sjJ1ChR08nVM5aHV5E+bB3xXCcOrcXNhUi1oCIdIRMs+i0Wa4nO
nSjbI2XFoqQPgwcimdjmcSgIRGoPRDpCJVji3JSIrUW6FCsSyT/GxXMiUTyIdJnHi6RbmDtF
ihLMXumzYhaKdCVWSiQFl+mbOK7yBWt1r4NIZzxYJLpa0rjhny0TSeiTBrHOS5GlTKTaWK7C
8KGlCT8jM/QpWds4zXMgoRWYnqdx1wVrAB5fkQD4BSASAA2ASAA0ACIB0ACIBMBltu0PcvuT
QVMd9i0AAAAASUVORK5CYII=</item>
		<item item-id="10">iVBORw0KGgoAAAANSUhEUgAAANIAAAAtCAYAAADbXTWOAAAAAXNSR0IArs4c6QAAAARnQU1B
AACxjwv8YQUAAAAJcEhZcwAAEnQAABJ0Ad5mH3gAAAPNSURBVHhe7ZoLkoMgDIZ7Lg/keTyN
l+lhXJ4aHiJBYCv+3wwzu11KqJuvibSfDQBwG4gEQAUgEgAVgEgAVAAiAVABiNSV77ZMn+0z
LeInMBIQqRvrNn+ERHJApOGASJ35LhNEGhCI1BmINCYQqTMQaUwgUmcg0phApM5ApDGBSJ2B
SGMCkToDkcYEInVmnfE50ohApG6QD2TVmLYFNg0DUyQ3GebVPAxAE7hfqTqfr1pqkrt6xN/M
jrmzyPg8GCKZTXqbgUygDdyvVKXm+93A1bx8gSz5Iq3zNll9v8s22c3AJNAQ7uFMdP66hmLQ
fFYYiQrzufgeSd00i8DuZnxsFeMbDoCkikgR1tlt63Q+l+epK5Kw1Cl9iYV1YNwwg7a0EUlU
H2eOrkbTspAWkCcVEcntD23FiZe6sjK4r3k20CYOQc3/cxOR/LbOFJBJPE/vjN9JnbZ2akNn
L1oFLi+Dd3D+IRj/MnrSQiS/rYvms5Er1/nIVfFO5/yV1EEDWjrQh/oi+W2dIFoYdNdVJBK9
74lXJCmZK9FX9JWZscz6iZG7a/DT/HRrJ6QJD8gi0jALxiHSfqQtzSRViawevUCMFwkAF5Vz
jBy7mh+0dQZdOI6qpNZhCE8qkj1skEMEW3SPKIdc7/RdJhkMx9+gFJqPclABTF45wqTmW8Sc
pGTk+QyJJH3vHAEYFIgEQAUeLlKsxNeG3C/KoWKJx+YWMcti7QdDdNjWhH6dS47gWtGWiLbg
bqvE7HRex4NFIv/oZiJFRLWJWT3mzVhEmOBUSv0tcZ9qPjM5RPKENgMynfP41o57PMrCJqef
QTLxsmLKhMw8aLkb60SkrOuzP9fslR4Rk3W5N+BvAiKloEnkvKNft1uaApFKY0VEkqdQ4Wcm
EXyRPOxpVtZaLwUiXRAc+7NiMUQS3IrliLSGbaLP3s6J+bOoQOrnlEj5H06+EYiUQZDgYuR1
OTyRJMWxnIp2jHgVsfeXem/qGpLfXcxctHVJXiFSLDmdkZMkQaLG36F7xnJwKtKX7CN87i6O
3cv+3IhIqnLx3gzeCCpSCpFgoktyIS3RtRO8e6SsWDbp/eCeSDq2/t0XIVsk9ThauhwgUgqZ
SJG1bSLWFulWrEAk9zEq3i6SjbfPo3uVe3cl4nxB+W08XiTVwrQUKZpguTGZIt2JFRNJQmU6
E2evfEfsaIva6joPwINFcj95b3KqJBJuVot6sa5LkYEnUmmsvcLQoZLev0Z6qCVJ2/gRlYdK
eHqfl/2638fjKxIAvwBEAqACEAmACkAkACoAkQC4zbb9Acs5lcpboda9AAAAAElFTkSuQmCC</item>
		<item item-id="11">iVBORw0KGgoAAAANSUhEUgAAANIAAAAtCAYAAADbXTWOAAAAAXNSR0IArs4c6QAAAARnQU1B
AACxjwv8YQUAAAAJcEhZcwAAEnQAABJ0Ad5mH3gAAAQkSURBVHhe7ZoBsqsgDEW7LhfkelyN
m+li/AYIBggKivxXvWeGmVerhPblmND2swAALgORAGgARAKgARAJgAZAJAAaAJG68l2m4bN8
hmn9CzwJiNSNeRk/q0Q0INLjgEid+U4DRHogEKkzEOmZQKTOQKRnApE6A5GeCUTqDER6JhCp
MxDpmUCkzkCkZwKROjOP+B7piUCkbogvZM0Ylgk2PYZqkcwdlZNhnN1RANpj2mCXa8epFt6o
tPNLc3eLO66zllElUrAQN+ASuIV5FIlsJcnnGv2GcUt6FkGeH7fU5nEyIctYLhBTLtJ3WgYf
WNgPk0Bz7I97g9QisXJ7y3mK2mT342A/gX08yJOS+VxOn8zn03skrk7B4hLcCzphOHgxdNOO
95DasR3CiuPyUIhDVUvmrs3n83kaimTKqRXEjszEfB6qEbiDoK1jjto7iVLRjIics+tcSjUa
pmnrtCqlEiJxu2Yn4IoTyyI3gDRqXPJz5kbNZODPcvn/fFUkkkZrA32hiOZ2x+kae7y+k8q2
dl4YdeUsXV2wFtiYGP9z3I4mkqsoJSLNo9YCkhw0Z1gwDFo8J1fpvV15V9hGN7Iz8YLwfQho
zIU9EhUALWWpSiZ7Iq5amkguv0+JZEuyXex+RbLYc+IF5EFr9w6u/5/TPY7JNa1dk6xCBB9+
rfJNZg5NCjrGuas8Xygus4nkSqcVQ1QlNzu/OdtC0xcLQDOoSnhxCqqDa8XCwaK4fJYiBvNT
+odFweR7RXKLimQXaxewmjhtCzPzJQstsZWFLK9aADC+K+Ic9IRiyPOCEVwkigMNpboFlbRC
IqLDzhGA5wORAGjAj4uk9L7N0VqC9dh4R8xzsdTWhlsTv/d1I3mvZEsftuBXWp238cMiiQS4
TSRFVE7M5jEvxhLCJD/bMs/t7FP9/jfabLv5eMClPD/f2hV9LHoWTs44g6JPfPKQHIUftFyN
lRGp6P3x17q10mO/DnHDgklZINIeIjnDtue43bKcEOlsLEUkqipJddKIRYrg6lQ010uBSAck
LU5VrAqRVi7FCkSa0zYxRnydMYxjXiQ+D9VoF4hUwPn9Qp1IxOlYQUXbhl5FuF2zazPvoXjM
bMftgEt5XiGSlpzBKMmQJFH1L6R7xgoIKtJXrCO91gvCa/HXatLnP9UDG6hIe6wJZn+rJRAt
0bETdXukolic9HHwSCQb2z7OVpoikQiWqeTXLO8EIu1BCabMzYnYWqRLsRKRwmNSPC8SxzsU
ia8pfC0v5OdFMi3MnSIlCebu9EUxK0W6EksTiZAy5cTxlc8+5rZwm8eu4/jG8V5+WCTZu9O4
oe1YE240k0axijOqTqSzsXyFkcNIE79HdpgpRdv4GYZQQvmcGWjpjvj5igTAXwAiAdAAiARA
AyASAA2ASABcZln+AYhpRK4mZnXqAAAAAElFTkSuQmCC</item>
		<item item-id="12">iVBORw0KGgoAAAANSUhEUgAAANIAAAAtCAYAAADbXTWOAAAAAXNSR0IArs4c6QAAAARnQU1B
AACxjwv8YQUAAAAJcEhZcwAAEnQAABJ0Ad5mH3gAAAPISURBVHhe7ZoLkoMgDIY9lwfyPJ7G
y/QwLoSH4SkK0pX+3wwz29oadPOZoJ12AEA1EAmABkAkABoAkQBoAEQCoAEQqSuffZ2nfZpX
8RcYCYjUjW1fJiGRHBBpOCBSZz7rDJEGBCJ1BiKNCUTqDEQaE4jUGYg0JhCpMxBpTCBSZyDS
mECkzkCkMYFIndkWPEcaEYjUDfZAlsa8r7BpGCpEUj93mZEN4CGoDdYXnmXTbyZxL1Th52u3
57ktErUoIiBEAo+wLSK/FpHe9IKSPJ3c8qJuPnsIeHy+dvs590Sig4RI4ClUt+Mkssy51Npy
W702WX1/Mjuo3V7ADZHk1WHeZxnoVCQ9IXtlAaCAz7rP/hoy9l4G6pgyItRu93FFYpVGjVAA
GWDZjCCoSOABnLbOcNbecVR+pj9buz2EiWQWW+oAzBrIsVIeIL2+J5LdZ2pcmTn4t1T/n2tF
ktUr94ihdnuEZGtn75iYmTs7/15Fcv4hGF8ZjxMTiVq7MpG2Jd8C1m6PETkrhyQ09Mz5rUh/
oL0DTSFp7q2RZJ7mZKvdnsIRSZVkNVm/IrUQCa3db1D/fw7XKJR/Z+2WqGROLgr5Vh6qdnuG
QyQyXh6oLKmsKkUP+nutHfgRZHtnxSlYH1E7qHPWDtYe1m4/gVUkc7NBDlGV1mPH4QGUimQ+
Vz4hAAy8C3JzUOeVFi3ZLekv1W4vocPKEYDxgUgANODlIrkl/hmONpYGxRLvLU/EvBcr2pqY
tsSuffUIzhVv6VMtuJoX1sNpXiwSS4DHRNKJzfdvErN5zMpYTJgg4WlbZp1qF9rxz5i7cBAp
zetbO7oaPyWSSU5/0encUcoh5Si80VIbKyFS0fmx343Mld3NgkhpIFIOlpxukp23W4obIt2N
FRFJVpKi5E+KJKt+6Q+UfxuIdELwcPFSrAsiCapiOSJtYZvowyvNskRFkvPBD5TLgEgFBAku
RtkjhmsiSW7HciraMeLJb9aXam50DtlrQopGgSFSCT8hUiw5nVGSqUGixn/31TOWg1ORPmwe
4XetOGYu9rtaJPnanlOIVAIqUg6RUMFvrVhLdO7EhYpUGsskvR/cymAS/hDAb9nORDoqVDgg
UxyIlEMmWGTfJtFai1QVKxDJfY+LZ0Ux8SBSNa8XiVqYJ0WiBOIy6Ct9UcyLItXEiokk4TIl
xDkqX2yuR2WDRGleLBJ/Ii9HwTriKiLhFtqpF+u8FGmuiXQ3VrSCkDT+OVKDdsnaxmme4xIS
EKmE11ckAP4DEAmABkAkABoAkQBoAEQCoJp9/wMr10jFF/gWQAAAAABJRU5ErkJggg==</item>
		<item item-id="13">iVBORw0KGgoAAAANSUhEUgAAADcAAAAVCAYAAADiv3Z7AAAAAXNSR0IArs4c6QAAAARnQU1B
AACxjwv8YQUAAAAJcEhZcwAAEnQAABJ0Ad5mH3gAAAEzSURBVFhH7ZaLDcMgDESZi4GYh2lY
JsNQ2zHBJCagpkgl4iSkhl/9znZaE1+sBTerFtys+lu4zdtojKHhAk9WFaLjvXL/FW7z0Tcv
G6zgIEgHIdMDBV4H3KK3aW82Bfef4HBjj1MjpcSAsNbDiqIAySgW9vMGLijggustg4GCyrHG
lgFrczciDgmXwPLYUy1rn8Zo8qIkk1qlKZUzLzLH6ZSXkGMwl0oCn2vlwbqadBqtCJ/CiRjv
4fhSCqoB9TNpcGxyD1xwuXwbcCj9NVvT48xp/aXNKcIWktd3wLHIUVzvb+zvlHsmifq+VTkQ
n5WBgSEVOPiMP3aifvP6PdzjzKHQyON7O/rtMF4OmOPlXefsAJxz4Ig4VLgzUPV/KGwyw1/e
5mnAoRLuZVpws2rBzakYP5fcjvIwy+sbAAAAAElFTkSuQmCC</item>
		<item item-id="14">iVBORw0KGgoAAAANSUhEUgAAADAAAAAVCAYAAAAAY20CAAAAAXNSR0IArs4c6QAAAARnQU1B
AACxjwv8YQUAAAAJcEhZcwAAEnQAABJ0Ad5mH3gAAAEQSURBVFhH7ZWLDcMgDESZi4GYx9Ow
DMO4BptvoERVUhKJkyy1qYF7tkkVvlwbYLU2wGq9AsCBRqUUhUErz6KOAA4Q2qxlsmgGxqMa
AIegFZpHAIj5iZkKwBpP+wwA9jKufFQCiOZzGDTVM4OQZlGhBicr7xBXXwPICPH5PZiiAzw+
PrnsQLpAGiiDtqZNZ9aPxWhi1mJrQp6mMzkzevt6ifsAXqWhv4xXAGjMClR7/ikA/2bSAWA+
k17XdKA9i8fqNwBZfOrwS9QxG4qosb16AwD6nP4M/Ga+GhliXkCBHcWJIvDdy10Ie3bWFQAk
mTMlpNkIfYf4G8e9byFWVYi6HVxsuuQ1wAu1AVZrA6wV4gfCvnwF1dG1twAAAABJRU5ErkJg
gg==</item>
		<item item-id="15">iVBORw0KGgoAAAANSUhEUgAAAEcAAAAVCAYAAAAU9vPjAAAAAXNSR0IArs4c6QAAAARnQU1B
AACxjwv8YQUAAAAJcEhZcwAAEnQAABJ0Ad5mH3gAAAFySURBVFhH7ZZblsMgCEBdlwtyPa7G
zWQxjC8YMEjsZNL2w3uOH9VY4BZNHWymbDkGW47BlmOw5RiQnCN6cM7JERIugufzPsLRVjoJ
Aq2H/KlwQPRsj/MQ5aZH4fVgGUukQPXJzmES/FhJXcPCFcqX1r3jMyjujXJqLphHi78mqOf6
ipz6K5y6ZYD2flpO61ghg3WDRQoBIqv1Uk4KShdpfIucmscQS5sbyQKLUN4IhpzU7gzLOB2l
/Hy2/hVyxJFCro5WXu+LS3L40DsHi26J/F6A9+SUTh3ji3F1efxBTjlOuLTYOQdL9FwYycCI
tPeenNtocnpuqpy8lg8JsSwnT7DXsQz4lJzbnVPzGGJpcx0zXn+mcZIj53hiJAfvpH+Sc5/z
24p3wxUvdE6HC5rJoMtZb+m3dU6h5EIy7PtmRJVDncBHfQh/eTlqMBKSh/eD2PEfch+U9LPw
eqSYntckj3nnbARbjsGWY7DlGGw5UwB+AIlBy7hugVA/AAAAAElFTkSuQmCC</item>
		<item item-id="16">iVBORw0KGgoAAAANSUhEUgAAAEcAAAAVCAYAAAAU9vPjAAAAAXNSR0IArs4c6QAAAARnQU1B
AACxjwv8YQUAAAAJcEhZcwAAEnQAABJ0Ad5mH3gAAAGfSURBVFhH7ZXrscQgCIWty4Ksx2ps
JsW4okIgQXQf2V+eGWbuVVeOn2Bc3hpqwzG04RjacAxtOIYIzhF9ds7JCAkns+fjPuajzXSl
HGg+lP9QfNxl3O4f4ueZ5VXP7spYn29iEHyUx29z/OAXpdA3xTVHjp4na/EXQNUL+mgXNM4r
L5CiFMASnEr2Vi0X0W+7qWKQ9uCV9ziddikiDcAa+U+pQ2Tq3qdwUlCqSNMVzkWwzxX6I6o+
fBZptDFDKbS1BpzU2sKqGGqlsj4U2vVvC866wY8lWgo1ay2usrafeQiHh37b2KvNyPmoaXD6
2gV3WGHDmO3xLZzeUiCzrU6j9xsnGJiRfqvAUQ0/JC1X97YCB1sKNHlz+BdHJlyGU8ff6XfM
N4jZCbV8yx7OlgJNH2Q+xo0RHNyM1nE4AFeaOmKU8H6u+9dq6WsLYi0FmsMBcUAjGLWcJRy1
CiYmv64cEHihPOvvDW8pEME5H1QWNQE+vDJqMgJSolQIBzs85IrLH4ifR6bsT8XtkmRLgWTl
bAltOIY2HEMbjqENZ6icX62WyqafczClAAAAAElFTkSuQmCC</item>
		<item item-id="17">iVBORw0KGgoAAAANSUhEUgAAAD8AAAAVCAYAAADxaDaPAAAAAXNSR0IArs4c6QAAAARnQU1B
AACxjwv8YQUAAAAJcEhZcwAAEnQAABJ0Ad5mH3gAAAFeSURBVFhH7ZXtDcQgCIY7FwM5j9O4
TIfx/IICfnCXa/rHvgnJWRV8AL0jbqwXfle98LuK4E8P8TgOaS7gZAT+HXw860xTiI7mXRpd
Co7tQ38P6uKS58qSlWeQ4CVenesdkILrggjwZs/xY0HmZ/4KvmSvq7YS7W3B8phIWWc8Qt/i
GbFM+Fy9rgtG0vBK2AVf+fpTNdaiS5sW8CF6SL9XFadWT+udm8PjugerDt5P3yHUFJ7buFry
Ts0eFv2QWvyjd0KY7aCsg1S0uvKsRRwkYNn210Egan6CwsMs257d+UkVblOBVzFaQnTejDuP
WesP/Rt8FiagTyTXPZXXZ6ixf4SX33hggsc3wYTHPfP5ezQALWfrk27DZ/EEzGDxUWvj/nWv
XWQXrsWZmeUgSSe5+BzsI3iqJLcCyu/rZcUXAScDkInjc8XW7X63RBJlG9C/mKz8Znrhd9UL
v6di/AAb11vHYVXdlQAAAABJRU5ErkJggg==</item>
		<item item-id="18">iVBORw0KGgoAAAANSUhEUgAAAD8AAAAVCAYAAADxaDaPAAAAAXNSR0IArs4c6QAAAARnQU1B
AACxjwv8YQUAAAAJcEhZcwAAEnQAABJ0Ad5mH3gAAAFVSURBVFhH7ZXrDcMgDISZywMxT6Zh
mQzjYgeDeUd90B/kJKQmKHCfD1yDG+uB31UP/K6K8OcBaIzJh3UyiaDfw4HnNRPk0MZ5659a
OvEAg3DkX/5Kziq/wlEoT15BViZ5rgfm5ewQXsysgOe9VED83CjALXg+FVXaheK3DfhYmBXw
jRNG+zf8T+GparcMd+HpSgCCN7QSXsNSeK19B/CuWqSSTtTaJjwVz7pgiNf9NbyXcPBR98Xv
MHTh9WgbliZ3waaGqeCpOGzgPrz0hu7oNK9Kkx5EGh77ZASw9BxhxUx57Ok5Vnxx8rwf+cgD
KjW588l0ucAMPp2EeowK8I3kyz7Fa77T8PQ7vXGEk0W/BP+5rrTzGtG7Ov05PEkXoAM7vmMr
73zYSyc9+6trJsUfyL3JB3tQ3d6A/zsJv2vAf9z54Iu9afBUnDz5zfTA76oHfk8hvgBOBFIA
q5ArTAAAAABJRU5ErkJggg==</item>
		<item item-id="19">iVBORw0KGgoAAAANSUhEUgAAAyAAAABfCAYAAAAQ7KPhAAAAAXNSR0IArs4c6QAAAARnQU1B
AACxjwv8YQUAAAAJcEhZcwAAEnQAABJ0Ad5mH3gAABm5SURBVHhe7Z07luO2FkV7OD2GmsEL
PA2tNwgnL3dQsQdSmWOPwasih848Az1cgBcEQQDEh6Qoae+10C1RJL6XwDkkpfpxBwAAAAAA
OAkMCBi+7rcfP+4/Eun2Ne0CAAAAAFDJ1y2tLX8YcYkBAYMYkJv5FwAAAADgIL5uGBBQMCAA
AAAAcDAYEJjBgAAAAAC8Dt/3zw997Onj/vk9bX40GBCYwYAAAAAAvArfnzdvOux3MT4+jSW5
ABgQmMGAAAAAALwk35/3j6voPAwIzGBAAAAA4CSMIP48SnR8mbyv8rjRVRADwh0QuB4YEAAA
gB6e+WfsH1L3w8WwfPfhQt95GCT7U7Y/E9skpQbPiP6Pq3QIBgRmMCAAAAA93K5yZbmD8+tu
zMHtjDLPKudBiIlLGY3kdqPxrhSjGBCYwYAAAAD0gAFp4MQr8d+fH6/7x5QbDMjX7WL6DgMC
MxgQAACAHjAg9XzdTnw0KifSX4FKA7IwYeaz2xUew8KAwAwGBAAATkAE0upZ9fDvFUhaitTF
M/Ap0TXEeNllES/r65xHfPXf5b+fKF9+X2A73766h33Woh3yWqO7H2w85Y4b0Da7f5G9HAdZ
cvWoMCDLWJC0X5wNgQGBmYGTFAAAoAqz1njB6wTZQkOJMPFiKVqTzGcZ/b8PA2XnRfxSdGoK
89rbgFi8yRsxIFt1188btIOtV3r/rn7wY1YyID1923tcju04SFOoR4UBuSwybqaOGBAwSJBj
QAAA4EC+vxdiV0TnQivJ1V6T/B2SUBwbYXXYz7YKA2XnRPzyOwiBCD1aIFqhL2Vti+j+uuu2
Bu0gwjNreHopiHRTktypae3uvU1hbxwU64EBgddATggMCAAAnMQkQhbo4yb+ynYg0hImQISd
32+1hsWPVm2scY1lh+TvIizR+s7Zav0TItPUI+4exQnTOa33U5Hbb0Bi4rrPZdzun8E45Ops
kb5NlFfsh006DUimf+O+9TEQxoWkASO17ss12XooGBB4DTAgAABwDl5cxUJJTYBhFqXT8/KR
CYhFnM3Ti0I1H25d032Lz903lB1TK+Jdu8O1VuvZYEBEYErd5EN9vVq/9zcg67prGdqvFWVm
DEixHzbZ04B837+/U+2Ytmndpd8r+y3Fui9jcvUIkDqkGpbbfiUwIDAjgV46GQAAAHZkEs8L
UxCYAMEbFZNun6EJUHE2r1vONExiTYV5i0isLntNnYiXOsdissOAeLQPJB1tQFJ1X4+B9lm2
3lUGRF9n0irzVN2UVgMipPpOt5m0qH9rXYVSfUNS9QjAgMBrIIGOAQEAgPOwpiEUdJEJiAWe
11VqMBLJ7iMCR97nxHWF+cmWLUTH14j49M/Pahny2YaYDcpwZsus2b4fGgzIbnXXMtYGxPdr
3M/2fUprhP0wbaqmJOglX/2stn9zfafbXerV+NmfIY77KluPCdk/VYnc9iuBAYGZ/91//vhp
/gUAADiJSYh4ViZAmIXfvOuGOFMD0nJhrbrsNVsiXgzD4nhfVkF4mzYky5yEqu03fd1iQCL6
665lrA1Ivq/kmDMNSK48Q65/7TGFuvjYaq9rvi9TbNTjqQ3If0y7TJrewltTOEkBAAB2x4nO
pSAri+7wM/+IVLDx+/M2ibXgard+bvIo/hG2hrJjSiLe3a2Y6qLJ799uQHx+kocXw8cYkHLd
4zKm94X8hO07QdOmaqTczHElMZ4b70W7zGvZSfKpGbMC5b5MkahHSK5tpTZfBmmbid3pHbw1
LhiuHrIAAPDEeMHs0qyTAsMgKSWgEoIx/J6GpPnxFUEF3JSyYq+v7JCciI/rF5exEKVxHrky
J0Pk8jH7+Neyc9QWTQWh21t3279ybFifQjke067lOG30Q4mwbJPi/pJ8k30oFMZ0rs+ki0w5
N9PXpbJKbPdlmlU9QnJGI7f9UmBAwIMBAQAA6KF0F+HqnF93Y5JuZ5R5VjkPAgMCrwEGBAAA
oAcMSCNyR6H9Was2it+veAEwIPAaYEAAAAB6wIC0U3w8apQvI24vL8IHwYDAa4ABAQAA6GHx
XZMgPYMGfua6vwvZ75D8TGyThAGB5wEDAgAAAABHgwEBDwYEAAAAAI4GAwIeDAgAwPOT+RlW
TYlHM5L7kUgk0mDKgwEBDwYEAAAAAI4GAwIeDAgAAAAAHA0GBDwYEAAAqCP3y0k/E9sk8YtK
j6X3L3EDlOiPKwwIeDAgAABQR+5vRzzz38N4O57i70XA01EVVxiQyyJ/oEed5O3TDKa+Pmyu
wIAAAEAdGJAXAAMCR4ABeXaCXzKRCV0GVF9Pe+wLBgQAAOrAgFyd8NfQPu6fqUHBgLwhFXFR
ZK+4woBcmHmQ7TiqATnMJGBAAACgDgzItfn+vHlxaJ/TT40LBuTtqIqLAvvFFQbkwmBA4DVw
V0peIwGAAwPyRFj9kFjfMSDvTS4uahmKKwzIhcGAwGuAcAd4PTAgT4Toh+4r1eAx/fV5VHd9
mbzPPnFycVHLUFxhQC4MBgSeH8wHwGuCAXkivm73j5S6rRKKYBkV65uI5uv5TsYAubioZSiu
MCCXJfwVrB8fNzOpT69NGgqYLBgQ2B8MCMBrggF5FszanhsTDEglxhzczojrs8oRCnFRxWhc
YUDAgwGB/dkyILPRdrEX/1GjpdmWGA0+32nhPK/M+a6mSydf7QLYEQzIc/B1K6zrGJA6Ru8U
NCBr4hlDUoyLCsbjCgMCHgwI7I8I7TQq7BMxJ5OXF+nrv30T/grHbpxaprYdAwLPy1sbECNI
r/IXxL9u+XlkIWbNHHeLd8SAVFHq4905YUw242KDfeIKAwIeDAjsy6b5yE1QMqHdboEhWE7+
RxmQ88rEgMBFEWGt58CGkeg2ICJOUrHfULbg7lzWnkPlu4+Lu6Bbwknq2WCylndYG8756i8l
u7bF1Y7v7CbLLgrFHftsT5riZ4825LWRO75hTJVcGyzjWqwUc+W4CPur1OYwJdpRjCvFtRMD
AobxoAcIkckphZvACrFmJi97RSVcUIL9DzMgp5WJAYELshANU4wWRESXAfHnVxT7jWULXeIv
c35bzGebmknq2WA+PHJcqt1ZpA9a2ta6/8Si3zOM9tme9MbPSBvs2EXHTIzFYO64zrGMaY45
Zeq/TJurqIkrW47pi+kdvDUuGLoDDiBCJtk1bnL7+DSC305yiYnOTF56S3f+johJ08KfMgOL
/VZxHF8FS8R5R5lJFgtdpqypD9oXBoDj+P76Wghrex4UxHb3HRAb/8vYby27G7mrYJK/0xmW
YeaArZ9YFcHZJbgbxWC3sG2tXI1QHOyz/emIn5E2SL/uHovrNsyk72g10xhzM7o+DejBmriy
5WBAwOKC4fS5BF4WmehXTAJdriK6WFNzEMSembzCZ0rdYjwlM6nFZkANg853dn+/YGj+bhLW
fVdfKGwsM81y4vZ5rCZi3a91YQA4kQ1Bu6cBWbFRtp7HyXPIHJs9VISo7D/NQ4vzc0uI2nqn
18jFfGHSuvz6cz7Oy9cvrLOkuJ+t4Gxcw2uEYmOfzWMjKa5PxcWg0vhZOuJnZNzlmERMF2Nw
k1Ib6gzInjG3RI8za14wllv1WVATV7Yc07fTO3hrXDC0xBiATEwpctvdAhDF2bQo+PnKTF6h
GdAJWSfCj4/QDMyT5Xy4mzRtfrrgbImipjLr8AvUaiLuXRgAzkMETklDHGlAtsqez89EPuac
zx6rQtQQCmV7QaJTiMpx9kqzFKqvV2tp7Tn/ff/+Tu07bdPypZxVXeqE6wLJZ+uAhj5bzL0G
K5J9PXXMXN/ovquLQaXxs3TEzxHj7tuzNaYpSm2oGEeNM9lJX3fHXIwep2PTkU9NXNl8Td9O
7+BkwhNhn9RzIiguGLZCBkDRuEuR224n88xE6ecrM3ktzYAwT4qLOPeT7zrZydOWZ94nF5CA
ljIFLTc5yerCNKXVPprvyPkKcCAVAuIwA1JR9nyOJfIpCdhAiArhVeTbZ1mI2vW62LZwvhgR
g6l9g7yzdXB9shL0JWr6urrPtI5z253Gmdqhc+ZWfIwakFSbBsZd6rNtQKI5P06rBpXa4PLa
GhZHEBdDMReyHkftr7o6GarOYSkHA/JQViakeoQD9MRuDrQQFwwdpcObI3Ebk9rmcJPbIsxt
/Aaxa96vzYAhGecbk6wakK1zo6nMPG6idvv6c3t1Tm/UGeChiABKrAXTuaAC9xgDUle220/P
oQ3xF9YnEqJzPi6t56W5zJIBcee6qbefL+I2FM75Vdty++r2RF0tri1DBmRVF0Ntn/m2r5Pd
J3sxqGH8LB3xMzDu7n0iT59Hri4lttoQfZYYl6GYK6LHzfmpAamOLanTOkAjpBwMyMPZz4T0
nAiKC4aOkuHNkZiNSW1T/MQ5vbeTWxjzJpaTZkCwi9gyzv3VrGChkjJclsFCo2Wk8m8sM4k9
B6UsaVuiXMXvN3K+AhxD7d88OMKA1P+9hYL4M+drdgldCVFBBVdK1AfIPJBqm57PcvBiDgjR
Mmrat7GvCvnV565Pim2IkfpuHVDdZ7X13tAZpfGzSDnpMrLxMzLudr9UnQsxuEm+DfnyAnaP
uRA9bs6POyAvzh4mZOyP5VQEPUAGiVklfJ3Dm4Yo1hfbM/GY+kL48rj4So1OqFOKRERvmWvC
csy5aI7RfF0TA1MSpk3BBnAOs3GfKIjBvQ1IS9nzuZRY80rH5T6bRFy+PCFfb38em/zdeT0i
BsN9zWuplNTP92uu7XJc4xpeIxQb+szPpcHGee4M5j/93OSxuvBTHHchPw6L48J8hsZdDk+N
20EGpGJM9o+5kPi46f3meR1QE1c2X29A0oujy0MrNCVbkXj/nkE4CtewdPNLnz2WWEQ1m5Ck
y6/luv0C10fiVQlfA8BzsFp/bMqvCV0GZBJ8mr8uca1lewEmKS4vKTYjvZJaWzeFr6vnap+w
TTeTx6KMtK7aEnNz+6Y+MGUs/1Bqoh4iRLcaEFMUin19Fo9ly8UgS2kcmuNnn3GXfeLHj4ox
WCLTBmVlpFIcEHMzZoxk37CMlvYJxbhSnOZcqIWwU5fHu0at89SAuogBkZMwNXGZDvFfNLId
eyXDNFM+eY8EAwJjSLyG/wPA69J/B+SJsdrhiuuk6LMOTVMlFMH27+2MuD6rnIPpNSDCLILn
gM67sisZkJyITpiny04kYf+7dI4JwYDAGGo89H8AeF3e0oAIcpHzUm3MXRyuAANSj+mr7PcE
92LoKZYLMWJA3AeTAJYTTU64bGbXMSAi3FNiXQV93AR7t2ezk9zJXbodfATnmxAMCIwjsQoA
r8/bGhDhQsJdtEJ3VTAgTVQ9HtVLUWc/GWMGxGAfZVIBXBKmeQMSPs5l01Sh5WNeKvAluXKW
n89myIpwaVj43iP7resQC/lFW2xe1xXd55oQDAiMI3EKAOewXGPPnb/9Rcoo/Uxsk4TOfSxr
LTQlBgYG6I+rkgHxV/4lle5uZAyIGgW9GiLv/ZWR2VTYOnqzoxNoZEoC0+HvyOhru7/BbktN
wHNe6/5w9Wg5/7KdrWnnk/k8E4IBAQB4FtR86JJj14p3uPsAAC9A0YBE4jc7sWUMiN+eOnb+
bMuA2M+9AZnKWO2vk3GfATn+8aYxlibkKJPggqGU91wHEolEIh2VttE1NF4D2y6oAQA8Bqc5
k7OdTGYizMNbvOmJTSfC1F0S/Sw+ft5ut2FANnEmpGwQxnDBcFz+AADQjK5/4QIWPhUQpWdY
zwDg3XGac21AZHLzk90s4NMCWM1EyoBMeMOg++xvQNy2VP22Dch6e574kahVasmsFtu2Qv/u
AgYEAOA5qFh3AQAui9OcSwMiYrfwyNTqs9gcKLLd76smQPdZmoL5LsuAAbF1TE3GYV7mtf9j
IAab78VF99T2469qYUAAAJ4FfzEsWJNlLT3iGhgAwL4sDMgs1F1SMR+YD59EqMb7T0knQyOc
47/cGYro8NGuj4/gtdkn/EzKuoV3HcK/+mhSmKdMyEmh7g3L0qDYcjZna23nI8T5VPYpKwoG
BADgmYjvyB9/oQoAYA8WBuQVkAal7oKkuL7gtovL6m7UUWBAAAAAAOBoXs6AGOwjS1smRBre
9t2Ps3F3gc40BPsakPCqHIlEIpHqEgDA6/OKBsRSEtP7Cu1DOOVL5zH7G5A9KdXt8uMJxyDn
CQ+8w6tAPAPA2/CyBuSJOe1L5zEYEHgyEGzwShDPAPA2YEAuxviXzr9uvXdO9jMgRzxGgAF5
I+wdwOmRlNJ3oBBscDS1sViCeAYAiMCAXIrxL52PmAgMCFwAuQPoRZjEpDkncqIMwQZH0hKL
OYhnAIAETnNiQC7AHl86t3l0GxgMCDye7y/5ge+ZYkwj2OBAmmIxA/EMAJACA3INZOEZ+tJ5
8DdZuhcwDAhckJIoQ7DBmewRb8QzAIABA/J4pi+dW/OwR+pewDAgcD3kscRsSCPY4ESKsVgJ
8QwAIGBAHkzmr8kPpP5fz/rf/eePn+bfcaQee4MBeUMWz88nQLDBWWzFYg3EMwCA4+s/Riua
NL2Fk3Hf+0gbid7Uv37tcwdE6nAEGJB3Q8z5xrgi2OAUKmJxE+IZAMAzzXcYEDBgQOA6VP2c
NIINTqD/p81niGcAgAAMCMxgQOAayJ3BhQ4zE1VSlyHY4GCqY7EA8QwAEDHNdxgQMLy6AZm+
b5P8CUxpe+tjbPr9nfGroyH2b8EEdVl+p2dZz3qx0jK22i5N+7bPka9P3H6XMnWvEGzH9OdZ
9MXs8TF0TOzPpNqdj5l+yrG+HYthX54TzwAALwEGBGb2WeBlgT2CUt226x0IhZWYExEyH6/f
y9nWAQeKsOiX0eK6fH/e6suUk7xrXLXPGttn6v5ZU5ht42Df1Qq2PfvzNAZj9tAYOjD2S+3e
I2aSdMa64Pu55xyLwIAAwLuAAYEZWYTHFlERDUcxZkAcVqjFoubLCOalynHialchsBSMmxhR
c7vdAgG5FEb14nFkTHtEmeu76q6z4m0g5hoMyD79OUJjDEx0x+wlYqifZLuF0ZhJggEBADgV
DAjMvKkBSWAfm9hVCHQYEFFCcoJ6ATkfXysepR39P8vcLsr0cZOWrrNj0tvXLQZkh/4cY0cD
kmAVs5eIoX5K7R6KmSQYEACAU5nmOwwIGI4zIP/+++/9v//97ySCyunXX3+djlpyngGpu4pv
85rqvK0ZOg2IfTmXo3WvE48ynhlBtRClklJ1axNlaj7iPBf1lxR3lhVwDX0TUivYOvpzWe+4
ftMdh+znKY40IImYPTCGwvxqur+HYrtbYuaAWF9g6+Ly/RztFwwIALwLGJDH4MRax2LXgl0Y
W8o4zoCo+fjzzz/vv/zyi33922+/3f/66y/7WpK8lvTPP/9MRy05zYBIv20KPkFFy7EGRFiI
e1NYlXi0wqskttxnPu9VI1pF2SzKfVYqzrQ/k33rytnuwwQdBkTY6k8V2Jq13d/XW9vp+kX3
3b5LcKABSfXrKTHUOW4VlNtdGzNHxXqAxrhJLgYG8sKAAMC7gAF5DG4h7FigarHCobUMWTjr
BJLknSK1Xe5+hMZCDYiYEcHVczsEzzIg9b/5r0IjLYQWgi+VSkIjEo9mgxf3kj6MkN2qoxPG
2/2iAnpclCUMSNBHW2Ky6zGfTgNS7k+t89x32ke2KD23tkyBYSgGJrpj9tAYOjD2J8rt7ouZ
/WI9wBuQuZ+0/c0xjQEBgHcBA/LKyKK6vwFRERGT2hYjZkSPF1Mi6Pu///7bvrfooh4sxmcY
EPk8uf4n6uP6y9V9WzM0Xv1eiUdhLm8llBL1y4tHZSlI18KnIMqS/ZEyIEJY71Rfuc93MSDJ
ehla+lPzSCRbxwYDsqQxBiZGYva4GJrzSZa9A+V2J2ImN/aWgVjfwsfL3E8YEACADTAg5+MW
9c7FrglZVFvKkP3rBZK0ISR+n0Lueri2z4ZD3//xxx/2fY7DDYg5GWJBU/452RYRtocBMXix
UzGuViiny3QCyeXh43FYlOUMyIQK91V+rpwu3VUr2Jr6c6Pd2XZscYABKcXsoTHUEvt91BiQ
mrKPifUA35/aTxvnQYnaeAYAeHam+Q4Dciq6QOUXuz0eYXCLasuCKvvXCySpR0j8PoV8wVzb
oITb5A5Jjj0MiO3XlKjxojJMW3m2iLCdDIhg61ozrpnxXwimWSytYqpFqFpC4WVeixKWPHx/
Z+LeltPQNyG1gq2xP/35F8SKiFdXVKLPSvl75Lj2dnbHbGOb0+TmkJbY7yPbbqE2Zux+2i+J
cVP8frWxHrA6duqbXN1L1MYzAMCzM813GJBTyQix3cmJhxyyf5tAksVcCV/ncCLpx/3333+f
ttztnRDdro9lpRgzILNgcmnuF39VNE4bQmBx3KbYqBefS/OZPqbuF4xcXuvHQMK+MP1g8tLy
XJMDoRamGkHlRfHUvyKCF3+LYl0f24+9oqtCsPX25/K4uN5RPFWJzVYD0h+zR8dQW+y3km+3
Uh8zB8a6IgZEMvNGRFLLOAdgQADgXcCAPIL3NSAjjBmQd6U1Bs6mPeYWINhO4GoxNBgzV4Z4
BoB3AQPyCLYNSHz1dZWqFqlW4dC3sEt9wv+PAgPSib0ye0UTIvE2+AgPgu0cLhNDO8TMlSGe
AeBdwIA8gte5AyKoKToaDMgIfWN7HDvVB8F2Io+OoavF8AEQzwDwLmBAzufY56cnFs8j114x
lAV+PiZMW8fLPkdTqltvveF5yN4VZJDhCSGeAeBdKM13GBAYQgIJAAAAAKAW1CMAAAAAAJwG
BgQAAAAAAE4DAwIAAAAAAKeBAQEAAAAAgJO43/8PdP7qZvZ3wWwAAAAASUVORK5CYII=</item>
		<item item-id="20">iVBORw0KGgoAAAANSUhEUgAAAyAAAABfCAYAAAAQ7KPhAAAAAXNSR0IArs4c6QAAAARnQU1B
AACxjwv8YQUAAAAJcEhZcwAAEnQAABJ0Ad5mH3gAABoeSURBVHhe7Z07luO2FkV7OD2GmsEL
PA2tNwgnL3eg2AOpzLHH4FWRQ2eeQT1cgBcEQAAEwI8oae+10C1RJL6XwDkkpfrxDQAAAAAA
cBIYEDB8ft9+/Pj+kUm3z2kXAAAAAIBGPm95bfnDiEsMCBjEgNzMvwAAAAAAB/F5w4CAggEB
AAAAgIPBgMAMBgQAAADgdfj6vn/oY08f3/evafOjwYDADAYEAAAA4FX4ut+86bDfxfi4G0ty
ATAgMIMBAQAAAHhJvu7fH1fReRgQmMGAAAAAwEkYQXw/SnR8mryv8rjRVRADwh0QuB4YEAAA
gBGe+WfsH1L3w8WwfPfhQt952Ejxp2x/ZrZJyg2eEf0fV+kQDAjMYEAAAABGuF3lyvIA59fd
mIPbGWWeVc6DEBOXMxrZ7UbjXSlGMSAwgwEBAAAYAQPSwYlX4r/uH6/7x5Q7DMjn7WL6DgMC
MxgQAACAETAg7XzeTnw0qiTSX4FGAxKZMPPZ7QqPYWFAYAYDAgAAJyACafGsevj3CiTFIjV6
Bj4nujaxvey6iJf1dc4jvfrv8t9TlNfLSxmre9hnPdqhrDWG+8HGU+m4Ddpm9y+y942Lp1SP
BgOy/O7InnG2AQwIzGw4SQEAAJowa40XvE6QRRpKhIkXS8maZD4r6P992FB2WcTHolNTmNe+
BmS9vJTxuuvnHdrBmoX8/kP94MesZkBG+nb0uBL94+Ko1KPBgFwWGTdTRwwIGCTIMSAAAHAg
X1+R2BXRGWkludprkr9DEopjI6wO+9lWYUPZJREffwchEKEHCcSR8sbrrts6tIMIz6LhGUXq
UTIL7k5Nb3fvawrH46BaDwwIvAZyQmBAAADgJCYREqGPm/gr24FIy5gAEXZ+v8Ualj5atbLG
dZYdUr6LEKP1nbPV+mdEpqlH2j2KE6ZzKu2XlpdjtO6mFt6A3INxqJVl+zZTXrUfVhk0IIX+
TfvWx0AYF5I2GKmWcSnWQ8GAwGuAAQEAgHPw4ioVSmoCDLMonZ6XT0xAKuJsnl4Uqvlw65ru
W33uvqPslFYR79odrrVazw4DIgJT6iYf6uvC+r0sb8l43ecr+a5f9X3FRBQMSLUfVtnTgHx9
f33l2jFt07pLvzf2W471cSnVI0DqkGtYafuVwIDAjAR6fZICAADYjUk8R6YgMAGCE2ou3e6h
CVBxNq9bzjRMYk2FeY9IbC57SZuIlzqnYnLAgHi0DyTl1u9ceUvG674cA+2zYr2bDIi+LqRF
5rV29hoQQdsV5qnbTIrq31tXoVbfkFw9AjAg8BpIoGNAAADgPKxpCAVdYgJSged1lRqMTLL7
iMCR9yVx3WB+imULyfEtIj7/87Nahny2ImaDMpzZMmu274fl+l38udvd6q4CeWlAfL+m/Wzf
57RG2A/TpmZqgl7y1c9a+7ck/HW7S6Mav3VcyvWYkP1zlShtvxIYEJj53/fPHz/NvwAAACcx
CRHPwgQIs/Cbd10RZ2pAei6sNZe9ZE3Ei2GIjvdlVYS3aUO2zEmo2n7T10k7y+UtGa+79s3S
gGTrbZFjzjQgpfIMpf61x1Tq4mOrv64947Jaj6c2IP8x7TJpegtvTeUkBQAA2B0nOmNBVhfd
4Wf+Ealg49f9Nom14Gq3fm7yqP4Rto6yU2oi3t2tmOqiye/fb0B8fpKHF8Pz+l0vb8l43VOB
PL2v5Ces3wmaNjUj5XaKdKE03lG7zGvZSfLx7Rqra++4ZOsRUmpbrc2XQdpmYnd6B2+NC4ar
hywAADwxXjC7NOukwDBIygmojGAMv6chaX58RVABN6Wi2BsrO6Qk4tP6pWVEojTNo1TmZIhc
PmYf//pztbwco3W3/SvHhvUp9nGAaVc8Tiv9UCMs26S0mZJvsemVMZ3rM+kiU87N9HWtrBoj
4yIs6hFSMhql7ZcCAwIeDAgAAMAItbsIV+f8uhvDdzujzLPKeRAYEHgNMCAAAAAjYEA6kTsK
/c9a9VH9fsULgAGB1wADAgAAMAIGpJ/q41Fb+TTi9vIifCMYEHgNMCAAAAAjRN81CdIzaOBn
rvu7UPwOyc/MNkkYEHgeMCAAAAAAcDQYEPBgQAAAAADgaDAg4MGAAAA8P8lPyqYp82hGdj8S
iUTamMpgQMCDAQEAAACAo8GAgAcDAgAAAABHgwEBDwYEAADaKP1y0s/MNkn8otJjGf1L3AA1
xuMKAwIeDAgAALRR+tsRz/z3MN6Op/h7EfB0NMUVBuSyyB/oUSd5u5vB1NeHzRUYEAAAaAMD
8gJgQOAIMCDPTvBLJjKhy4Dq62mPfcGAAABAGxiQqxP+GtrH9z03KBiQN6QhLqrsFVcYkAsz
D7IdRzUgh5kEDAgAALSBAbk2X/ebF4f2Of3cuGBA3o6muKiwX1xhQC4MBgReA3el5DUSADgw
IE+E1Q+Z9R0D8t6U4qKVTXGFAbkwGBB4DRDuAK8HBuSJEP0wfKUaPKa/7kd116fJ++wTpxQX
rWyKKwzIhcGAwPOD+QB4TTAgT8Tn7fsjp26bhCJYtor1VUTzjXwnYwOluGhlU1xhQC5L+CtY
Pz5uZlKfXpu0KWCKYEBgfzAgAK8JBuRZMGt7aUwwII0Yc3A7I67PKkeoxEUTW+MKAwIeDAjs
z5oBmY22i730jxrFZltiNPh8p4Xz3DLj/Fj74VnBgDwHn7fKuo4BaWPrnYIOZE08Y0iqcdHA
9rjCgIAHAwL7IyI7jwrxTMzJ5FUR6eGvcOzGKWXOj1WGifUfnpG3NiBGkF7lL4h/3sqP7URi
1sxxt3RHDEgTtT7enRPGZDUuVtgnrjAg4MGAwL6IuM4zmY/SBCUT2u0WGIJ48j/KgBxeZngV
TSZoLevgxQagGRHWGpcrRmLYgNjYzwi6jrIFd+eyVRim5j8+LroLunY+Sj27TJZebHGp+Up6
85eSXdvSaqd3drN9VRWKO/bZnnTFzx5tKGujvhgMKLXBsocWK8dcPS7C/qq1OUyZdlTjSnHt
xICAYY+gB5iRySmHm8AqsWYmL3tFJVxQgv0PMyAnl6kT+Vm39gGqRKJhEjAVETFkQPz5lYiW
zrKFIfFXOL8t5rNVzST13GA+NK2WY4/raVvv/hNRvxfY2md7Mho/W9ogeafHTGyLwdJxg2Pp
GY05RY/Pt7mJlriy5Zi+mN7BW+OCYTjgABJk0lviJrePuxH808S4mOjM5KW3dOfviJg0Lfw5
MxDtt4jj9CpYJs4HyswSLXSFsiaGFi+Ag/j6/IyEtT0PKmJ7+A6InQPiuO8texi5q2CSv/sY
lmHmgLWfWJVztl3IuXbM+6uwM2klk2Fh21M5oUUobuyz/RmIny1tkH7dPRaXbZjJ39FqZTTm
ZvSYDXqwJa5sORgQsLhgGA44gASZ9BZMAl2uIrpYU3MQxJ6ZvMJnSt1iPE+iqRmwi435TOc7
u79fMDR/N9nrvou7Dp1l5oknbp9HdiKe9l2dpAEexIqg3dOALFgpW8/jrEg3xxYPFSEq+0/z
UHR+rorp8hoZzRcmlcpP56ocaV6+fmGdJaX9LKKvdw1vEYqdfTaPjaS0Pg0Xg2rjZxmIny3j
LsdkYroag6vU2tBmQPaMuZhpbTJjcw/Gsv14Q0tc2XJM307v4K0pT64AJWRiylHa7haAJM6m
RcHPV2byCs2ATsg6EX58hGZgniznw4MJVxecNVHUVWYbfoHKTcS5fgC4ECJwahriSAOyVvZ8
fg4aEEMolO0FiUEhKsfZK+tSqL4unNtONNbO+6/vry+d08K2Tdu0fClnUZc24Roh+awd0NFn
qdi17fX11DFz7dd9FxeDauNnGYifI8bdt6delzy1NjSMo8aZ7KSvh2MuReNPxyYXjyu0xJXN
1/Tt9A5OJjwR9kkjJ4LigqE9SOHd0bjLUdpuJ/NFnLkJzs9XZvKKzYAwT4pRnPvJd5ns5GnL
M++zC0hAT5mClpudZHVhmlK6jz12y7kKcDASoysC4jAD0lD2fI5l8qkJ2ECICk6cuXS714Wo
Xa+rbQvni9xautJuj+YT7hvkXayD65OFoK/R0tfNfaZ1nNvuNM7UDp0z1+JjqwHJtWnDuEt9
1g1IMuenadGgWhtcXmvD4gjiYlPMhSzHUfurrU6GpnNYysGAPJSFCWke4QA9sbsDLcQFw0Dp
8OZI3Kbktjnc5BaFuY3fIHbN+6UZMGTjXCfLQuyrAVk7N7rKLOMmarevP7fjxprFJc7ryyyA
nHdwHSRGM2vBdC6owD3GgLSV7fbTc01fF1JYn0SIzvm4tJyX5jJrBsSd66befr5YtqH4U66L
tpXmNN2eqavFtWWTAVnUxdDaZ77ty2T3KV4M6hg/y0D8bBh39z6Tp8+jVJcaa21IPsuMy6aY
q6JxNuenBqQ5tqROywBNkHIwIA9nPxMyEmyKC4aBkuHNkZhNyW1T/MQ5vbeTWxjzJpazZkCw
i1gc5/5qVrBQSRkuy2Ch0TJy+XeWmcWeg1KWtC1TrsHXNUwFUQPwCFpFyxEGpF0wVcSfOV+L
S+hCiAoquHKiPkDmgVzb9LyXg6M5YGaejyay9VC0PoW+UCG/+Nz1SbUNKVLftQOa+6y13is6
ozZ+loH42TLudr9cnSsxuEq5DeXyAnaPuRDtlzk/Xbfq/RTQEldTOzEgF2APEzLmdpWGoAco
IDGrhK9LREI8iPVYoOfjMfeF8FTYx1dqdEKdUiIiRstcEpZjzkVzjOYrTUzr6NPAuQ5wBEvR
UhaDexuQnrLN3oMGpPDZJOLK5QnletvzWNpt8nfn9TyPLNZ23Xf6fInOI1KWeS2Vkvr5Y0pt
l+M61/AWodjRZ36OCzbOc6fWO/jc5LG48FMdd2EgfjaNuxyeibNaDK6Sb4OlYUz2j7mQMP6C
983HG1riyubrDUgQHEFyeWiFpuQrEm9fLe80XMPy1al99lgWAqW3Q5sdbo7r9gtcH4lXJXwN
AM9B3iCX14QhAzIJPs1fl7jesiOBlZaXFZuJvsmtravC19VzsU/YppvJIygj3y6TVgqa2zf1
gSkj/kOpmXqIEF1rQEpVKI71WdrmnotBlto4dMfPPuMu+6SPH1VjsEahDYrku1qfA2JuxoyR
tCcso6d9QjWuFKc5I7UQdmp8vBvIeVvNsDwQOQlzE5fpEP9FI9uxI671eOon75FgQGAbEq/h
/wDwuozfAXlirHa44jopemxA0zQJRbD9ezsjrs8q52BGDYgwi+A5oBeuLHSE9qScjnloMJdE
dGqeDJedSML+d+kcE4IBgW1IrIb/A8Dr8pYGRJCLnJdqY0bftIIBacf0VfF7gnux6SmWC7HF
gLgPJgEsJ5qccCuZqWg+74r9EqlDrnytW9oEe7dntZPcyV27HXwE55sQDAhsR2IVAF6ftzUg
woWEu2iF4apgQLpoejxqlAad/TRsMyAG+yiTCuB1YeoEc3wLMHycy6apQvFjXirwJbly4s9n
M2RFuDQsfO+R/Za3IFMhH7XF5nVd0X2uCcGAwHYkTgHgHOI19tz5O3qWP0g/M9skoXMfy1IL
TYmBgQ2Mx1XNgPgr/5LWni2cTEJYoBoFvRoi7/2VkdlU2EO82dEJNDElgenwd2T0td3fYLfl
JuA5r2V/uHr0nH/FztbUk1kD55kQDAgAwLOg5kOXHLtWvMPdBwB4AaoGJBG/tYktK/5nk7E8
tt2A2M+9AZmM0GJ/nYzHDMjxjzdtIzYhR5mEdQMy14FEIpFIR6V1dA1N18C+C2oAAI/Bac7s
bCeTmQjz8BZvdmKz5qB0h2Q2GvHx83a7DQOyijMhdYOwDRcMx+UPAADd6PoXLmDhUwFJeob1
DADenZIBkcnNT3azgF8KYPksNh9f9/tSxHrDoPvub0DctpyAXjcgy+1l0keiFqkns1Zs20om
by8wIAAAz4GuoUevCwAAR5AzICJ2K49MhZ9lxbh+LqbB76smQCfL2BTMd1k2GBBbx9xkHOZl
Xvs/BmKw+V5cdE9tP/6qFgYEAOBZ8OtvsCbLWnrENTAAgH2JDMgs1F1SMR+YD59u37fSnQCd
/YxwTv9yZyiiw0e7Pj6C12af8LNFWeFffTQpzFMm5KxQ94YlNii2nNXZWvvlEeJ8KvuUFQUD
AgDwTKQXAY+/UAUAsAeRAXkFpEG5uyA5ri+47eKyuBt1FBgQAAAAADialzMgBvvI0poJkYb3
fffjbNxdoDMNwb4GJLwqRyKRSKS2BADw+ryiAbHUxPS+QvsQTvnSecr+BmRPanW7/HjCMch5
wgPv8CoQzwDwNrysAXliTvvSeQoGBJ4MBBu8EsQzALwNGJCLsf1L55+30Tsn+xmQIx4jwIC8
EfYO4PRISu07UAg2OJrWWKxBPAMAJGBALsX2L51vMREYELgAcgfQizCJSXNOlEQZgg2OpCcW
SxDPAAAZnObEgFyAPb50bvMYNjAYEHg8X5+fUfxWYxrBBgfSFYsFiGcAgBwYkGsgC8+mL50H
f8NleAHDgMAFqYkyBBucyR7xRjwDABgwII9n+tK5NQ97pOEFDAMC10MeSyyGNIINTqQai40Q
zwAAAgbkwaR/fX57Gv/1rP99//zx0/y7HanH3mBA3pDo+fkMCDY4i7VYbIF4BgBwfP7HaEWT
prdwMu57H3kjMZrG16997oBIHY4AA/JuiDlfGVcEG5xCQyyuQjwDAHim+Q4DAgYMCFyHpp+T
RrDBCYz/tPkM8QwAEIABgRkMCFwDuTMY6TAzUWV1GYINDqY5FisQzwAACdN8hwEBw6sbkOn7
NtmfwJS29z7Gpt/f2X51NMT+LZigLvF3euJ6touV3rEd6Y8eyvVJ2+9Soe4Ngu2Y/jyLsZg9
PoaOif2ZXLvLMbON9n50KaxDeOw58QwA8BJgQGBmnwVeFtgjqNVtvd6BUFiIORE78/H6vZx1
HXCgCEt+GS2ty9f91l6mnORd46rtilOzLjJ1v7fsa9u4se9aBdue/XkaG2P20Bg6MPZr7d4j
ZiI2xrrg+7nnHCuAAQGAdwEDAjPbDYgs3kexzYA4rFBLRc2nEcyxynGiZFchEAvGVYyoud1u
gYCMRVe7eBwYUzMp+CvmoYht6g/Xd81dZ/PfEHMdBmSf/txCZwxMDMfsI2NoB7LtFrbGTMim
WJ/wx+1QJwwIALwLGBCYeVMDksE+NrGrEBgwICKM5ARVURS0sVU8Sjvix2/60UdIWvLRffv0
mxmT0b7uMSA79Oc2djQgGRYxe6EYGqHW7k0xU6En1j0YEACAfqb5DgMChuMMyL///vv93//+
dxJB9fTrr79OR8WcZ0DaruLbvKY6r2uGQQNiX87laN3bxKOMZ+FxlUiUSirXzYmy9cdeVLyl
eUb1l5R2lhVwHX0T0irYBvozrndav+mOQ/HzHEcakEzMHhhDYX4t3T9Ctd09MXNArEfYurh8
71v7BQMCAO8CBuQxDC10vdiFsaeM4wyImo8///zz+5dffrGvf/vtt++//vrLvpYkryX9888/
01ExpxkQ6bdVwSdIf7WKjXEDIkTi3hTWJB6t8MqVqfV2n/m8s42Y9m0SRbMo97urONP+zPat
K6OpiJQBAyKs9acKbM3a7u/rre1055buu37V/EADkuvXU2JocNwaqLe7NWaOivUAjXGTXAxo
mQPzOwYEAN4FDMhjcAvhgQbECofeMmThbBNIkneO3Ha5+xEaCzUgYkYEV8/1EDzLgLT/5r8K
jbwQigRfLtWERiIezQYv7iV9GCG7VkcnjNf7RQV0tj5FAZojY0CCPloTk0OP+bQKtq7+1DrP
7dY+skXpubVmCgybYmBiOGYPjaEDY3+i3u6xmNkv1gO8AZmP1fZ3x3RrPAMAPDvTfIcBeUlk
kd7fgKiISMltSxEzoseLKRH0/d9//23fW3RRDxbjMwyIfJ5d/zP1cf3l6r6uGTqvfi/EozCX
tzCWmfqVxaMSC9KF8LF5FuIn2x85AyKE9c71lft8FwOSrZehpz81j0yydewwIDGdMTCxJWaP
i6E5n2zZO1BvdyZmSmNv2RDra/h4mfsJAwIAsAIG5Hzcoi4L1OCC14ws0j1lyP7tAknaEJK+
zyF3PVzbZ8Oh7//44w/7vsThBsScDKmgqf+cbI8I28OAGLzYaRhXK5TzZTqB5PLw8Rg1Quob
l/F1v6/Uv2RAJlS4L+ru+nFId7UKtq7+1HEt9HGxHWscYEBqMXtoDPXE/hgtBqSl7GNiPcD3
p/bTynlQozWeAQCenWm+w4Ccii5QZQGwxyMMbpHuEUmyf7tAknqEpO9zyBfMtQ1KuE3ukJTY
w4DYfs2JGi8qw7SWZ48I6xSfJfEo2Lq2jGth/CPBNIulMKay8VcUg0oovMxrUcJSlj+uEPe2
Ph19E9Iq2Dr707c/aLOIV1dUps9q+XvkuP52DsdsZ5vzlOaQntgfo9huoTVm7H7aL5lxM4zF
eoAvQ/tp6puePJTWeAYAeHam+Q4DcioFIbY7JfFQQvbvE0iyWCvh6xK6wP/+++/Tlm97J0S3
62NZObYZkFkwuTT3i78qmqYVIRAdtyo22sVnLIjyx7T9gpHLa/kYSNgXph9MXlqeNDkryCS1
CCMviqf+FREc/S2KZX1sP46KrgbBNtqfaT/E9U7iqUls9hqQ8Zg9Oob6Yr+XcruV9pg5MNYV
MSCyvzciknrGOQADAgDvAgbkEbyvAdnCNgPyrvTGwNn0x1wEgu0ErhZDG2PmyhDPAPAuYEAe
wboBKV6Z09S0SPUKh7GFXeoT/n8UGJBB7JXZK5oQibeNj/Ag2M7hMjG0Q8xcGeIZAN4FDMgj
eJ07IIKaoqPBgGxhbGyPY6f6INhO5NExdLUYPgDiGQDeBQzI+Rz7/PRE9Dxy6xVDWeDnY8K0
drzsczS1uo3WG56HXZ7XB7gIxDMAvAu1+Q4DApuQQAIAAAAAaAX1CAAAAAAAp4EBAQAAAACA
08CAAAAAAADAaWBAAAAAAADgJL6//w9c45WOMnkj1wAAAABJRU5ErkJggg==</item>
		<item item-id="21">iVBORw0KGgoAAAANSUhEUgAAAyAAAABfCAYAAAAQ7KPhAAAAAXNSR0IArs4c6QAAAARnQU1B
AACxjwv8YQUAAAAJcEhZcwAAEnQAABJ0Ad5mH3gAABoiSURBVHhe7Z07lus2FkXfcN4YagYd
eBpaPQgnnTuo2ANR5thj8KrIoTPPoBoXf4AACIAfUdLea6FKokj8eAmcw4/04xsAAAAAAOAk
MCCguH/ffvz4/lFIt7tdBQAAAACgk/utrC1/KHGJAQGFGJCb+gsAAAAAcBD3GwYEHBgQAAAA
ADgYDAgEMCAAAAAAr8PX9+eHu+3p4/vzyy5+NBgQCGBAAAAAAF6Fr8+bNx36WYyPT2VJLgAG
BAIYEAAAAICX5Ovz++MqOg8DAgEMCAAAAJyEEsSfR4mOu8r7KrcbXQUxIFwBgeuBAQEAAJjh
mb/G/iF1P1wMy7MPF3rmYSPVr7L9WVgmqbTzlOj/uEqHYEAggAEBAACY4XaVM8sTnF93ZQ5u
Z5R5VjkPQkxcyWgUlyuNd6UYxYBAAAMCAAAwAwZkgBPPxH99frzujykPGJD77WL6DgMCAQwI
AADADBiQfu63E2+Nqon0V6DTgCQmTH12u8JtWBgQCGBAAADgBEQgLe5Vj3+vQFIqUpN74Eui
axPby26LeJlfQx752X+T/1Gi3JTd6rK5usd9NqId6lpjuh90PNW226Btdn+QvR0HVWr16DAg
y2dHjoqzQTAgENhwkAIAAHSh5hoveI0gSzSUCBMvlrI5SX3WEtKb2VB2XcSnotOlOK/jDEgw
CcfU3X0+oB20WSivP9UPfp+1DMhM385uV2M9Dso06tFhQC6L7DdVRwwIKCTIMSAAAHAgX1+J
2BXRmWglOdurkr9CEotjJawO+9pWYUPZNRGfPoMQidATBGJ89rtV3Hzd3bIB7SDCs2p4ZmmI
dFWSmLDR7t7bFM7GQbMeGBB4DeSAwIAAAMBJWBGS4G438We2I5FWMAEi7Px6izksv7VqZY4b
LDumfhUhxdU3ZOvqXxCZqh559zhicxHn59D53lSdN10BScnrrmrhDchntB9aZem+LZTX7IdV
Jg1IpX/zvvUxEMeFpA1GatmXS6r1cGBA4DXAgAAAwDl4cZULJWcCFEGU2vvlMxOQizidpxeF
znyYec2t27zvfqDsnF4Rb9odz7WungMGRASm1E0+dK/jPL3IDwasmI9lvu7hTL7pV/e+YSJ8
3XIa/bDKngZE9dpXqR12mau79Htnv5VY9mVOrR4RUodSw2rLrwQGBAIS6K2DAQAAYEeseE5M
QWQCBG9UVLp9xibAibMwbxnTYMWaE+YjIrG77CV9Il7qnIvJCQPicX0gyfaDbrfrkz0NSKnu
y33g+qxaXpcBCfUupkXmpbo5Rg2I4NoV5xn1dVL/0boKrfrGlOoRgQGB10ACHQMCAADnoU1D
LOgyE5ALPK+rnMEoJL2OCBx5XxPXdvuW+amWLWTb94j48tfPujLksxUxG5VhzJaas30/mPk7
vnKTJ9/W3eruBPLSgNTKMu9LWiPuB7uom5agl3zdZ739WxP+brlJsxq/+jXEeV9V62GR9UuV
qC2/EhgQCPzv++ePn+ovAADASVgh4lmYACEIv7DqijhzBmTkxFp32UvWRLwYg2R7X1ZDeKs2
FMu0QlX3m3s9YkAy5uvu+mZpQOp9JducaUBq5Slq/au3adTFx9Z4Xet9WWKlHk9tQP6j2qWS
fQtvTeMgBQAA2B0jOlNB1hbd8Wf+Fqlo4dfnzYq16Gy3+1zl0fwRtoGyc1oivmgK/PrjBsTn
J3l4MdwS9UfVPRfI9n0jP2H9SpBd1I2UOyjShdr+TtqlXstKkk/PPmvQ7ssShXrE1NrWavNl
kLap2LXv4K0xwXD1kAUAgCfGC2aTgk6KDIOkkoAqCMb4OQ1J6Vl+J+Bsqoq9ubJjaiI+r19e
RiJK8zxqZVpDZPJR6/jX+crbDMha3XX/yrZxfap9HKHalV+NafZDi7hslfJ2Sr7Vtjf2aaiP
1UWqnJvq61ZZLdb7ssyiHjE1o1FbfikwIODBgAAAAMzQuopwdc6vuzJGtzPKPKucB4EBgdcA
AwIAADADBmQQuaIwfq/VGM3nK14ADAi8BhgQAACAGTAg4zRvj9rKXYnby4vwjWBA4DXAgAAA
AMyQPGsSpWfQwM9c93eh+gzJz8IySRgQeB4wIAAAAABwNBgQ8GBAAAAAAOBoMCDgwYAAADw/
2VfK5qlwa0ZxPRKJRNqY6mBAwIMBAQAAAICjwYCABwMCAAAAAEeDAQEPBgQAAPqofXPSz8Iy
SXyj0mOZ/SVugBbzcYUBAQ8GBAAA+qj9dsQz/x7G2/EUvxcBT0dXXGFALov8QI9zkrdPtTPd
68PGCgwIAAD0gQF5ATAgcAQYkGcn+iYTGdBlh7rXdo19wYAAAEAfGJCrE38b2sf3Z2mnYEDe
kI64aLJXXGFALkzYyXo/OgNymEnAgAAAQB8YkGvz9Xnz4lDfp1/aLxiQt6MrLhrsF1cYkAuD
AYHXwJwpeY0EAAYMyBOh9UNhfseAvDe1uOhlU1xhQC4MBgReA4Q7wOuBAXkiRD9Mn6kGj+qv
z6O6667yPvvAqcVFL5viCgNyYTAg8PxgPgBeEwzIE3G/fX+U1G2XUATNVrG+imi+mWcyNlCL
i142xRUG5LLE34L14+OmBnX7WqVNAVMFAwL7gwEBeE0wIM+Cmttr+wQD0okyB7cz4vqscoRG
XHSxNa4wIODBgMD+rBmQYLRN7OU/apSabYnR6POdJs5HlGkwVzmPOaEAcCwYkOfgfmvM6xiQ
PrZeKRhA5sQzdkkzLjrYHlcYEPBgQGB/RLSXccK+EHMyeEWiPx/H4m/h2I0HlOmMDwYEnpG3
NiBKkF7lF8Tvt/ptO4mYVWPcLV8RA9JFq49354R9shoXK+wTVxgQ8GBAYF9EXJex5qM2QMmA
drtFhiAd/I8yIKeWKQLGloUBgcsQxeXa13NOGxARJ6XfDxgoWzAGvlcYhmcqTUq3S66Crgkn
qee0yTJj36o2E7ofSjZty/PMr+wW+6opFHfssz0Zip892lDXRmMxGFFrg2ZvLZbGXDsu4v5q
tTlOhXY048ph2okBAcXeQQ/vjgxOJcwA1og1NXjpMyrxhBKtf5gBOa1MOdY+vj/sQI8BgUuQ
iAYjWlrCcsqA+OMrEy2DZQtT4q9yfGvUZ6uaSeo5bT6CuFstx44R/W0bXd+S9HuFrX22J7Px
s6UNkne+jWVbDNa2m9yXRUZizmH7r9LmLnriSpej+sK+g7fGBMN0wAFkyKC3xAxuH59K8OtB
rjDQqcHLXdINz4ioZCf+khlI1lvEcX4WrBDnE2UWSSa6clkyad3uoU4YELgCX/e7jnWHPg4a
Ynv6CogeA1KBNVr2NHJVQSV/pTMuQ40Ba1+xao5d+2YQI1ZNWstjWtiOVq5HKG7ss/2ZiJ8t
bZB+3T0Wl20ImLlhNs5iRmIuYOZoDAiciAmGHWIeQCOD3gIr0OUsook1J8Sj2FODV3xPaTyI
ygSbmwFnGNx4p9f3E4bL3wz2bt2F6B8ss0w6cPs84oHYiwQMCFycFUG7pwFZsFK2O46LIl1t
W91UhKisb8eh5PhcFdP1OTIZL1TKy9f1van87THfaNoiL1+/uM6S8n4W0Tc6h/cIxcE+C/tG
Ul6fMO6VP1e09p9mIn627HfZphDTzRhcpdWGPgOyZ8ylhHnsM9qX/dsreuJKl6P61r6Dt6Y+
uALUkIGpRG25mQCyOLOTgh+v1OAVmwE3ILuB8OMjNgNhsAybm0FT5+cmnDVRNFRmH36Ccg2T
QdnXAwMC10YETktDHGlA1soOx8+kAVHEQlkfg5NCVB/X7jh3r+Mxzm8Xjvl629RaX25Mi9tm
l7nyk7HEYfJv91uG5LO2wUCfJWOvQotkX0/XftM3bt3F+Nfaf5qJ+Dliv/v2tOtSptWGjv3o
4kxWcq+nYy7HxZ/bN6V4XKEnrnS+qp72HZxMfCDsk2YOBIcJhu4YhbfHxV2J2nI9MC7izAxw
frxSg1dqBoQwKCZx7gffZdKDpy5PvS9OIBEjZQqu3OIgGwZ9new6reN9MQkDPJIOAXGYAeko
OxxjhXxaAjYSokJ8Fvn22Rai+vhtti0eL+wYp8cJN971ikGXT9y2KO9qHUz+Q2NJT19395mr
YxjfzZhn2+HGzLX4aO0/zUT8bNjvUp9yneMYzMb8PC0a1GqDyWtttxiiuNgUczHL/ej6qzuP
nrjS5WBAHspClPRHScAd2K2DchUTDBOlw5sjcZtTWmYwg1sS5jp+o9hV75dmQFGMczdYVmLf
GZC1Y2OozDpmoDbr+mPbNhYDAs+BiJbCXGCPBRerxxiQvrLNenLsSD5BZBVTXJ9MiIZ8TFqO
S6HMlgExx7aqtx8vTBu6jvlF22pjmltu0lIqmLaEfDqQsuOMFnVR9PaZb/sy6XWqJ4MG9p9m
In427HfzvpCnz6NWlxZrbcg+K+yXTTHXxMVZaLMzIN2xJXVaBmiGlIMBeTiLgFndcQV0EM4c
CA4TDBMlw5sjMZtTWubwA6d9rwe3OOZVLBfNgKAnsTTO/dmsaKKSMkyW0UTjyijlP1hmEX0M
SlnStkK5CeHz7kEd4AR6f/PgCAPS/3sLDfGnjtfqFLoQooITXCVRHyHjQKlt7riXjZMxQN7O
iEFXn0pfOCG/+Nz0SbMNOVLftQ26+6y33is6o7X/NBPxs2W/6/VKdW7E4Cr1NtTLi9g95mJc
v4Q6cAXkxdnDhGz7sZyOoAeoIDHriF/X8KYhi/VkeSUeSw+Ep9vlA60bUG3KRMRsmUvictSx
qLZx+S4PZwwIXI9g3C0NMbi3ARkpOxw/hTmvtV3tMyvi6uUJ9Xrr41zarfI3x3xpHAnH/Ho5
rm3qtaws9fP9Wmu7bDc4h/cIxYE+82NptDCMnaH9/nOVx+LET3O/CxPxs2m/y+aFOGvF4Crl
Nmg69sn+MRcTx1/0fvW4juiJK52vNyBRcETJ5OEqZFOxImb7a0ympmHl5rc+eyy5iBo2IUWX
38t1+wWuj8SrI34NAM/BYv7RqT4nTBkQK/hc/m6KGy3bCzBJeXlFsZnpm9Lcuip8TT0X68Rt
uqk8qmX0i8HQPtsHqoz0h1ILeYgQXcs4pykU5/os35cjJ4M0rf0wHD/77HdZJ9e2zRhsUWmD
Y2GkShwQcwG1j6Q9cRkj7ROaceUwmjNRC3GnptubhtTydAHwcAMiB2Fp4FId4h800h0741qP
p33wHgkGBLYh8Rr/B4DXZf4KyBOjtcMV50nRZxOapksogu7f2xlxfVY5BzNrQIQggkNAN12Z
Fv1nC+YSNRFdME+XHUji/j+zTzEgsA2J1fg/ALwub2lABNE7l2pj++RwEwxIP6qvqs8J7sWm
u1guxBYDYj6wAlgONDng6u5Drfvx/WEv8zzSgIhwL5XvBH3eBH21Z7WTzMHduhx8BOebEAwI
bEdiFQBen7c1IMKFhLtohemqYECG6Lo9apamzn4ythkQRXRVoyW+TfA7kZ4K5fh2Lp1shdLb
vMK2rpz082CGdN7SsPi9xxihXKfnQj5pi87ruqL7XBOCAYHtSJwCwDmkc+y543dyL3+UfhaW
SULnPpalFrKJHQMbmI+rlgHxZ/4lVe4t9I6tYECcUXBnQ+S9PzMSTIXe3JsdN4BmpiQyHf6K
jHut11foZaUBOOS17A9Tj5Hjr9rZLo1k1sF5JgQDAgDwLDjz4aYcPVe8w9UHAHgBmgYkE7/5
wJYYioIBseK+uG302ZoB0Z97A2KN0GJ9NxjPGZBjryxsJzUhR5mEdQMS6kAikUiko9I6bg7N
58CxE2oAAI/BaM7iaCeDmQjz+BJvPLDFy/NUNCEqhe3Dcr0MA7KKMSFtg7ANEwzH5Q8AAMO4
+S+dgMNdAVl6hvkMAN6dmgGRwc0PdkHAl862lNJiAPSGwd3Ktb8BMctKAnrdgCyX18lviVqk
kcx60W2r3Aa3GxgQAIDnwM2hR88LAABHUDIgInYbt0yV7zENIt+bDzENi1u03GCZmoJgZjYY
EF3H0mAc56Ve+x8DUeh8Ly66bduPP6uFAQEAeBb8ybBoTpa59IhzYAAA+5IYkCDUTXJiPjIf
PuVCNWwbG5D8lztjER1fQfn4iF6rddKrKzeVj3utUvyrjyrFecqAXBTq3rCkBkWXszpau7Y9
Qpzbsk+ZUTAgAADPRH5Fvjj/AQBcjsSAvALSoNJVkBLXF9x6cilecToCDAgAAAAAHM3LGRCF
vmVpzYRIw8ee/TgbcxXoTEOwrwGJz8qRSCQSqS8BALw+r2hANC0xva/QPoRTHjrP2d+A7Emr
bpffn3AMcpxwwzu8CsQzALwNL2tAnpjTHjrPwYDAk4Fgg1eCeAaAtwEDcjG2P3R+v81eOdnP
gBxxGwEG5I3QVwDtLSmtZ6AQbHA0vbHYgngGAMjAgFyK7Q+dbzERGBC4AHIF0IswiUl1TNRE
GYINjmQkFmsQzwAABYzmxIBcgD0eOtd5TBsYDAg8nq/7PYnfZkwj2OBAhmKxAvEMAFACA3IN
ZOLZ9NB59Bsu0xMYBgQuSEuUIdjgTPaIN+IZAECBAXk89qFzbR72SNMTGAYErofcllgNaQQb
nEgzFjshngEABAzIg4muXOyU5r8963/fP3/8VH+3I/XYGwzIG5LcP18AwQZnsRaLPRDPAACG
+3+UVlTJvoWTMc99lI3EbJqfv/a5AiJ1OAIMyLsh5nxlvyLY4BQ6YnEV4hkAwGPHOwwIKDAg
cB26vk4awQYnMP/V5gHiGQAgAgMCAQwIXAO5MpjoMDVQFXUZgg0OpjsWGxDPAAAZdrzDgIDi
1Q2Ifd6m+BWY0vbR29jc8zvbz47G6N+CieqSPtOT1rNfrGzZt6ad+/4yf70+eftNqtS9Q7Ad
059nMRezx8fQMbEfKLW7HjP7kcb6eizGfXlOPAMAvAQYEAjsM8HLBHsErbqt1zsSCgsxJ6Ij
bO+ey1nXAQeKsOyb0fK6fH3e+suUg3zDfnUCqtuAqLp/9hSm27ix73oF2579eRobY/bQGDow
9lvt3iNmGgzHuuD7ef4Y82BAAOBdwIBAYLsBkcn7KLYZEIMWarmouSvBnKocI652FQKpYFxF
iZrb7RYJyFR09YvHjftUC88RUWb6rrvrtHjbWL+ewnbrzy0MxoBlOmavEkOTFNstbI2ZGsOx
btH1ke12qBMGBADeBQwIBN7UgBTQZ0J3FQITBkREUCSKYoHTKx6lHUNiKkHi4eP7Q5/p7svH
nUEe6Tq9T2b7esSA7NCf29jRgBRYxOwlYmieVrs3xUyR8Vj3YEAAAMax4x0GBBTHGZB///33
+7///a8VQe3066+/2q1SzjMgfWfxdV62zuuaYdKA6JehHFf3PvFoRFVxvUSUSlrWTYTn7W7P
rKt11kSZMx95nkn9JeWdpQXcQN/E9Aq2if5M653XL/RL+fMSRxqQQsweGENxfj3dP0Oz3SMx
c0CsJ+i6mHw/t/YLBgQA3gUMyGMwYq0iDvdCT4wjZRxnQJz5+PPPP79/+eUX/fq33377/uuv
v/RrSfJa0j///GO3SjnNgEi/rQo+QfqrV2wMis9IPAqJuFeFdYlHLbxKZbp6m8983nEjvBAa
EWVhXZ+VE2euP4t9a+qz3ocFegXbYH86ge2y1uv7ert2mmPLrdvXPwMxYJmO2VNiaHK/ddBu
d2/MHBXrES7G/XauzInxvTeeAQCeHTveYUBOxkyEBxoQLRxGy5CJs08gSd4lSsvl6kdsLJwB
ETMimHquh+BZBqT/O//bIiwRfKXUEhqZeIzFkaQPJWTX6miE8Xq/OAHt65OI2RFRFtYNTQt9
tCYmh0Sfo1ewDfWnq3PoO9dHuih3bK3EkbApBizTMXtoDB0Y+5Z2u+diZr9Yj5A8dLtCP7n2
D8c0BgQA3gUMyCsjk/T+BsSJiJzSshwxI257MSWCe//333/r9xo3qUeT8RkGRD4vzv+F+pj+
MnVf1wwibvrqqFmIRyGUtzCWhfrVxaMjFaRuWy/SCskLqmJ/hPzS/ojrXeor8/kuBqRYL8VI
f7o8CknXccCApAzGgGVLzB4XQyGfYtk70G53IWZq+16zIdbX8PES+gkDAgCwAgbkfMKkN2IO
ZpBJen8D4pA2xOTvS8hVD9P2YDjc+z/++EO/r3G4AVEHQy5o2l8nOyLC9jAgCi92OvarFsrl
Mo1AMnn4eNwsymoGxOKE+6Luph+ndFevYBvqT7dfK31cbccaBxiQVsweGkMjsT9Hs90DMXNM
rEf4/nT9tHIctOiNZwCAZ8eOdxiQU3ETVF0A7HELg5mkR0SSrN8vkKQeMfn7EvKAuWuDI14m
V0hq7GFAdL+WRI0XlXFay3NEhO1kQARd1579Wtn/iWAKYqkcU+HzdUEWCy/1WpSwlOX7232e
1UnXZ6BvYnoF22B/+uMvihURq6aoQp+18vfIduPtnI7ZwTaXqY0hI7E/R7XdQm/M6PVcvxT2
W0L4vNt8CL4M10+2b2p1b9EbzwAAz44d7zAgp1IRYrtTEw81ZP0xgSSTtSN+XUNP/ir9/vvv
dsm3vhLilrvbskpsMyBBMJkU+qV6FnRFCCTbrYqNfvGZms/yNn3fYGTyWoqpuC9UP6i8XHnL
Jg+KMi+Kbf+KCE5+i2KZj+7HWdHVIdhm+zPdLq93Fk9dYrM/BgzzMXt0DI3F/ij1djv6Y+bA
WHeIAZHMvBGRNLKfIzAgAPAuYEAewfsakC1sMyDvymgMnM14zCUg2E7gajG0MWauDPEMAO8C
BuQRrBuQ/OzrInVNUqPCYW5il/rE/48CAzKJPjN7RRMi8bbxFh4E2zlcJoZ2iJkrQzwDwLuA
AXkEr3MFRHCm6GgwIFuY27fHsVN9EGwn8ugYuloMHwDxDADvAgbkfI69f9qS3I/ce8ZQJviw
TZzWtpd1jqZVt9l6w/NQvSrIToYnhHgGgHehNd5hQGATEkgAAAAAAL2gHgEAAAAA4DQwIAAA
AAAAcBoYEAAAAAAAOA0MCAAAAAAAnMT39/8BLBRAlx9HznwAAAAASUVORK5CYII=</item>
		<item item-id="22">iVBORw0KGgoAAAANSUhEUgAAAyAAAABfCAYAAAAQ7KPhAAAAAXNSR0IArs4c6QAAAARnQU1B
AACxjwv8YQUAAAAJcEhZcwAAEnQAABJ0Ad5mH3gAABokSURBVHhe7Z1NluumFkbvcO4Yagav
kWl4vUGk8/ppuJ2BVC/tjCGrWmmmlxnU44AOAgQI0I9le++1uNeWJXFAR/B9kuz68Q0AAAAA
AHASGBAwfH7ffvz4/pEpt89pFQAAAACARj5veW35w4hLDAgYxIDczL8AAAAAAAfxecOAgIIB
AQAAAICDwYDADAYEAAAA4HX4+r5/6GNPH9/3r2nxo8GAwAwGBAAAAOBV+LrfvOmw38X4uBtL
cgEwIDCDAQEAAAB4Sb7u3x9X0XkYEJjBgAAAAMBJGEF8P0p0fJp9X+Vxo6sgBoQ7IHA9MCAA
AAAjPPPP2D8k9sPFsHz34ULfedhI8adsf2aWSckdPCP6P67SIRgQmMGAAAAAjHC7ypXlAc6P
3ZiD2xl1nlXPgxATlzMa2eVG410pRzEgMIMBAQAAGAED0sGJV+K/7h+v+8eUOwzI5+1i+g4D
AjMYEAAAgBEwIO183k58NKok0l+BRgMSmTDz2e0Kj2FhQGAGAwIAACcgAmnxrHr49wqkxCI1
egY+J7o2sb3uuoiX+XXeR3r13+1/X1EuonMtZmUs9rDPerRDWWsM94PNp9J2G7TN7l9kr+dB
kVIcDQZk+d2RffNsGAwIzGw4SQEAAJowc40XvE6QRRpKhIkXS8mcZD5b0dLb2FB3WcTHolNL
uK+9DUhkPqZSE7vjsevnHdrBmoX8+kP94I9ZzYCM9O3odiXW8yBPJY4GA3JZ5LiZGDEgYJAk
x4AAAMCBfH1FYldEZ6SV5GqvKf4OSSiOjbA67GdbhQ11l0R8/B2EQIQeJRAT8alXwEcMyHrs
uqxDO4jwLBqeUSoi3dQkd2p6u/sIU1jvyzzVODAg8BrICYEBAQCAk5hESIQ+buKvbAciLWMC
4qv96RyWPlq1Msd11h1SvosQo/HOu9X4MyLTxJF2j6LGQkt+PW1/vd2jsZsovAG5B8ehFLNF
+jZTX7UfVhk0IIX+TfvW50CYF1I2GKllXy4pxqFgQOA1wIAAAMA5eHGVCiU1AYZZlE5X8BMT
kIo4u08vCmPxretWn7vvqDulVcS7dodzrcbZYUBEYEps8qG+TubvMP69DMgy9vlKvutXfV8x
EQUDUu2HVfY0IF/fX1+5dkzLNHbp98Z+y7Hsy5RSHAESQ65hpeVXAgMCM5Lo9UEKAABgNybx
HJmCwAQI3qiYcruHJkDF2TxvOdE9iTUV5j0isbnuJW0iXmJOxeSAAfFoH0jJzd9rnzvGY18e
A+2zYtxNBkRfF8pi57nYlF4DImi7wn0GfRnF3xurUIs3JBdHAAYEXgNJdAwIAACchzUNoaBL
TEAq8LyuUoORKXYdETjyviSuG8xPsW4h2b5FxOd/flbrkM9WxGxQhzNbZs72/VCav8P966K9
YleBvDQgvl/Tfrbvc7Fm4mymJuhlv/pZa/+WhL8ud2VU4xd/hjjtq2IcE7J+LojS8iuBAYGZ
/33//PHT/AsAAHASkxDxLEyAMAu/edUVcaYGpOfCWnPdS9ZEvBiGaHtfV0V4mzZk65yEqu03
fV1ppzcr0/uU8di1b5YGpNxXss2ZBqRUn6HUv3abSiw+t/pjLfdljpU4ntqA/Me0y5TpLbw1
lZMUAABgd5zojAVZXXSHn/lHpIKFX/fbJNaCq936udlH9Y+wddSdUhPxzgBMsWjx6/cbEL8/
2YcXw27+XtyBmPY/v18yHnsqkKf3lf0J63eCpkXNSL2dIl0oHe+oXea1rCT7aTlmFep9mSMT
R0ipbbU2XwZpm8nd6R28NS4Zrp6yAADwxHjB7MqskwLDICUnoDKC0ZuQqcRCWwXcVIpib6zu
kJKIT+NL64hEabqPUp2TIXL7Mev412blpH9bRPJo7GYNt20YT7GPA0yMqSGq9kONsG5T0v6S
/Wb7UKgc0zmeSReZem6mr2t11VjvyzyLOEJKRqO0/FJgQMCDAQEAABihdhfh6pwfuzF8tzPq
PKueB4EBgdcAAwIAADACBqQTuaPQ8/zSCNXvV7wAGBB4DTAgAAAAI2BA+qk+HrUVeRTt8iJ8
IxgQeA0wIAAAACNE3zUJyjNo4GeO/V0ofofkZ2aZFAwIPA8YEAAAAAA4GgwIeDAgAAAAAHA0
GBDwYEAAAJ6f5Cdl05J5NCO7HoVCoWwsZTAg4MGAAAAAAMDRYEDAgwEBAAAAgKPBgIAHAwIA
AG2UfjnpZ2aZFH5R6bGM/iVugBrjeYUBAQ8GBAAA2ij97Yhn/nsYb8dT/L0IeDqa8goDclnk
D/Sok7zdzcHU14eNFRgQAABoAwPyAmBA4AgwIM9O8EsmMqDLAdXX0xr7ggEBAIA2MCBXJ/w1
tI/ve+6gYEDekIa8qLJXXmFALsx8kO1xVANymEnAgAAAQBsYkGvzdb95cWif088dFwzI29GU
FxX2yysMyIXBgMBr4K6UvEYBAAcG5Imw+iEzv2NA3ptSXrSyKa8wIBcGAwKvAcId4PXAgDwR
oh+Gr1SDx/TX/aju+jT7PvvEKeVFK5vyCgNyYTAg8PxgPgBeEwzIE/F5+/7IqdsmoQiWrWJ9
FdF8I9/J2EApL1rZlFcYkMsS/grWj4+bGdSn16ZsSpgiGBDYHwwIwGuCAXkWzNxeOiYYkEaM
Obidkddn1SNU8qKJrXmFAQEPBgT2Z82AzEbb5V76R41isy05Gny+08R5dp1RfUz+8KRgQJ6D
z1tlXseAtLH1TkEHMieecUiqedHA9rzCgIAHAwL7IyI7jwr7TM7J4KUC3ZR0HAt/hWM3Tqoz
NTu5ugCegbc2IEaQXuXiweet/NhOJGbNGHdLV8SANFHr49054Zis5sUK++QVBgQ8GBDYFxHX
eSbzURqgZEC73QJDEA/+RxmQw+uMBmU1YKasDtQAJyHCWvNyxUgMGxA5D3J/P6CjbsGZ+VZh
OH+n0pV4u667khJnp8ma7/Q27F9p/lKya1u62+XFjkxfVYXijn22J135s0cbytqoLwcDSm2w
7KPFSjlXz4uwv2ptDkumHdW8Ulw7MSBg2CfpARQZnHK4AaySa2bwsldUwgklWP8wA3JynTqQ
n3VrH6BKJBomg1wREUMGxJ9fiWjprFsYEn+F89tiPlvVTBLnFvMxlfVzXvqgp229609E/V5g
a5/tyWj+bGmD7DvdZmJbDpa2GzyWAWM5p0z9V2hzEy15ZesxfTG9g7fGJcNwwgEkyKC3xA1u
H3cj+KeBcTHQmcFLb+lGA+k08efMQDzgpnmcXgXL5PlAnVmiia5Ql6DrnTp7A5T5+vyMhLU9
Dypie/gOiB0DYoHVW/cwclfBFH+nM6zDjAFrP7EqgrPrlE2EWOtFh2Fh2zuetAjFjX22PwP5
s6UN0q+75+KyDTP5O1rNDObcjJujMSBwIi4ZhhMOIEEGvQWT8JariC7X1BwEuWcGr/CZUh1A
bTGDWmoG1DDoeGfX9xOG7t8N9rruYjDurDNPPHD7fSQDscagZXWcBngEK4J2TwOyYKXu+RzK
7MdsW9xUhKisP41DtujKa0LUxp2fI6PxwpR8/ZmxLkO6Lx9fGLOUtJ9F9PXO4S1CsbPP4vEt
jafhYlDt+FkG8mfLcZdtMjldzcFVam1oMyB75lzMPI/dg2O5Fk9ES17ZekzfTu/grSkPrgAl
ZGDKUVruJoAkz6ZJwY9XZvAKzcA8iLry8RGagXmwnDd3g6bdn044a6Koq842/ASVHYg1bimc
d3A9RODUNMSRBmSt7vn8HDQghlAo2wsSg0JUtrNX1qVSfZ2c03VRHvL1/fWlY0PYtmmZ1i/1
LGJpE64Rsp+1DTr6LBp7DVYk+zhjMazrLi4G1Y6fZSB/jjjuvj31WPLU2tBwHDXPZCV9PZxz
KZp/emxy+bhCS17Z/Zq+nd7BycQJskcZOREUlwztSQrvjuZdjtJyO5gv8swNcH68MoNXbAaE
eVCM8twPvstiB09bn3mfnUACeuoUtN7sIKsT01SKA7Huf8t5C3AADQLiMAPSUPd8jmX2UxOw
gRAVwqvIt3tdiNr5utq2cLzIzaVrnyu5cSHYthiD65OFoK/R0tfNfaYxzm1zGmdqh46Za/mx
1YDk2rThuEs86wYkGfPTsmhQrQ1uX2uHxRHkxaacC1keR+2vtpgMTeew1IMBeSgLE9J8hAP0
xK6dlKu4ZBioHd4cyduU3DKHG9yiNLf5G+Sueb80A4ZsnutgWch9NSBr50ZXnWXcQO3W9ed2
5Zx263DewZUQAZTJyelcUIF7jAFpq9utp+faivgL40mE6LwfV5bj0lxnzYD489iPF6VzOoxb
F6VtK41pujwTq8Xte5MBWcRiaO0z3/ZlsesULwZ1HD/LQP5sOO7ufe546j5KsdRYa0PyWea4
bMq5Kppn8/7UgDTnlsS0TNAEqQcD8nC8UNGyeuAy2CQcOREUlwwDNcObIzmbklumpKLbDm5h
zptczpoBwU5icZ77q1nBRCV1uF0GE43Wkdt/Z51Z7DkodUnblvUuB3G3zsjpDnAUrX/z4AgD
0v73FiqiypyvxXNqIUQFFVwr56KMA7m26XkvG0djQJ50/Fui8RT6QoX84vOB8UTiXduguc9a
417RGbXjZxnIny3H3a6Xi7mSg6uU21CuL2D3nAvRfpnX17lrLVU8LXll6zE5Mb2DB7KHCdn2
x3Iakh6ggOSsEr4u4U1DkuvR8kI+5r4QHm+XXqnRAXUqiYgYrXNJWI85F802ul/bRD8BB+sM
n68A+zMb94mKGNzbgPTUbdYeNCCFzyYRV65PKMdtz2dptz/H3TiiY0t60aF+JVnHEanLvJag
JD7fr6W2y3adc3iLUOzoMz+WBgvnsVPjDj43+1hc+Kked2EgfzYdd9k8k2e1HFwl3wZLwzHZ
P+dCwvwL3q+e1wEteWX36w1IkBxBcfvQgKYSBBJN3qsVnoVrWD6a2mePJRZCA/2ZdfmtXLdf
4PpIvirhawB4Dhbzjy3lOWHIgEyCT/evU1xv3V6ASUnry4rNRN/k5tZV4eviXKwTtulm9hHW
4cWhljaxOrdv6gNTR/yHUjNxSF1rDUipCsWxPkuPZc/FIEvtOHTnzz7HXdZJBXw1B2sU2qAs
jFSOA3JuxhwjaU9YR0/7hGpeKU5zRmoh7NR4e3cgw2W5g75a59HYzs8MXKZD/BeNbMeOuNbj
qZ+8R4IBgW1Ivob/A8DrMn4H5Imx2uGK86ToswFN0yQUwfbv7Yy8Pquegxk1IMIsgueEXriy
qILA1T40mUsiemmerjuQhP3vyjkmBAMC25BcDf8HgNflLQ2IIBc5L9XGjL5pBQPSjumr4vcE
92LTUywXYosBcR9MAlhONDnhVnamovm8K/ZLJIZc/Rpb2gR7t2e1k9zJXbsdfATnmxAMCGxH
chUAXp+3NSDChYS7aIXhUDAgXTQ9HjVKg85+GrYZEEP0HNmKMNV1kwrDx7nCz+PHvFTgS3H1
xJ/PZsiKcGlY+N4j6y1vQaZCPmqL3dd1Rfe5JgQDAtuRPAWAc4jn2HPH7+hZ/qD8zCyT8ira
6llZaqGpcGBgA+N5VTMg/sq/lPKzhanJ8HWqUdCrIfLeXxmZTYVd35sdHUATUxKYDn9HRl/b
9Q12WW4Anve17A8XR8/5V+xsLT07a+A8E4IBAQB4FnTu1SnHzhXvcPcBAF6AqgFJxG91YJsN
xWwCgmWLbefP1gyI/dwbkMkILdbXwXjMgBz/eNM2YhNylElwyVDb9xwDhUKhUI4q6+gcms6B
fRfUAAAeg9Oc2dFOBjMR5uEdjvrApgNieLdEl6Xbz8vtMgzIKs6E1A3CNlwyHLd/AADoRue/
cAILnwpIyjPMZwDw7jjNuTQgMrj5wW4W8GsCuGgCvGFQc7K/AXHLcvGtG5Dl8jLpI1GL0rOz
VmzbQmN3BBgQAIDnQOfQo+cFAIAjyBkQEbuVR6b0MxXi89UWJ/S9/hbT4PejJkAHy9gUzHdZ
NhgQG2NuMA73ZV77PwZisPu9uOie2n78VS0MCADAs+AvhgXztcylR1wDAwDYl8iAzELdFRXz
gfnwxQhVbwK0JOLfCOf0L3eGIjp8tOvjI3ht1gk/k7pu4V2H8K8+mhLuUwbkrFD3scYx2npW
R2vtl0eI86nuU2YUDAgAwDOR3pE//kIVAMAeRAbkFZAG5e6C5Li+4LaTy+Ju1FFgQAAAAADg
aF7OgBjsI0trJkQa3vfdj7Nxd4HONAT7GpDwqhyFQqFQ2goAwOvzigbEUhPT+wrtQzjlS+cp
+xuQPanFdvnjCccg5wkPvMOrQD4DwNvwsgbkiTntS+cpGBB4MhBs8EqQzwDwNmBALsb2L51/
3kbvnOxnQI54jAAD8kbYO4DTIym170Ah2OBoWnOxBvkMAJCAAbkU2790vsVEYEDgAsgdQC/C
JCfNOVESZQg2OJKeXCxBPgMAZHCaEwNyAfb40rndx7CBwYDA4/n6/Izyt5rTCDY4kK5cLEA+
AwDkwIBcA5l4Nn3pPPgbLsMTGAYELkhNlCHY4Ez2yDfyGQDAgAF5PNOXzq152KMMT2AYELge
8lhiMaURbHAi1VxshHwGABAwIA8m/evz28v4r2f97/vnj5/m3+1IHHuDAXlDoufnMyDY4CzW
crEF8hkAwPH5H6MVTZnewsm4733kjcRoGZ+/9rkDIjEcAQbk3RBzvnJcEWxwCg25uAr5DADg
mcY7DAgYMCBwHZp+ThrBBicw/tPmM+QzAEAABgRmMCBwDeTOYKTDzECV1WUINjiY5lysQD4D
ACRM4x0GBAyvbkCm79tkfwJT2t77GJt+f2f71dEQ+7dgglji7/TEcbaLlf5jG8Wxuygqx5O2
35VC7A2C7Zj+PIuxnD0+h47J/Zlcu8s5s5VSrq/nYtiX5+QzAMBLgAGBmX0meJlgj6AW23rc
gVBYiDkRO/P2+r2cdR1woAhLfhktjeXrfmuvU07yzuOaE03NusjEfm9Z17ZxY9+1CrY9+/M0
NubsoTl0pAGptHuPnEnYlOuC7+e+cywLBgQA3gUMCMxsNyAyeR/FNgPisEItFTWfRjDHKseJ
q12FQCwYVzGi5na7BQIyFl3t4nHgmIqg8m0PxGBTf7i+a+46K9425FyHAdmnP7fQmQMTwzn7
yBzagWy7ha05E7Ip1ydsPLLdDjFhQADgXcCAwMybGpAM9qrorkJgwICIOpQTVEVR0MZW8Sjt
GP9ZZodeIW7Zj67bp9/MMRnt6x4DskN/bmNHA5JhkbMXyqERau3elDMVenLdgwEBAOhnGu8w
IGA4zoD8+++/3//9738nEVQvv/7667RVzHkGpO0qvt3XFPO6Zhg0IPblXI/G3iYe5XgWHleJ
RKmUQmy6XoMoUvGW7jOKX0q6LyvgOvompFWwDfRnHHca33THofh5jiMNSCZnD8yhcH8t3T9C
td09OXNArkfYWNx+71v7pTWfAQCenWm8w4CcjBNrBXG4F3Zi7KnjOAOi5uPPP//8/uWXX+zr
33777fuvv/6yr6XIayn//PPPtFXMaQZE+m1V8AnSX61iY9yACJG4N5U1iUcrqHJ1atzuM7/v
pBGRaDWlrY3JuirOtD+zfeviWd9/hlbB1tmf2nbdtV3fx63tdOeWrrt+1fxAA5Lr11NyaPC4
NVBvd2vOHJXrAZrjprgc0DoHxncMCAC8CxiQx+AmwgMNiBUOvXXIxNkmkGTfOXLL5e5HaCzU
gIgZEVyc6yl4lgFp/83/ugiLBF+u1IRGIh7NAi/upXwYIbsWoxNV6/3ixVc2nrmN6/vKGJBw
+xUxOfSYz6ABqfenxjy3V/vIVqXn1popMGzKgYnhnD00hw7M/Yl6u8dyZr9cD/AGZN5G29+d
0xgQAHgXMCCvjEyo+xsQFREpuWUpYkZ0ezElgr7/+++/7XuLTurBZHyGAZHPs/N/Jh7XXy72
dc3QefV7IR6FUCAlxzUTX1k8KrEgLQsfrTeoM9sfOQMihHHn+sp9vosBycZl6OlP3Uem2Bg7
DEhMZw5MbMnZ43Jo3k+27h2otzuTM6Vjb9mQ62v4fJn7CQMCALACBuR83KTeOckNIZNpTx2y
frtAkjaEpO9zyF0P1/bZcOj7P/74w74vcbgBMSdDKmjqPyfbI8L2MCAGL3YajqsVyvk6nUBy
+/D5WGlEWYiGlAzIhAr3ReyuH4d0V6tg6+rPFRFabMcaBxiQWs4emkM9uT9Gtd0dOXNMrgf4
/tRtVs6DGq35DADw7EzjHQbkVHSCKguAPR5hcJN0j0iS9dsnXokjJH2fQ75grm1QwmVyh6TE
HgbE9mtO1HhRGZa1ffaIsJ0MiGBjbTmuheMfCaZZLGlOLa/eunXa2qj9YV6LEpa6fH/r50lM
Np6OvglpFWyd/enPvyBXRJi6qpZ9Vt2/R7brb+dwzna2OU9pDOnJ/TGK7RZac8aup/2yPG7j
uR7g69B+mvqmFHuN1nwGAHh2pvEOA3IqBSG2OyXxUELW7xNIMnkr4esSdvI35ffff5+WfNs7
IbpcH8vKsc2AzILJlblf/FXRtKwIgWi7VbHRLj69+LUlv03bLxi5fS0fAwn7wvSD2ZfWZ5u8
ELYdOeS3nbYRERz9LYplPLYfR0VXg2Ab7c94uzTuJJ+axGavARnP2aNzqC/3eym3W2nPmQNz
XREDIjvzRkRKz3EOaMhnAICXYBrvMCCn8r4GZAvbDMi70psDZ9OfcxEIthO4Wg5tzJkrQz4D
wLuAAXkE6wYkvfq6KE2TVK9wGJvYJZ7w/6PAgAxir8xe0YRIvm18hAfBdg6XyaEdcubKkM8A
8C5gQB7B69wBEdQUHQ0GZAtjx/Y4dooHwXYij86hq+XwAZDPAPAuYEDO59jnpyei55FbrxjK
BD9vE5a17WWdo6nFNho3PA/Fu4IcZHhCyGcAeBdq4x0GBDYhiQQAAAAA0ArqEQAAAAAATgMD
AgAAAAAAp4EBAQAAAACA08CAAAAAAADASXx//x95ho6p5MDO5AAAAABJRU5ErkJggg==</item>
		<item item-id="23">iVBORw0KGgoAAAANSUhEUgAABB4AAABfCAYAAABP7QTpAAAAAXNSR0IArs4c6QAAAARnQU1B
AACxjwv8YQUAAAAJcEhZcwAAEnQAABJ0Ad5mH3gAAB9LSURBVHhe7Z0xluM2EobnOHOGvoED
X0NvD+FkcweKfZDOHO8Z/Dpy6Mw30KIAFgmAAAiQIEWyv+89zKhJCigWClT9JUr68QIAAAAA
AAAA2AkKD3AiPl+PHz9ePxLt8TkcckquajcAAAAAAEA9n4+07vlhhE9pH4UHOBEi4B/m36tx
VbsBAAAAAAA28vmwxYUkwz4KD3AiKDwAAAAAAABcCgoPcC0oPAAAAAAAAMz5ej0/9OMLH6/n
17D5DFB4gGtB4QEAAAAAACDm6/kYiw32uxQ+nq/T1B4oPMC1oPAAAAAAAABQ5Ov5+jiT/qDw
ANeCwgMAAADAaTDi5rlXgvNp+j7TreJQhlg4F1J44I4HgLVQeAAAAAAQ3v5T3bsLG/m8+sk+
p34B3hIXxEJXsj85+TOxTVpqco2Y/ziTwyg8wLWg8AAAAAAgPN76bqYRgo8jxj9qnPtwfFwQ
C4cgxZ2UcE9uN9rjTHc7CBQe4FpQeAAAAAAQ3iosDnw39ev5cdxdHDfg8LggFo6hofDw+Tih
7qDwANeCwgMAAACA8M7Cw+fjwNvec4ILkhwdF8TCQVQWHoLijNn3OMvHLSg8wLWg8AAAAABv
QJL72eep5XPn3ueso9/NDz6nnUu4N1AWmJJ7TONP70j3sDmf17jnrxCi1r+5563No3I+MIjQ
SW3fgfDz+ku+2T4/2+OixddXiQVD9y+oLMRXibV2RAWGEW97GGvSVvh/Lyg8wLXYcLF5K1e1
GwAAAOzr+CjmnNgI8mdPxM5Em9mXy7W3kheYoSDS1s1mKwzTec0qsTnaUhKbrQJq2Qcq0vYu
PFisz2S8yvPYMD/r40L3N+Ssl4gFYe3zcizHV5oNdlQUHk6NzG3OzmEfhQc4EbJYGy6Gp+Gq
dgMAAMDr6ysQciKogvxZ3sE0bbwjwhd+RhTs9RODOYEZfg7eE0i+0VtsFpGQFbdrKQky9258
TrOkqPHBuQsP6+dnfVzotoac9QKxIKwqghSoWmMJNtmRKzDktp8NCg9wLWRhU3gAAACAN5FK
nkUkipCQfbEASYhEES3jcbP8IL7VPp8/5N/ZDtHxArMbbQ6Q5yTGns5rjbBaKTaNLcntESkf
hIWH0O/JYkRhLO1L2/w4FaeVvtkwP+vjQm18vJ5ejObO2XKBWIjnZvSj71tpGwooyTUWkbIj
3Bb6fRaDFB4AjuSqAv6qdgMAAIAyioQ4eVaRaJgE1yAcIpEYCxTb5yh4VPy6nEGPzb0jXysw
nd1RHtJg84yM2JzsP1/hIeUDnc/Jvwv5Wm4sEX7iP9mpj2f9SN8NvtkwP+vjQm1Un1TYfPpY
+Hp9faXOY9imtsu8VfotRXKNBeTskKF1ft3zP58ZO8TG1Inntp8NiZWcncM+Cg9wImTBlhb1
Wbmq3QAAABAwCMugGOCJREEFrbSHERGTSFThMeUETnQMQmTou/ad1zqBKWMmRFy1zQmqxKY+
zrSZAMnYadlaeEj3HRQerO8XcrXFsXR+pcV96b7cOUZsmJ/1caE2TrbruNnzvkQspHyv20wL
7G+1VSjZ65OywxHMb87XFB4AjkQW7BUF/FXtBgAAgBhbLPDFSiQSY/Ey5tpaWEg0e4wk3/J3
TjgOz9eiR43AzP7UYa3NQjSu+zuV12gfNSIspiTepF/dtyAMEz7J+cAXe9pCXVQ/lisgGZ+M
cxz7Jy86Z/4VNszP+rhQGyfbg+KMcMlYyPlet7sWzn092TU2m9flGCj6S45JGZnbfjYoPMC1
+O/r54+f5t+rcVW7AQAAYEacQM9EojCJmunQgvAQtPCQFHJzlgSmiOEgz/ftrLY5hRx3pNjM
jWcwPivZWvJBIKpH3xdsz42lolF2jgIytndh7mM2zM/6uND+J9sX73iwzzl7LOh5ZfqsmfsM
xTU2o2SH7jMt5+zLFx5+Mef3S2bu3D4KD3AiChebU3NVuwEAACDECapQbJQFqb9vfJfd2/j1
fAxCxHsHV/ebPh4ZJVMSmO4d+KEvbf7xDTanSL/Lu5PYLAmrrNhc9sHs3fwlAZoZaxxH+h77
iPO+kuhMsGF+1sdFbOPwd6E/4fyx4J+XeSwHST/jea2zdXGNzUjYMW6XeNH9/l0SHrlzL/nk
VOh5pnD7KDzAiSgF7Jm5qt0AAAAwCVLXphzfKxRISyX/CTE0Fh+GFoqMSXzYVhAyOYEZ9z82
a8g6m2eYY2JxFAixBbEaMIhpfW48tvSbtSdja9kH9gBvuxOc4XMSIjTnF9/+hzlmfCwHR/7W
lvXP9vlZFxf2CPdc/3xq5vHksSBM9gz5uBnnYeaqNFaJZV+mie2Y+jHx9gyvM7O+xDep/nPb
T0dJD7l9FB7gRFxVwF/VbgAAADgrpXe298cI5McR4x81zn04Pi6IhUOg8ABwJBQeAAAAAIT3
Fh4M8q7x7LaAzhQ/Mw8p3hIXxML+UHgAOBIKDwAAAADC2wsPhuKt71uRj0NcQlCdi3fFBbGw
MxQeAI6EwgMAAACAEHwXhNfQ6t8b4uL6ZL9D4mdimzQKDwC9ofAAAAAAAABwLSg8wKWg8AAA
AAAAAHAtKDzApaDwAAAAcC+inw+MW+IW4uRxNBqNRnt7y0PhAS4FhQcAAAAAAIBrQeEBLgWF
BwAAAAAAgGtB4QEuBYUHAAAAaOeIb/rn1wTgHWR/AYHAgx1YH28UHuBSUHgAAACAdh4fz9fX
8HgvjhgDoIqv5+uDwgMcRVW8UXiAS9FHwH89P8bq3ONpFoo+3u36TOEBAADgnVB4gG8FhQc4
EgoPcD96CXjvG7QlSZDFoo+HI/pC4QEAAOCdUHiA++D/EszH65kKOgoPERU+uy1bz71XvFF4
gEvRv/Bg14gWHnYrDlB4AAAAeCcUHuAufD0fo/izn7dPxR2Fh4Aqn92UrefeL94oPOyGqwqd
q10fCg8AAADQDoUHuCU2h03kmBQe8uR89h3Yeu6b4o3Cw27cQ+ifDQoPAAAA0M7tCw8ml3nu
lWh8mr6pqJwTyWFXvwP9Tcn5LMXd1lXLuafYFG8UHnaBosNeUHgAAACAdt5ZeNj9Zza3iolF
JG/a53Px63+aDyyfj9dHamKqhOA3JeezmAuvqyy1555jU7xReNgFuWDCHvQR8P6vWvz4eJhE
YXqh27QYs1B4AAAAeCdvLTzsLV4e+5/bceMYEM2VmPwyF1v4MEPBZwE3XFfV555ja7yV9JDb
h4JewVLhYRK+zvlxtTcUvzIR3v6dLiLH2SDVPa+vpm9XLQXsmbmq3QB3YLjm7Jr4A8DZ2Vf8
O3Jj7Dr21ncwG5D89RAti2iu4vNRyC3xYZKiz3xuuK6qzz3D9ngr6SG3j8LDCkRQp1EBn3C6
TNgoxue33/nfKLobh9qgvqDwAAB7odcZ0yg8AHxr7lp4+HwceKv2UWJ2yzhGMN7lYxqluQ3E
qvHXIz7wqLm6EIs+87jbumo59xR94q2kh9w+Cg+NSIKbZkiAc5Mik/h4eMI/DPijCg/H2aCC
oGVhlwL2zFzVboB7IC+YFB4AboiITM1ZFtb4oviXxDmVk3QYI729fAdocCdqNqHP5xfu+S05
1kDOD5YV+Yznv+p3kKtETAIZa/R1D/+WCe8WbvB19ZcKunOIzYvvUk6OXfTh/r5ZRdMabDuH
Kp+NXGBdRYTnV/DFbL/vx9I5+y1xHlVrtnSebh+Fh0ZkQlK4SSsElZkwWz3yF5d3/GGFh8Ns
kACT/lsW7/aF+R6uajfAPaDwAHBDgkR3yCkKiW+x8DDmPVFO0mmMurGlRbmC2VfM5cW+TH6x
SiDl/DAiPmjs06DCZdfCgzwn5ect/q3BzkGLr1t9uM7nVT7c2zct5GIvOI/EGtzjHOycnn9d
zWiORWXwa+acq6iJNztObgy3j8JDIxJYc9yEfjyNsLcTm5hcM2F624pNkvW44SKaEv3BcbOJ
jCuBFcG0woYkwUUgN7YGecviKAXsmbmq3QD3gMIDwP34+vwM1vTSOi+Kf4u8Voc5Sa8xyoUH
+bk+FQym+ceavKz4U36Sby2eVytzP0yk34Ff4ojCg4yRfMoW/9Ygttq+6/LZ1cK11ek1Ptzb
N82sWIN7nMNF1tWMxlicENvkeRu0Sk282XFyY7h9FB4akaCfMQhxqcQ6Z2tRwHO+mTD/8zJ6
kbbNTGQs+rUwoHNsjx8XifbvAk+PXbzgN9qQJgzesY9ZMOpxLYujFLBn5qp2A9yDJbEAADdg
QZytKTzMWDnGYuFBdg65YpAzLQmnjEDSvK9dgAglPxQEkrEl5xrNBV0eqjmqvy0iJ2KyYxTy
rC3+NQS5sGnz8WVs2bfs67iv0Q7fNmnxnIo/WvPInA99Gn0zxZW02J5wXpMithAjjhVrcOP8
JpG+zrKuPHrGYog+z+g8b46X7AmoiTc7Ti6O3T4KDwlkMlLktrvFEDl6WCDjHJkJ80W/BqFO
/seHL/qnAJme7gLF9qeLr/RCl6LJhjrGRToLxjWLoxSwZ+aqdgPcA3sdar0eAsClkKS8lPf2
KDysHaOq8GDwhZ0V5EvCKSOQpvztQIFkbMn5RgXTVGRYyItyIiY3RtYPhi3+FTvkeBlUH8/s
lnOp8fXX6+srdeywTe2XcWbnUidMA3I+9Gnwje7XLu2cjnZqvDnf6LGzolIhRhyl2HPM1uCW
+c1xpnWlaPzJQfp4dSzG6PN0zlb0UxNvtt/cunf7KDxEaECnyG23AZwJjnGOzISFol+YAiGY
/DHg5s0GjB3P/J27CPvB69Nig5Drx6KLc2izY7TflsXhgjI1Wox/8enTWhexT73dANAfez3I
XQ8B4PpIPrKQ9G4uPGwYo7bwIKhIl/Z4LginKoEU5WNxS+ZnOT8UBFJBVAaFB5s7LuREOV9n
xihe47f4d0RzVmnpfL4uT0wd6/WdjRPn95mQL1ERr/W+URunc3d59nAedk5L9g8UYsQh4xT8
mDqnLvMbcaZ1NcOLl02x6DOfX/VjnU2Gmniz4+TWvttH4SGDTEZMapvDTWgwH3aReoFh/p6L
foMu5iCIFgJLFkxpf44mG/K4YHXHjgWA5AJstbEUsHNmxYfq1ePReO5p2uwGgL5QeAC4M5K0
J15jh9dvFWvbCg/bxmgpPLixptxlnjt6AtT+ncovtI81ucuSH3RfaOeseefsi0FtxZRMzsse
UDdGS+Eh7rPoX4PLJY2Ph31NYm/WX+5Y3Z6wyeJs9u1aZPThQOLcqn0znvu82WNUd8zmoD5G
HCvWYMv85oh9Y/9+17oaSMzXplgsos+b+tM1Wx1zYtOis2WclF8Ft4/CQwaZjJjUNmUMluFv
O6HRBSEp+gW7oMMgGi/i3qKVMVyX3qLTMUr9K402JAkWQ8IOZTyuZXGUAjaN8/tgQ8qOGqyt
rYvYp91uAOiHvV7mklIAuDS1v7e/pfCwdYy2woMgtri8pZy25PKLvQRSIZ8xeWLO1kDE1Lw5
JnlXqrPcGNJnzsdb/Ku5qhwU5Lc+2leNrxeOzfrGzWfR1picD32qfVNr90Kum5u/ERknPUZ2
DW5aPznk+SdZV0r3WPTR50396Zqt9l9NvNlxcufp9lF4KCAToviPc4zFAmne5ATbMxOS+mLH
8HlxVUqDaGgLL7hrbZjjj2sC3zxH+3Wn7BUj/LaYEAilgM3To/hQm3SkWWc3AGwlug6uShYA
4KxMb7gMFITN2sJDjzHKhYdMf4O4yI2lpPOTnQRSSVwU/KI55pinmmOL1+TcONkxCjZv8O+Y
P8r8jTbH+Zy+ztT42j/WPJbBxY4xPnLzJs9rzCNLc6U0+GbUCd7GSRd4ub3uN33M3szMzp+S
nsfiGtwwvyVOs64G+seiT/y84e/SdSumJt5sv7k4dvsGNZ0Wi65/NXZo1sj4+NABo/NMq76F
44SI/Yr/GPaiFLBl4iJNc/EhWVGtZb3dAAAAMGf2um5b/rW2KP4HkaL9aIrQa4z09ihXTuUl
i0LNYI6Jc2k/z24WD/o80+KxZwLQJ2frKJKkOT0Q+jUhknIipuAP6TPc18G/vj8e5tigr7Q2
WvL3NDdDHJkxHqbvkt+tD4uGJsj50LLON/F6aH7Ds+TvTOzl12Cn9ZPDPPcU60rZIRYnzNzJ
sf4YLecnFONNKekhty9Q077Dw77dCc/H0yCcX1Q0kK5ceBDkHPz/YU9KAbtM+YK5J9vsBgAA
gG0UCw+daCs89MLk4I/9z+24cQxVIibCiqY75lqisRLFmSXW+BA8briu9mSPwoMwibdpEeQr
NRQeoCfbBfx7ig8UHgAAAN7JfQsPBpP0L36P11Y23fnZyFrRLHcGHDDPxyFFh9QbuxVQeNjO
3dbVnuxVeHA7BuEmi1sWeXYgPfYdhQe3WEu3xPVCzgOOoI+AP7740MduAAAAWMetCw+Gqtu1
11LM9Xdgi2i+keCWfHX1qVB46MKt1tWe7Fd4MIijRuFWElS1hQctEvjb7EHzbSdE7IMj6Cfg
jy0+UHgAAADwP7J7xBtDPuObZlHrmffnxviZ2CYNXTjPx8aGc6rBh3Ak6+NtbeEhKBSUPndU
W3iwW8yx+90ZkXWSNhbnBegr4OOY2K/40NduAACAq6FFB0237GvwrW6LBwCAPCU95PZl38oP
RFv2hUM6kWOWCgp5Q8Lj3st4vrTdWpn+Aj4sPuxVHFi22/cBjUaj0WhXastoPji9FsaFCAAA
uDMlPeT2JV9N5MVCCgH+LXPpFw59oSkUHj7KfYSFh8xHMuCeyOeFZK7HwFgW8GtwMbZX0UHY
x24AAIDTMXvtNui2RCOXAwD4DqwpPARfHuEXAlIdLRce7AuT94IUFx/CwoPdskrEjePlWjww
nJAdBLz9HpF5fPZlB7sBAAAuQz4fBACA70BJD7l9YeFBRNrsYxX6YmJavG8sKCwUHtwG93d0
bFB4sP0h4L4vnQX8EJ/7v9vS2W4AAICLMeZ9Xq4od87yvg8AwHeguvAQfsRhKg54RYexSYfx
8UMbXmz8j2hIkxed8I6EqfiQulOh7kVKbUDw3YeeAn6Ij0MyHgoPAAAAcU7HxywAAL4L1YWH
9xHc8ZC5KwK+C/0EvI2r7Jei9obCAwAAAAAAfFeuVnhwGyg+VOB81NbOTx8B7+64ObIQ0Lfw
kJo7Go1Go9He0QAAAJY5e+FhLDJIc4WG8DY9ig857pkMdBDwNqaOjpv+hQelZ7+1vGNMgMsg
1xg+tA7fAWIdAACqOXvhAVZxz6KDsFHAH/ZlkjEUHgC+DYgx+C4Q6wAAUA2Fh1tC4SHF9i+T
/HysvVOiX+Ehntt3FAHeMSbA27F3Sw1325W+HwYx1o9an8NED58R6wAA0B0KD7dEkoV7sl7A
b/8yyS3FAwoPAJdG7pYaBZasZ3M9yQkuxFgfWnwOjh4+I9YBAGAXSnrI7aPwcEEoPIT0+DJJ
28fqwsU6u1NQeAA4nq9P+ZHoieL1ADHWhSafg6WHz4h1AADYBwoPt+O+RQdhhYCXxGjTl0kO
H9FY887RCIUHgFtRElyIsX3Ar+308BmxDgAAXaDwcDsoPHgMXyZpiwY92uoEi8IDwJ2Qj25l
LweIsV0o+hyS9PAZsQ4AAH2g8HA7YmEq/Pvvv6///Oc/oYjOtN9++2141hlpEfDenQqd2vpf
w/jv6+ePn+bf7YgdPhQeAA4m+Ax8AsRYf5Z8DnN6+IxYBwCAXnz+YnTMLxkNQeHhksTCVNCi
w//+97/Xr7/+ah///vvvr7/++ss+liaPpf3zzz/Ds85IfeHBfi51OLdebX1+1VIwySM2xFB4
ADgSKWguxD9irDMVPoeIHj4j1gEAoCPF1wwKD6clJUCF1Ha528EvKGjhQYoQgjzO9Xc++gj4
46HwAHAHqn5SFzHWlfU/Y/x96eEzYh0AALpC4eF6lAoFSwUEKULo86UYIejff//9t/373FB4
iKHwAHAMchdV8HppXkCTr5+IsW5U+xxGeviMWAcAgO4UXzMoPJyalAhNbfORuxziQoP+/eef
f9q/zw2Fh5i6fofvu0j+JJrY5mJAWk0OWR5zGEv7HMaULygbt5kWfl9GaEN9Iuv7Vcfd693R
lA/3j0f/I0Ol7xjxj2v9+bx2pvPeZ15TRHG1yzzn5zM+T9cyc18hxo7z2x6su560nnOTz5P4
83mX60N5HSz7zPdz2rbesQ4AAGApvWYM+yg8nBRJBmJS23zkiyM1kVD8bXJHxLnZI5E7gj52
p+Z3uV8v0ZwJBUlip+ereF3KI8tjDolxqpPoV0biQ76ej3pRIBeowI49hUXBh/ac9hIzDhUC
pcKDYudwz8LDzO+GnvO6iM5Fo8+Njc9ESM7oMZ+1YuxQv/Vi4/XkqHO+/fVh5ToQxjkoXccr
qY11AACA0mvGsI/Cw4mRREfxH+fQZO+PP/4YtrzsnQ+6XT9+cV4k2eqQLB3Odrtz81vbb1KQ
fhoxFmbJ+aKBx5bCw+Px8IRHmDTXi473xEFW1NtEvsWeUKAtsV/hoc2OrN+7zWsNawSXi8lq
fdQ8nxENhYfj/JajNQYcq68nh5zz1a8PNaxZBwPWHnluB5soPAAAQC0UHq6NJG6K//i+vCeh
3M52u3PzW9tvrSC1InchkSyPmRAbiogOyZLl4mIT3zD5rRUdYmONCO9NyYd2X3UC3ib2zlJ4
yPq907zW0S641H/V02Nom8+IWjF2qN9ydCw8JJhdTw445+tfH2qg8AAAABej9Jox7KPwcHIk
cfP/vzcUHmL6Fh5c0WApj9xceLAPjT02+TVtsKtOdIgv58m2399eeXDRhzaZr53jLYWHwb/D
ucYCq26elRY70n63dJlXQyBGpaVsaxNc6ru4z8BOaXHQNM1nRK0YW+G30O7YvjA26oRlWywq
dXHm7Alc0StWstzg+rDDOgiwtrh+n1v9UhvrAAAApdeMYR+Fh5MjCYP//72RZKucvDmhsSIZ
a8Embi1jLNu9RG5+uxYe5LwWxUSfwoMQiEJzfJXosEl5KRF/k7AYxq8bu03shYUHu8WMlY6/
qnkeabAj63dDj3kd/KdjjH3MHKrH1a6/IR7Nc8auVHipn5Jx3zKfEbVirNFvKp61a3v8aLee
p/OLHrv8zn9bLCqrryddYqXA5a8Pe60DD41/01x8bOirNtYBAABKrxnDPgoPF0ASiO+BJEjl
JNklaisSqFpsYts6xrLdSm4uc9t7Fh5qf/u9V+FhPNb60yTBRgAtje8EVWp8TZ7TyX0gcFKt
InmuERY5obdlfH3uJBLy/l+a57V25P1u6DCvMW68lD06z7Xrb7Jl6mqKlbXzWaRWjDX5TW2e
5kB9ZIfS69LCGhf2XwuO5PVkh1jxycfpNOep03v39SFHv3XgMRYeJj+F15gGamMdAACg9Jox
7KPwcAEkYfgeSLKVF13HIXb0LzxokhtTmt9ehQfZn7wWaJLq7exXeBA0gZYW+TQx9lph0YN+
wkJ8VB/Hoyj4GERI4RyX5jmk3o683w0d5nUiFKLzY7TftKid9zv1F3bl25fyZ8t8RsQvrLnz
bfGb9pFo1saGwkNIWywqS3Em++c+NbSc8xIJv+bjdBojaVcHyj5JxFMuLiwb1sESYyxNfqLw
AAAAu0PhAa6FJFv5JNklnSuTsSbEjpYxynbHyDn4xH/7dCk8mMUeJ8Slnx7sW3gwjIlwhU+t
wEqNr4n4e4VF3dhtYm98N1Y6H32VHqtsY0yDHVm/G3rMq8Gdpzt2XMuzk9R5rl1/k4BLzo09
r1R/LfMZMbx4LtLkt4Xzzp7HEm2xqKy+nnSKlSzZOL3O9WGfdeAx+lr9tLBGStTGOgAAQOk1
Y9hH4QFOhCRbpSRZE6h8MjaKuFyrSqLEjpaEb8nuELHDJ/7bp7Zfe96ppNgm6pEPFvrsXngQ
rB01Ps35XhPx/YRF1oeCTeZr57hN7I0xqyc2ztncD7sVHrJ+N/SY10AMTUJoFkfjcTWxIkx9
PT7NY1HA0sfoI90f9dc0nxHDi+cijX4b48CbX5lvN1TCZ6X+R+R57ee5+nrSeM7tXPz6YI9T
nyXmVBmPW+Gv2XMH31RfNzxqYx0AAKD0mjHso/AAJ0ISpFLylhER3SmIsCRLds+RZFPxH8cs
9zsl3K5Ndo/vpsVtIZFcU3gYRZNt6efXfrGc9BXfEhycy5oEukjeh4odvzoBrxd78RzJEKEv
Q1vs8dXn3yY6U37vN6++j805medov86tngjzW825jmJ48JWI38djEF+uJeOpej4jKsTYWr+F
z4vtjuK0Kg7aYmA2RsP1pF+slEnFaWDbqa8PO64DRQoP0tlYgJDWEgMeFB4AAKAWCg9wLSQp
KyVImpTNE7++iB0tYyzZPUeSQcV/HNPabw/WFB760ur/vWmf371oKzy0cja/78XG+USMvRmu
D4dBrAMAQC0UHuBaLCVwy4WH+B3DWatKoloT23WJp9jj/5/iHQlt1RzsnYzad+vOIC5kbve7
fbuVfQsPhtP4fS86zCdi7P1wfTgGYh0AAGqh8ADXYknA3+eOB0GLISVOW3gYbN9VBK/0az/e
Pf7EvreSx5znvPvS6bwQYyeB68PuEOsAAFALhQe4FuVE7hDxFXwutvadLLF7eo7flp4vx5RY
2+8W3jEmwBnJ3kHFYoCbQawDAEAtza8ZFB7gfHyDd5AiZJECAAAAAADcEgoPcD6+X+EBAAAA
AADgtlB4gPNB4QEAAAAAAOA2UHiA87H+uxIAAAAAAADgfZS+/4HCAwAAAAAAAADsxOv1f7lU
UZ4vrk7jAAAAAElFTkSuQmCC</item>
		<item item-id="24">iVBORw0KGgoAAAANSUhEUgAABB4AAABfCAYAAABP7QTpAAAAAXNSR0IArs4c6QAAAARnQU1B
AACxjwv8YQUAAAAJcEhZcwAAEnQAABJ0Ad5mH3gAAB9+SURBVHhe7Z0/luymEofvcu4aZgcO
vI0+bxFOXu6gYy9kMsdvDT4dOXTmHcyjQCBAgAAhtaT5vnO4d6alhqIopPpV/5kfXwAAAAAA
AAAAO0HhAU7E59fjx4+vH4n2+JxOOSVXtRsAAAAAAKCez0da9/xQwqd0jMIDnAgR8A/179W4
qt0AAAAAAAAb+Xzo4kKS6RiFBzgRFB4AAAAAAAAuBYUHuBYUHgAAAAAAAJa8vp4f9uMLH1/P
1/TwGaDwANeCwgMAAAAAAEDM6/lwxQb9XQofz6/T1B4oPMC1oPAAAAAAAABQ5PX8+jiT/qDw
ANeCwgMAAADAaVDi5rlXgvOp+j7TW8WhDLFwLqTwwDseAHqh8AAAAAAgvP1Pde8ubOTz6if7
nPoFeEtcEAtDyf7JyZ+Jx6SlFleJ+Y8zOYzCA1wLCg8AAAAAwuOtr2YqIfg4YvyjxrkPx8cF
sXAIUtxJCffk40p7nOndDgKFB7gWFB4AAAAAhLcKiwNfTX09P457F8cNODwuiIVjaCg8fD5O
qDsoPMC1oPAAAAAAILyz8PD5OPBt7znBBUmOjgti4SAqCw9BcUYde5zl4xYUHuBaUHgAAACA
NyDJ/eLz1PK5c+9z1tHfzQ8+p51LuDdQFpiSe8zjz69Ij7A5n9eY53cIUe3f3PN686icDxQi
dFKP70LBjgXb12d7XLT4+iqxoBj+BZUt6+rRa0dUYHB4jwfxoVuH//eCwgNciw0Xm7dyVbsB
AABA38edmDNiI8ifPRG7EG3qWC7X3kpeYIaCyLZhNmthmM5rusSms6UkNlsF1LoPrEjbt/BQ
sRYpNqxPf1zY4w056yViQeh9Xo7Odd1iR0Xh4dTI2ubsnI5ReIATIZu14WJ4Gq5qNwAAAHy9
XoGQE0EV5M/yCqZq7h0RvvBTomCvPzGYE5jh5+A9geQbvcVmEQlZcdtLSZCZV+NzmiVFjQ+O
KDxUrUWKDevTHxf2sYac9QKxIHQVQQr0rusmOyg8AByJbGwKDwAAAPAmUsmziEQREnIsFiAJ
kSiixZ23yA/it9rn84f8K9shdrzA7EabA+Q5ibHnefUIq06xqWxJPh6R8kFYeAj9nixGFMay
fdmWOy+5Fik2rE9/XFgB/fh6urVcsfUCsRCvjfOj71tpGwooNeuasiN8LPT7IgYpPAAcCYUH
AAAAeA9OJMTJsxWJillwTcIhEomxQNF9OsFjxa/JGey5uVfkawWmsTvKQxpsXpARm7P95ys8
pHxg13P270q+lhtLhJ/4Tw7anzP9JNcixYb16Y8Lmb83jvu9sJ6nj4XX1+uVmsf0mLVd1q3S
bynW1zVnhwxt19c8//OZsUNsTE089/jZkFjJ2Tkdo/AAJ0I2bMXF+nRc1W4AAAAImIRlUAzw
RKJgBa20hxIRs0i0wmPOCYzomITI1HftK691AlPGTIi4apsTVIlN+3OmLQRIxk7N1sJDum87
Zyvmc99V4Fgdy66vtFRfpTlGbFif/riw9s+223Gz875ELNh5+X3ax1QL7G+1VSjZ65OywxCs
b87XFB4AjkQ27BUF/FXtBgAAgBhdLPDFSiQSY/Hicm1bWEg0fY4k3/J7TjhOz7dFjxqBmf1T
h7U2C9G45vdUXmP7qBFhMSXxJv3aYyvCMOGTnA98sWdbqIvqxzIFJOUTt8ZL/2TXIvavsGF9
+uPCCuPZ9qA4I1wyFuy84j7t46aFa19P/brm7FBM5xb9JeekjMw9fjYoPMC1+O/Xzx8/1b9X
46p2AwAAwII4gV6IRGEWNfOpBeEh2MJDUsgtWROYIoaDPN+3s9rmFHLekWIzN55C+axka8kH
gah2vi/YnhvLikY56ARkaG9xLVJsWJ/+uLD9z7avvuNBP+fssWDnlemzZu0ztK1ryQ57TLWc
sy9fePhFze+XzNqZYxQe4EQULjan5qp2AwAAQIgRVKHYKAtS/5h7ld178PV8TELEewXXHld9
PDJKpiQwRRAZMeU1//wGm1OkX+XdSWyWhFVWbK77YPFq/poAzYzlxpG+XR9z3re6Fik2rE9/
XMTCePp9xdbzx4I/L/WznCT9uHn12dq+rgk73OMSL/a4/y4Jj9zcSz45FXaeKcwxCg9wIkoB
e2auajcAAADMgtS0Ocf3CgXSUsl/Qgy54sPUQpExiw/dCkImJzDj/l3ThvTZvECdE4ujQIit
iNWASUzb58ZjS79ZezK2ln2gT/AeN4IzfE5ChOb84tv/UOe4n+O/WuC17IS2r09fXOgzzHP9
+dSs48ljQZjtmfJxNc5DrVVprBLt62qI7Zj7UfH2DK8zi77EN6n+c4+fjpIeMscoPMCJuKqA
v6rdAAAAcFZKr2zvjxLIjyPGP2qc+3B8XBALh0DhAeBIKDwAAAAACO8tPCjkVePF2wIGs/Zd
CLDgLXFBLOwPhQeAI6HwAAAAACC8vfCgKL71fSvycYhLCKpz8a64IBZ2hsIDwJFQeAAAAAAQ
gu+C8Bpa/XtDXFyf7HdI/Ew8Jo3CA8BoKDwAAAAAAABcCwoPcCkoPAAAAAAAAFwLCg9wKSg8
AAAA3IvozwfGLfEW4uR5NBqNRnt7y0PhAS4FhQcAAAAAAIBrQeEBLgWFBwAAAAAAgGtB4QEu
BYUHAAAAaOeIb/rnrwnAO8j+BQQCD3agP94oPMCloPAAAAAA7Tw+nl+v6ee9OGIMgCpez68P
Cg9wFFXxRuEBLsUYAf96frjq3OOpNor9ebfrM4UHAACAd0LhAb4VFB7gSCg8wP0YJeC9b9CW
JEE2i/15OmMsFB4AAADeCYUHuA/+X4L5+Hqmgo7CQ0SFz27L1rmPijcKD3Apxhce9B6xhYfd
igMUHgAAAN4JhQe4C6/nw4k//Xn7VNxReAio8tlN2Tr3cfFG4WE3TFXoXO36UHgAAACAdig8
wC3ROWwix6TwkCfns+/A1rlvijcKD7txD6F/Nig8AAAAQDu3LzyoXOa5V6LxqfqmonJOJIft
fgX6m5LzWYq77auWuafYFG8UHnaBosNeUHgAAACAdt5ZeNj9z2xuFROrSN60z+fi+/80H2g+
H18fqYWpEoLflJzPYi68r7LUzj3Hpnij8LALcsGEPRgj4P2/avHj46EShflGt2kzZqHwAAAA
8E7eWnjYW7w89p/bceMoEM2VqPwyF1v4MEPBZwE33FfVc8+xNd5KesgcQ0F3sFZ4mIWvcX5c
7Q3FryyEd3yni8ixNoT91XdXCtgzc1W7Ae6AvKKgrjW7Jv4AcHb2Ff+G3Bi7jr31FcwGJH89
RMsimqv4fBRyS3yYpOgznxvuq+q5Z9gebyU9ZI5ReOhAxHQaK7gTTpcFK4hx/xtFd+MQGyYR
4I2TGisNhQcAaMFec1Wj8ADwrblr4eHzceBbtY8Ss1vGUYLxLh/TKK1tIFaVvx7xiUet1YVY
9ZnH3fZVy9xTjIm3kh4yxyg8NCIJbpopAc4tiizi4+EJ/zDgjyo87G6DX0GUILVjVW24qwr4
q9oNcA/khknhAeCGiMi0ecTKHl8V/zonSYiNAWOkH49fiAnHDt6Jms2R8vmFeX6HeMr5QdOR
z3j+q34FWWyoygsjZCzn6xH+XWPK7adWPb/qLxU0c4jNi9+lnFznog+P8E0HTXuwbQ5VPnNc
YF8tyMdiee6+H0tz9ltiHlV7tjRPc4zCQyOyICnMohWCSi2Yrh75m8s7/7DCw8E22GCuu1iP
2Jjv4Kp2A9wDCg8ANyRIdKeku5D4FgsPLu+JEupBY9SNLS3KFdSxYi4v9mXyiy6BlPODQ3zQ
2KeiLddTBH6vRJ6T8vMW/xaZ4iFq6/21+rDP51U+3M03HeRib20P7jGHi+yrmd5YtNjnp+dc
RdWelXFyY5hjFB4akYVeYhb046mE/RQMi8VVC2bftqKTZHvedBFNif7gvMVCxpXAimDqsCFJ
cBEoj922gUsBe2auajfAPaDwAHA/Xp+fwZ5e2+dF8a+Re3WYj4wao1x4kD/XJ0Jnypn8c1Ve
VvxTfpJvrc6rlaUfZtKvwK9xROFBxkg+ZYt/C0gszOOZPF/3v2J3t3BtdXqND3fyTT8de3CP
OVxkX1l6Y3HGPmeDVqnaszJObgxzjMJDI7LQCyYhLpVY42xbFPCcrxbM/7yMvUjbwIlFv954
6phdY32+2yS2fxPg9tzVC36jDWnC4HV9JINxOnc1UC2lgD0zV7Ub4B4sEhUAuB8r4qyn8LCg
c4zVwoMcnHLFIGdaE04ZgWTzvmaBqyn5oSCQlC0519hc0OShNkf1H4vIiZjsGIU8a4t/FUEu
rFpujnFeniLuy9nh2yYtXlPxR2semfOhT6Nv5riSFtsTrmtSxBZixNCxBzeubxLp6yz7ymNk
LIaIbdKn0nneGtc/X1ETb3qcXBybYxQeEshipMg9bjZD5Ohpg7g1Ugvmi34bhHbxPz580T8H
yPx0L8js5ivd6FI02VCH26SpYEz5pUgpYM/MVe0GuAf6OtR6PQSASyFJeSnvHVF46B2jqvCg
mIXNJMjXhFNGIM3524ECSdmS840VTHORYSUvyomY3BhZPyi2+FfskPNlUPtzxm4zx1Ku9/p6
vWTecp7v3+kxa7+Ms5hLnTANyPnQp8E39rjtUs/X2WnjzczfnrsoKhVixNCxB7esb44z7SuL
jT85yf7cHYsxNi7tmqXidIWaeNP95uwyxyg8RNiATpF7XAfwwtFmUd0aqQULRb8wB0Kw+C7g
lk0HjB5P/Z67CPvB69Nig5DrR2M359QSY+W/ZCVHKWBD/IvPmNZqq0+93QAwHn09yF0PAeD6
SE6xkvRuLjxsGKO28CBYkS7t8VwRTlUCKcrH4raYU8kPBYFUEJV2TlYMrr56n/N1ZoziNX6L
fx1+LpyyfSV2HLYf/1yv72ycGL8vhHyJinit9421cZ67ybOneeg1Ldk/UYgRw4ofU3Masr4R
Z9pXC7x42RSLPsv1tX6ss0lRE296nNzeN8coPGSQxYhJPWYwCxqsh96kXmCo35eiX2E3cxBE
NkAygSUbpnQ8R5MNeUywmnNdASCcvNpgYV8vdXFYj+1SwC5ZFB+qd49H49zTtNkNAGOh8ABw
ZySnSNxjp/u3FWvbCg/bxmgpPJix5txlmTt6AlT/nsovbB89ucuaH+yx0M5F8+bsi0HbiimZ
zEufUDdGS+Eh7rPoX4XJJZWPp2MpsZf904uL/nL5u308YZPG2OzbtYrz4URibtW+cXNfNn2O
1R2LNaiPEUPHHmxZ3xyxb/Tv79pXE4n12hSLRWz8zf3ZPVsdc2LTqrNlnJRfBXOMwkMGWYyY
1GMWFyzT73pBowtCUvQLekOHgeQu4t6mlTFMl96ms2OU+rc02pAk2AwJOxSpG1D2hhFQCtg0
xu/eOKubIoGeU89GtrTbDQDj0NecqmsMAFyN2kR7S+Fh6xhthQdBbDF5SzltyeUXewmkQj6j
8sScrYGIqXlxTPKuVGe5MaTPnI+3+NfmtHJSkN/OzLn3RHI8ix03M/esb8x6Fm2NyfnQp9o3
tXav5Lq59XPIOOkxsntw0/7JIc8/yb6yDI9FH+uvuT+7Z6v9VxNvxXmaYxQeCsiCWPyfcwSC
21ucUIinFyT1xY7h8+KqlA2iqa3ccHttWOKPqzaYeo7tV6Yc2+xaVWSXAjbPiOJDXwXR0mc3
AGwlug52JQsAcFaWiXZe2PQWHkaMUS48ZPqbxEVuLEs6P9lJIJXERcEvNvdzeao6t3hNzo2T
HaNg8wb/uvxR1s/ZPOdzi/zSnjsdX2LvSWKr+lkGFzvcc3LrJs9rzCNLa2Vp8I3L370HZ11g
7faOqz4WL2Zm18+SXsfiHtywviVOs68mxseijx+X3u/Vz1fUxJvuNxfH5tikpr2A8prp3xo7
NWdk+Lhvi++c6rdwnBCx3+L/DHtRCtgyi4JH65WoumqYot9uAAAAWJJ+ISN/ry2K/0mk2H5s
ijBqjPTjUW6dyktWhZpCnRPn0oEIaRUP9nmqxWMvBKBPzlYnkqQZYRP6NSHGciKm4A/pMzw2
wL++Px7qXK+vdGyoVuzQ+NCcO8WRGuOh+i75XexszltzPtT0+Saec/MLniV/Z2IvvwcH7Z8c
6rmn2FeWHWJxRq2dzMcfo2V+QjHeLCU9ZI4Fatp3eNi3Wfz5sSgYEs+xTrpy4UGQOfj/w55s
E/DlC+aebLMbAAAAtlEsPAyirfAwCpVzP/af23HjKKpETIQWTXfMtURTdbzC3uND8LjhvtqT
PQoPwize5k2wqNT4VSJ9IZie451E4QHa2S7g31N8oPAAAADwTu5beFCoXHv1e7y2sumdn430
imalP5pfqT01UnRYvkJeBYWH7dxtX+1JVbx1FB7MgUm4yeaWTb4yUKrIsH/hwWzW0lviRiHz
gCMYI+CPLz5QeAAAAHgnty48KKrert1LRa4/lC2i+UaCW/LV7qlQeBjCrfbVnuxXeFCIo5xw
WxdURuiFbxMKCw+2SOA/pk9aPnZCxD44gnEC/tjiA4UHAAAA/yO7R7ww5BN8/txrI/P+3Bg/
E49JQxcu8zHXcE41+BCOpD/eegsPQaFg7XNH0tHSmLDwoB9R5y37Wp7XR9ZJtrE5L8BYAR/H
xH7Fh7F2AwAAXA1bdLDplr4H3+pt8QAAkKekh8yx7Ev5gWgr3Tj0uxaWg4QFhbwh4Xnvxc2X
tlsrM17Ah8WHvYoD63b7PqDRaDQa7UptHbkPyrnzvTAuRAAAwJ0p6SFzLHk3kZuFFAL8t8wl
bxzyeY/MOyJcQeGj3EdYeMh8JAPuiY4ftdYuMMYXHgQTY3sVHYR97AYAADgdi3u3wj6WaORy
AADfgZ7CQ/DlEX4hIO5IjoVFh9fz6c5xrzRLX94NKS4+hIUH/UiXiHPj5Vo8MJyQHQS8fkfO
2seFtkLhAQAAvjNyH5R8a+/7LQAAnJOSHjLHwsKDiLTFxyrszUQ171hS6KeOW8HvvkgyvCkF
hQddoEDAfV8GC/ip4LX/qy2D7QYAALgYLu/zckF55yyv+wAAfAeqCw/hRxzm4oBXdHDt8fXI
vbtgurv4H9GQJg+HhYq5+JAqYNTdpKzNCL77MFLAT/FxSMZD4QEAACDO6fiYBQDAd6G68PA+
gnc8ZN4VAd+FcQJex1XpS1GHQuEBAAAAAAC+K1crPJgHKD5UYHzU1s7PGAFv3nFzZCFgbOEh
tXY0Go1Go72jAQAArHP2woMrMkgzhYbwbXoUH3LcMxkYIOB1TB0dN+MLD5aR/dbyjjEBLoNc
Y/jQOnwHiHUAAKjm7IUH6OKeRQdho4A/7MskYyg8AHwbEGPwXSDWAQCgGgoPt4TCQ4rtXyb5
+eh9p8S4wkO8tu8oArxjTIC3o98tNb3brvT9MIixcdT6HGZG+IxYBwCA4VB4uCWSLNyTfgG/
/csktxQPKDwAXBp5t5QTWLKf1fUkJ7gQY2No8TkYRviMWAcAgF0o6SFzjMLDBaHwEDLiyyR1
H92Fiz67U1B4ADie1+dnsPeL1wPE2BCafA6aET4j1gEAYB8oPNyO+xYdhA4BL4nRpi+TnD6i
0fPKkYPCA8CtKAkuxNg+4Nd2RviMWAcAgCFQeLgdFB48pi+T1EWDEa07waLwAHAn5KNb2csB
YmwXij6HJCN8RqwDAMAYKDzcjliYCv/+++/Xf/7zn1BEZ9pvv/02PeuMtAh4750Kg1r/X8P4
79fPHz/Vv9sRO3woPAAcTPAZ+ASIsfGs+RyWjPAZsQ4AAKP4/EXpmF8yGoLCwyWJhalgiw7/
+9//vn799Vf98++///71119/6Z+lyc/S/vnnn+lZZ6S+8KA/lzrNbVTrz69aCiZ5xIYYCg8A
RyIFzZX4R4wNpsLnEDHCZ8Q6AAAMpHjPoPBwWlICVEg9Lu928AsKtvAgRQhBfs71dz7GCPjj
ofAAcAeq/qQuYmwo/X/G+PsywmfEOgAADIXCw/UoFQrWCghShLDPl2KEYH//+++/9e/nhsJD
DIUHgGOQd1EF90t1A03ePxFjw6j2OThG+IxYBwCA4RTvGRQeTk1KhKYe85F3OcSFBvv7n3/+
qX8/NxQeYur6nb7vIvkn0cQ2EwPSanLI8pjTWLbPaUz5gjL3mGrh92WENtQnsr5f7bh7vTqa
8uH+8eh/ZKj0HSP+ea1/Pq+ded77rGuOsL/xeie/nvE8TcusfYUYO9Zvo+m7nrTOucnnSfz1
vNP1od7Hpvk2+M9N2zY61gEAADSle8Z0jMLDSZFkICb1mI98caRNJCz+Y/KOiHOzVyK3N2Ps
Tq3ver9eorkQCpIsz8+34nUtjyyPOSXgqU6ivzISn/J6PupFgVygAjv2FBYFH+o57SVmDFYI
lAoPFr2GexYeFn5XjFzXLHZ9w7YWqw5l47Pm3BHrWSvGDvHbaDZeT46a822vDxv3geDWoHQd
r6Q21gEAAEr3jOkYhYcTIwmHxf85h01S/vjjj+mRL/3OB/u4/fjFeRkj4I9nu9259a3tNylI
P5UYC7Nkk9SuJJJbCg+Px8MTHmFCXi863hMHWVGvE/kWe0KBtsZ+hYc2O7J+H7auBdQNyc3f
CSfVqkSPicmqU4Xm9YyoFWNH+G2V1hgwdF9PDpnz1a8PBTbtgwn3vAE21cY6AABA6Z4xHaPw
cGIk4bD4P98XCg8xtf3WClItclcSyfKYCbFhEdEhSbNcXHTiGya/taJDbKwR4aMp+VAfq07A
28TeWQoPWb8PWtcWWnxiz61eHkXbekbUirE3+G3JwMJDAu173xcHzDkbpzsz7vpQT8s+cFB4
AACAd1C6Z0zHKDycHEk6/P/vDYWHmLGFB1M0WMsjNxce9I/KHp38qjbZVSc6xJfLty77/e2V
Bxd9qJP52jXeUniY/DvNNRYcdetsabEj7XfNkHVVBGJUWt4245OMPR7Wd3GfgZ3S4qBpWs+I
WjHW4bfQ7ti+MDbqhGVbLFrq4szYE7hiVKxkucH1YYd9EKBtMf0+t/qlNtYBAABK94zpGIWH
kyMJg///vVkX8F2JWCs6cWsZ4yKFB5nXqpgYU3gQAlGozq8SHTopT40vPjZ97ZUHl31oxq8b
u03sWT/NRYa0uBKq1tnRYEfW74oR6zr5z47h+kg6dDq3ytlTPKrz3elWeFk/JeO+ZT0jasVY
o9+seLZd6/Od3XaeJi7sueuvhLfFoqX7ejIkVgpc/vqw1z7wsPGvmokPO2bHfbM21gEAAEr3
jOkYhYcLIAnE90ASpHKSbBK1HQsPOrFtHWPdbktuLXOPjyw81P7t91GFB3eu9qdKgpUAWhvf
CKrU+DZ5Tif3gcBJtYrkuUZY5ITelvHtc2eRkPf/2jr32pH3u2LAusaY8TL2ZMVlitmWuas5
VnrXs0itGGvym7V5nrf1kR7KXpdW9riw/14wJK8nO8SKTz5O5zVPh9RsQ7Jt9klfPI3bBx6u
8DA/N7zGNFAb6wAAAKV7xnSMwsMFkITheyDJW0eiNRyxY3zhwSa5MaX1HVV4kOPJa4FNUr2D
4woPwiwIFsWcxNi9wmIE44SF+Kg+jp0o+JhESGGOa+scUm9H3u+KAes6EwrRxTn6uZm9l+x3
7i/syrcv5c+W9YyIb6y5+bb4zfaRaNpGLULV79Vrb2mLRctanMnxpU8VLXNeI+HXfJzOYyTt
GkDZJ4l4ysWFZsM+WMPF0uwnCg8AALA7FB7gWkjylk+STdIpCVRnQlaN2NEyRtnuGJmDT/y7
z5DCg9rscUJc+tODYwsPCpcIV/hUC6zU+OcQFnVjt4k992qsdO58lR6rbGNMgx1ZvytGrKvC
zNOc6/ZyMEmxN+zr9Xyu2D8LuOTa6HmlbGxZz4jp5rlKk99sfGd8mZ3HGm2xaOm+ngyKlSzZ
OL3O9WGffeDhfG39tLJHStTGOgAAQOmeMR2j8AAnQpK3UpJsE6h88upEXK5VJVFiR0uCvGZ3
iNjhE//uU9uvnncqKdaJeuSDlT6HFx4EbUeNT3O+N4m92L9XHpz1oaCT+do1bhN7LmbtxNya
Lf2wW+Eh63fFiHUNxNAshPw4Su7d1bnOfT0+1c+igGUs9zx7PLKxaT0jppvnKo1+c/P35izr
bYZK+KzUv0Oe1z7P7utJ45zbufj1QZ9nfZZYU0XfPvBwY1g/Tb5p6cNSG+sAAACle8Z0jMID
nAhJkErJW0ZEDKcgwpKs2b1EkkmL/3PMer9zwm3abLd7NS1uK4lkT+EhTJbTz6/9YjnpK35L
cDCXngS6SN6HFj1+dQJeL/biNZIhQl+Gtujzq+ffJjpTfh+3rr6P1ZzUc2y/yzl7rcbnTgxP
vhLx+3hM4su0ZDxVr2dEhRjr9Vvsh9DuKE6r4qAtBhZjNFxPxsVKGRnnuteHHfeBRQoPcr4r
QEhriQEPCg8AAFALhQe4FpKUlRIkCg9H0FN4GEur//emfX33oq3w0MrZ/L4XG9cTMfZmuD4c
BrEOAAC1UHiAa7GWwK0XHrKvGNlWlUS1JrZ9iafY4/+f4h0JbdUa7J2M6lfrziAuZG33e/t2
K/sWHhSn8fteDFhPxNj74fpwDMQ6AADUQuEBrsWagL/POx4EWwwpcdrCw2T7riK406/jePf4
M/u+lTzmPPMey6B5IcZOAteH3SHWAQCgFgoPcC3Kidwh4iv4XGztK1li9/wcv609X84p0dvv
Ft4xJsAZGfKZe4ALQKwDAEAtzfcMCg9wPr7BK0gRskkBAAAAAABuCYUHOB/fr/AAAAAAAABw
Wyg8wPmg8AAAAAAAAHAbKDzA+ej/rgQAAAAAAAB4H6Xvf6DwAAAAAAAAAAA78fX1f/aG/LeL
p7noAAAAAElFTkSuQmCC</item>
		<item item-id="25">iVBORw0KGgoAAAANSUhEUgAABB4AAABfCAYAAABP7QTpAAAAAXNSR0IArs4c6QAAAARnQU1B
AACxjwv8YQUAAAAJcEhZcwAAEnQAABJ0Ad5mH3gAAB+QSURBVHhe7Z0/lqy2Eofvcu4aZgcO
vI0+bxFOXu6gYy9kMsdvDT4TOXTmHfRTSQgkoRISCBqY7ztH9/YALRWlEtSv+t+PFwAAAAAA
AADATlB4gBPx+Xr8+PH6kWmPz+GQU3JVuwEAAAAAAOr5fOR1zw8jfEr7KDzAiRAB/zD/Xo2r
2g0AAAAAALCRz4ctLmQZ9lF4gBNB4QEAAAAAAOBSUHiAa0HhAQAAAAAAYM7X6/nhP77w8Xp+
DZvPAIUHuBYUHgAAAAAAAFK+no+x2GC/S+Hj+TpN7YHCA1wLCg8AAAAAAABFvp6vjzPpDwoP
cC0oPAAAAACcBiNunnslOJ+m7zO9VRzKEAvnQgoPvOMBYC0UHgAAAACEt/9U9+7CRj6vfrLP
qV+At8QFsdAV9Scnf2a2SctNrhHzH2dyGIUHuBYUHgAAAACEx1tfzTRC8HHE+EeNcx+Ojwti
4RCkuJMT7tntRnuc6d0OAoUHuBYUHgAAAACEtwqLA19N/Xp+HPcujhtweFwQC8fQUHj4fJxQ
d1B4gGtB4QEAAABAeGfh4fNx4NveNcEFWY6OC2LhICoLD1Fxxux7nOXjFhQe4FpQeAAAAIA3
IMn97PPU8rnz4HPWye/mR5/T1hLuDZQFpuQe0/jTK9I9bNbzGvf8FULU+ld73to8SvOBQYRO
bvtOiBj045VjYfv8bI+LFl9fJRYM3b+gshBfJdbakRQYRoLtUXzYtsL/e0HhAa7FhovNW7mq
3QAAAGDv46OYc2Ijyp8DETsTbWaflmtvRReYsSDyrZvNVhjm85pVYnO0pSQ2WwXUsg+8SNu7
8BAVHYa2OOaG+VkfF35/Q856iVgQ1j5PYzm+8mywo6LwcGpkbjU7h30UHuBEyGJtuBiehqva
DQAAAK+vr0jIiaCK8md5BdO08R0RofAzomCvnxjUBGb8OfhAIIVGb7FZRIIqbtdSEmTu1XhN
s+So8cEhhYdEFFaPuWF+1seF39aQs14gFoRVRZACVWsswyY7tAKDtv1sUHiAayELm8IDAAAA
vIlc8iwiUYSE7EsFSEYkxq+Ap/lB+lZ7PX/QX9mO8eNFZjfaHCHPyYw9ndcaYbVSbBpbstsT
cj6IiwCx37OFgcJYvi/f8sf5MSpywg3zsz4uvIB+vJ5BjGrnbLlALKRzM/ox9K20DQWU7BpL
yNkRb4v9PotBCg8AR0LhAQAAAN7DKBLS5NmLRMMkuAbhkIjEVKDYPkfBEwtTf6z26nitwHR2
J3lIg80zFLE52X++wkPOB34+J/8u5GvaWCL8xH+y0z9O+gl9PJuLHBvmZ31cyPkH44x/F+bz
9LHw9fr6yp3HsM3bLvNW6bcc2TUWodkhQ/v5dc//fCp2iI25E9e2nw2JFc3OYR+FBzgRsmAr
Ltan46p2AwAAQMQgLKNiQCASBS9opT2MiJhEohceU07gRMcgRIa+a195rROYMmZGxFXbnKFK
bPrHSpsJEMVOy9bCQ77vqPBgfb+Qqy2O5edXWq6vpf0BG+ZnfVx4+ybb/LjqeV8iFvx5hX0G
cxHZ32qrULI3JGeHI5pfzdcUHgCORBbswoX6lFzVbgAAAEixxYJQrCQiMRUvY67tCwuZZo+R
5Fv+1oTj8Hxf9KgRmOpPHdbaLCTjur9zeY3vo0aEpZTEm/Tr9y0Iw4xPNB+EYs+3WBfVj+UK
SMYn4xxreV/GR6l/hQ3zsz4uvDCebI+KM8IlY8GfV9qn3+5aPPf1qGtsNq+aHYbh2KK/5Jic
kdr2s0HhAa7Ff18/f/w0/16Nq9oNAAAAM9IEeiYShUnUTIcWhIfgCw+qaI1ZEpgihqM8P7Sz
2uYcctyRYlMbz2B8VrK15INIVI++L9iujeVFo+wcBaQ+h2ORYvg7y4b5WR8Xvv/JtsV3PNjn
nD0W/HkpfdbMvUJxjc0o2eH3maY5+/KFh1/M+f2izJ3bR+EBTkThYnNqrmo3AAAAxDhBFYuN
siAN942vsgcbv56PQYgEr+D6/aaPh6JkSgLTiduhL9/C4xtszpF/lXcnsVkSVqrYXPbB7NX8
JQGqjDWOI32Pfbi8bzbG4KPpb4UN87M+LlJhPPxd6E84fyyE52Uey0HSz3he62xdXGMzMnaM
2yVe/H4lPrRzL/nkVPjzzOH2UXiAE1EK2DNzVbsBAABABE0oLqYcPygUSMsl/xkxNBYfhhaL
jEl82FYQMprATPsfmzVknc0zzDGpOIqE2IJYjRjEtH9uOrb0q9qj2Fr2gT0g2O4EZ/ycjAjV
/BLa/zDHjI/NwdE40pbE7fb5WRcX9gj33PB8aubR2HPmWBAme4Z83IzzMHNVGqvEsi/zpHZM
/Zi4eCaxMj95Cg8Ax3FVAX9VuwEAAOCslF7Z3h8jkB9HjH/UOPfh+LggFg6BwgPAkVB4AAAA
ABDeW3gwyKvG5Zfvt1P8zDzkeEtcEAv7Q+EB4EgoPAAAAAAIby88GIpvfd+KfEzhEoLqXLwr
LoiFnaHwAHAkFB4AAAAAhOi7IIKGVv/eEBfXR/0OiZ+ZbdIoPAD0hsIDAAAAAADAtaDwAJeC
wgMAAAAAAMC1oPAAl4LCAwAAwL1Ifj4wbZm3EGePo9FoNNrbmw6FB7gUFB4AAAAAAACuBYUH
uBQUHgAAAAAAAK4FhQe4FBQeAAAAoJ0jvumfXxOAd6D+AgKBBzuwPt4oPMCloPAAAAAA7Tw+
nq+v4fFeHDEGQBVfz9cHhQc4iqp4o/AAl6KPgP96fozVucfTLBT/eLfrM4UHAACAd0LhAb4V
FB7gSCg8wP3oJeCDb9CWJEEWi388HNEXCg8AAADvhMID3Ifwl2A+Xs9c0FF4SKjw2W3Zeu69
4o3CA1yK/oUHu0Z84WG34gCFBwAAgHdC4QHuwtfzMYo/+3n7XNxReIio8tlN2Xru/eKNwsNu
uKrQudr1ofAAAAAA7VB4gFtic9hMjknhQUfz2Xdg67lvijcKD7txD6F/Nig8AAAAQDu3LzyY
XOa5V6LxafqmonJOJIdd/Qr0N0XzWY67rauWc8+xKd4oPOwCRYe9oPAAAAAA7byz8LD7z2xu
FROLSN60z+fi1/80H1g+H6+P3MRUCcFviuazlAuvK5Xac9fYFG8UHnZBLpiwB30EfPirFj8+
HiZRmG50mxajCoUHAACAd/LWwsPe4uWx/7kdN44B0VyJyS+12MKHCgWfRdxwXVWfu8bWeCvp
IbcPBb2CpcLDJHyd89Nqbyx+ZSKC/TtdRI62IRqvur9SwJ6Zq9oNcAfkFQVzndk18QeAs7Ov
+HdoY+w69tZXMBuQ/PUQLYtoruLzUcgt8WGWos9Cbriuqs9dYXu8lfSQ20fhYQUipvN4AZ9x
ukyYF+KmpXMXfqPobhxkQ+5tdXULjsIDALTgr7mmUXgA+NbctfDw+TjwrdpHidkt4xjBeJeP
aZTmNhKrxl+P9MCj5upCLPos4G7rquXcc/SJt5IecvsoPDQiCW6eIQHWJkUm8fEIhH8c8EcV
Hna3IQrMQBQsBqtQCtgzc1W7Ae6B3DApPADcEBGZPo9YWOOL4l/yk9xv1HcYI799eDeW7zsZ
u+6doXp+4Z6/QjxpfrCsyGcC/1W/ghzlig3IWKOve/h3GXt/ae2n+ksF3Tmk3c5fwMvMV9GH
x/immaY12HYOVT4bucC6yqDFYvncQz+WzjlsmfOoWrOl83T7KDw0IhOSw01aIajMhNnqUbi4
guMPKzwcbIMP5rqbUZ+FeTxXtRvgHlB4ALghUaIr91mTTxQS32LhYcx7koS60xh1Y0tLcgWz
r5jLi31KfrFKIGl+GBEfNPZpaMv1DJHfK5Hn5Py8xb8LREJvaMvn2OrDdT6v8uGOvmlGi72l
NbjHOVxkXYWsi0XP4FflnKuoWrMyjjaG20fhoRGZ6DluQj+eRtgPwTCbXDNh/m0rUfAMF9Gc
6I+DLJ3ItBJYEUwrbMgSXQQKY/vjqq8KpYA9M1e1G+Ae2OtZKfEHgMvx9fkZremldV4U/xa5
V8fJf68xyoUH+bk+ETpDzhQea/Ky4k/5SR61eF6tzP0wkX8FfokjCg8yRvYpW/xbIrGx9hxX
C9dWp9f4cC/frGbFGtzjHC6yrkZWxuKE2CbP2aBVauLNjqON4fZReGhEJnrGILClEuuc7YsC
gfPNhIWfl/FBY5uZyFT0+8KAn2N7/LhIfP8uwP2xiwHYaEOeOHjHPpJg9Db5thirllLAnpmr
2g1wD5bEAgDcgAVxtqbwMGPlGIuFB9k55IpRzrQknBSBNOVYjQLXUvJDQSAZWzTXxELI56jh
tgRNxKhjFPKsLf41RLmwafnxM3l9hrSv0Y7QNmnpnIo/WvNIzYchjb6Jc/fUnnhes74oxIhj
xRrcOL9ZpK+zrKuAnrEYI7a55zyDOV6yJ6Im3uw4ml1uH4WHDDIZObTtbjEkjh4WyDhHZsJC
0T8FjmsfH6HonwJkeroLFNufX3ylG12OJhvqGBdpNhj9eUirWSClgD0zV7Ub4B7Y61Dr9RAA
LoUk5aW8t0fhYe0YVYUHQyjsrCBfEk6KQJrytwMFkrFF840XTFORYSEv0kSMNobqB8MW/4od
crwM6h8ndod9lnPZr9fXl5y3HBf6d9jm7ZdxZudS8LuG5sOQBt/4/b5LO6ejnT7e3Pn7Y2dF
pUKMOFaswS3zq3GmdeXx8ScH+cerYzHFx6Wfs1ycLlATb7ZfzS63j8JDgp/QHNp2G8AzR7tJ
HefITFgs+oUpEKLJHwNu3mzA2PHM39pFOAzekBYbBK0fi1+cQ1OD0fdfE9wuKLWeQuLF16M1
LL4Z9XYDQH/s9UC7HgLA9ZF8ZCHp3Vx42DBGbeFB8CJd2uO5IJyqBFKSj6Vtdk4lPxQEUkFU
RoUHmzsu5ESar5Uxitf4Lf4d8bmqtJztS/s9/rjQv8Fz1Thxfp8J+RIV8VrvG2/jdG4uzx7O
w85pyf6BQow4ZJzGNdhlfhPOtK5mBPGyKRZD5vPr/Vhnk6Em3uw4mk1uH4UHBZmMlNw2h5vQ
aD7sIg0C0Pw9F/0Gv5ijYPUBogSwLJjSfo0mG3RcsLpjxwJAIRjdMTWLoxSwc8axfatePQGN
556nzW4A6EsxKQWAiyNJe+YeO9y/vVjbVnjYNkZL4cGNNeUu89wxEKD271x+4ftYk7ss+cHv
i+2cteCcQzHoWzElk/OyB9SNUbzGb/GvYcxRh316vprx+aw/LX/32zM2WVzfoV2LjD4cyJxb
tW/Gc583e4zXHbM5qJu/iRVrsGV+NVLf2L/fta4GMvO1KRaL+Pib+vNrtjrmxKZFZ8s4ms1u
H4UHBZmMlNw2zxgsw992QpMLQlb0C3ZBx8EzXsSDRStjuC6DRefHKPXvabQhS7QY5nbMA9kd
sxirllLA5nF+H2wI7GjCnlPt4s3RbjcA9MNed7SkFAAuTe3v7W8pPGwdo63wIIgtLm8ppy1a
ftEqPEJ0P+jjGUyeqNka5X41L45J3pXrTBtD+tR8vMW/PqeVg6L8Nk+a68/x4yrnrvqmJVce
0HwYUu2bWrsXcl1t/kZknPwY6hrctH405PknWVee7rEY4v01He/XbLX/auLNjqPZ5PZReCgg
E+IJH2uMxQJpweRE25UJyX2xY/y8tCrlg2hoCzfctTbMCcc1C8w8x/drT3m8OAXHLPbpKQWs
To/iQ23SkWed3QCwleQ6uCpZAICzMr3gMlAQNmsLDz3GKBcelP4GcaGN5cnnJzsJpJK4KPjF
55hjnjrmgo3jqGMUbN7g3zF/lPkbbXb53OycBp/HuXiKvyeJreaxDC52jPGhzZs8rzGPLM2V
p8E3o04INk66wNsd7Dd9zF7MVOfPk5/H4hrcML8lTrOuBvrHYkgYl8HfpetWSk282X61OHb7
BjUdBFTQXP/e2KEFRkZiNjBmdJ5p9U45H2K/J3wMe1EK2DJRLEprvRJlK6q1rLcbAAAA5szu
67bp99qi+B9Eiu/Hpwi9xshvT3LrXF6yKNQM5pg0lw7z7Gbx4J9nWjr2TACGaLaOIkmaEzax
XzNiTBMxBX9In/G+Dv4N/fEwx4Z9ReclrU6MTnMzxJEZ42H6LvndjlU0NIPmQ8s636TrIY47
XQ+OlPytxJ6+BjutHw3z3FOsK88OsThh5k7OJxyj5fyEYrx5SnrI7YvUdOjwuG83+eG2XKDk
9l+58CDIOYT/w55sE/DlC+aebLMbAAAAtlEsPHSirfDQC5ODP/Y/t+PGMVSJmAQrmu6Ya4nG
ahWShjU+hIAbrqs92aPwIEzibVoEs0pNNLh0NDwnOIjCA7SzXcC/p/hA4QEAAOCd3LfwYDB5
9+L3eG1l0zs/G1krmuWV3wPm+Tik6DB/hbwKCg/budu62pOqeFtReHA7BuEmi1sW+cJAuSLD
/oUHt1hLb4nrhZwHHEEfAX988YHCAwAAwDu5deHBUPV27bVU5Ppd2SKabyS4JV9dfSoUHrpw
q3W1J/sVHgzRZ0kWBJU/NjEmLjz4IkG4zR4033ZCxD44gn4C/tjiA4UHAACA8CO7R7wwFBJ9
/jxoPfN+bYyfmW3S7qI5tpDmY2PDOdXgQziS9fG2tvAQFQr0zx3FN5il73iQAed9zY9bh+ok
31icF6CvgE9jYr/iA4UHAAD43vic0Kdb9h58q7fFAwCAzurCQyLaijcO6cgfOw0WFxR0Q+Lj
3st4vrTdWpn+Aj4uPuxVHFi2O/QBjUaj0WhXasv4XHC6F6aFCAAAuDMlPeT2Ze8mcrOQQkD4
jobyjcPfcKZ3NIwFhY9yH3HhQflIBtwT+byQzPUYGMsCfg0uxvYqOgj72A0AAHA6Zvdug9+W
aeRyAADfgTWFh+jLI8JCQFlYuSLFdMz4SrP0FdyQ0uJDXHiwW1aJuHE8raUDwwnZQcDb7xFZ
8TNFTVB4AACA74zcByXf2vt+CwAA56Skh9y+uPAgIm32sQp/MzFt2DcvFrgCRajto8KD2+D+
Tm5KUV+2QIGA+750FvBDwWv/V1s62w0AAHAxxrwvyCPlRSle9wEA+A5UFx7ijzhMxYGg6DA2
02HwaxSuxcWE8CMa0uSmE78jYTo+3u5a3U3K24zguw89BfwQH4dkPBQeAAAA0pyOj1kAAHwX
qgsP7yN6x4Pyrgj4LvQT8DauDvs2bQoPAAAAAADwXbla4cFtoPhQgfNRWzs/fQR8+n0j+9O3
8JCbOxqNRqPR3tEAAACWOXvhIfrIhis0xG/To/igcc9koIOAtzF1dNz0Lzx4evZbyzvGBLgM
co3hQ+vwHSDWAQCgmrMXHmAV9yw6CBsF/GFfJplC4QHg24AYg+8CsQ4AANVQeLglFB5ybP8y
yc/H2ndK9Cs8pHP7jiLAO8YEeDv23VLDu+1K3w+DGOtHrc9hoofPiHUAAOgOhYdbIsnCPVkv
4Ld/meSW4gGFB4BLI++WGgWWrGdzPdEEF2KsDy0+B0cPnxHrAACwCyU95PZReLggFB5ienyZ
pO1jdeFind05KDwAHM/X52e09ovXA8RYF5p8DpYePiPWAQBgHyg83I77Fh2EFQJeEqNNXyY5
fERjzStHIxQeAG5FSXAhxvYBv7bTw2fEOgAAdIHCw+2g8BAwfJmkLRr0aKsTLAoPAHdCPrql
Xg4QY7tQ9Dlk6eEzYh0AAPpA4eF2pMJU+Pfff1//+c9/YhGttN9++2141hlpEfDBOxU6tfW/
hvHf188fP82/2xE7Qig8ABxM9Bn4DIix/iz5HOb08BmxDgAAvfj8xeiYXxQNQeHhkqTCVPBF
h//973+vX3/91T7+/fffX3/99Zd9LE0eS/vnn3+GZ52R+sKD/VzqcG692vr8qqVgoiM2pFB4
ADgSKWguxD9irDMVPoeEHj4j1gEAoCPFewaFh9OSE6BCbru82yEsKPjCgxQhBHms9Xc++gj4
46HwAHAHqn5SFzHWlfU/Y/x96eEzYh0AALpC4eF6lAoFSwUEKUL450sxQvB///333/bvc0Ph
IYXCA8AxyLuoovuluYFm75+IsW5U+xxGeviMWAcAgO4U7xkUHk5NToTmtoXIuxzSQoP/+88/
/7R/nxsKDyl1/Q7fd5H9STSxzcWAtJocsjzmMJbvcxhTvqBs3GZa/H0ZsQ31iWzoVz/uXq+O
5ny4fzyGHxkqfcdIeFzrz+e1M533PvOqE43XXfDo85mep2vK3FeIsaP91pd115PWc27yeZZw
Pu91fdDWwbLPQj/nbWvyO4UHAACopXTPGPZReDgpkgyk5LaFyBdH+kTCE26Td0Scm/0SuX3p
Y3dufpf7DRLNmVCQZHl6vhevS3lkecwhAc91kvzKSHrI1/NRLwrkAhXZsaewKPjQntNeYsbh
hUCp8OCxc7hn4WHmd0PPeS2QE0RLsTpibHzWHNtjPmvF2EF+68vG68lR53zj68OmdSCMc1C6
jldSG+sAAACle8awj8LDiZGEwxM+1vBJyh9//DFsedl3Pvjt/uMX56WPgD+e7XZr81vbb1aQ
fhoxFmfJetEgYEvh4fF4BMIjTsjrRcd74kAV9TaRb7EnFmhL7Fd4aLND9Xu3eS0gPh5jKhB6
C7HqcDFZdajQPJ8JDYWH3f22SGsMOFZfTw4556tfHwpsWgcD1h55XgebKDwAAEAtFB6ujSQc
nvDxfXlPQrmd7XZr81vbb60gtSJ3IZEsj5kRGx4RHaIq5OJiE984+a0VHWJjjQjvTcmHdl91
At4m9s5SeFD93mleW2jxiT+2enoMbfOZUCvG3uC3OR0LDxms70NfHHDOapzuTL/rQz0t62CE
wgMAALyD0j1j2Efh4eRI0hH+f28oPKT0LTy4osFSHrm58GAfGnts8mvaYFed6BBfzt+6HPa3
Vx5c9KFN5mvneEvhYfDvcK6p4KibZ0+LHXm/W7rMqyESo9IU2/xxFRPtfZf2GdkpLe2raT4T
asXYCr/Fdqf2xbFRJyzbYtFTF2fOnsgVvWJF5QbXhx3WQYS1xfX73OqX2lgHAAAo3TOGfRQe
To4kDOH/92ZZwDuhoQikXtjErWWMixQe5LwWxUSfwoMQiUJzfJXosMl2bnzxsetrrzy47EM3
ft3YbWJv/qpmXlwJVfM80mCH6ndDj3kd/OfHGPtIHBoKSGnL/h7iMTzWCy/vp2zct8xnQq0Y
a/SbP3fftT1+tNufp4sLf+zyK+FtseipirOcX7vESoHLXx/2WgcBPv5Nc/Hhx1xx36yNdQAA
gNI9Y9hH4eECSALxPZAEqZwku0Rtx8KDTWxbx1i226PNpba9Z+Gh9rffexUexmOtP00SbATQ
0vgu4c6N75PnfBIeCZxcq0iea4SFJvS2jO+fO4kE3f9L87zWDt3vhg7zmuLG0+yZ5lq1aWSy
ZeoqeP7K+SxSK8aa/OZtns7X+8gO5a9LC2tc2H8tOLLXkx1iJUSP02nOc6f37uuDRr91EDAW
HqbnxNeYBmpjHQAAoHTPGPZReLgAkjB8DyTRakiwdkPs6F94cAnkfC5L89ur8CD7s9cCn6QG
O/sVHoQweU58mhl7rbDoQT9hIT6qj+NRFHwMIqRwjkvzHFNvh+53Q4d5nYiFaP4Ywfcf9J3t
d+ov7iq0L+fPlvlMSG+s2vm2+M33kWnWxobCQ0xbLHqW4kz2z31qaDnnJTJ+1eN0GiNrVwfK
PsnEkxYXlg3rYIkxliY/UXgAAIDdofAA10KSLD1JdklnYxK2CrGjZYyy3SlyDiHp3yFdCg9m
sacJcemnB/sWHgxjIlzhUyuwcuP7BPy9wqJu7DaxN74aK52PvsqPVbYxpcEO1e+GHvNqcOfp
jh3XcsGh7pgl+ycBl+3KnlfOxpb5TBhunos0+c3Ht+JL9TyWaItFz+rrSadYUVHj9DrXh33W
QcDoa/+chTVSojbWAQAASveMYR+FBzgRkryVEiyfQOnJ6yjitFaVRIkdLQnykt0xYkdI+ndI
bb/2vHNJsU3UEx8s9Nm98CBYO2p8qvneJfZi/155sOpDwSbztXPcJvbGmPUnNs7Z3A9l8ZPS
Ykch5nvMaySGJiHkz9n7YBK07pjluZ76enyax6KAZazRR35/YmPTfCYMN89FGv02xkEwvzLf
bqi5z4r9j8jz2s9z9fWk8Zzbufj1wR7nfTaf0/XrIGAcw/tp8E31dSOgNtYBAABK94xhH4UH
OBGSIJWSN0VEdKcgwrIs2T1HkktP+Dhlud8p4XZtsnt8NS1tC4nkmsLDKJpsyz+/9ovlpK/0
LcHRuaxJoIvoPvTY8asT8Hqxl86RDBH7MrbFHl99/vV2CDm/95vX0MfmnMxzfL/WrTNB27D+
xucOzxHx+3gM4su1bDxVz2dChRhb67f4eandSZxWxUFbDMzGCOYhjdWxDb7oFytlcnEa2Xbq
68OO68AjhQfpbCxASGuJgYCKWAcAALCU7hnDPgoPcCIkKSslSBQejmBN4aEvrf7fm/b53Yu2
wkMrZ/P7XmycT8TYm+H6cBjEOgAA1ELhAa7FUgK3XHhIXzGctaokqjWxXZd4ij3h/znekdBW
zcHeyah9te4M4kLmdr+3b7eyb+HBcBq/70WH+USMvR+uD8dArAMAQC0UHuBaLAn4+7zjQfDF
kBKnLTwMtu8qglf6tR/vHn9i37eSp5znvPvS6bwQYyeB68PuEOsAAFALhQe4FuVE7hDxFX0u
tvaVLLF7ek7Ylp4vx5RY2+8W3jEmwBlR30HFYoCbQawDAEAtzfcMCg9wPr7BK0gJskgBAAAA
AABuCYUHOB/fr/AAAAAAAABwWyg8wPmg8AAAAAAAAHAbKDzA+Vj/XQkAAAAAAADwPkrf/0Dh
AQAAAAAAAAB24vX6P6Fb9dIVMUgDAAAAAElFTkSuQmCC</item>
		<item item-id="26">iVBORw0KGgoAAAANSUhEUgAABB4AAABfCAYAAABP7QTpAAAAAXNSR0IArs4c6QAAAARnQU1B
AACxjwv8YQUAAAAJcEhZcwAAEnQAABJ0Ad5mH3gAAB+ASURBVHhe7Z0/luymEofvcu4aegcO
vI0+bxFOXu5gYi9kMsdvDT4TOXTmHfSjQCBAgAAhtaT5vnO4d6alhqIopPpV/5kfLwAAAAAA
AACAnaDwACfi8/X88eP1I9Gen9Mpp+SqdgMAAAAAANTz+Uzrnh9K+JSOUXiAEyEC/qn+vRpX
tRsAAAAAAGAjn09dXEgyHaPwACeCwgMAAAAAAMCloPAA14LCAwAAAAAAwJKv18fDfnzh8fr4
mh4+AxQe4FpQeAAAAAAAAIj5+ni6YoP+LoXHx+s0tQcKD3AtKDwAAAAAAAAU+fp4Pc6kPyg8
wLWg8AAAAABwGpS4+dgrwflUfZ/preJQhlg4F1J44B0PAL1QeAAAAAAQ3v6nuncXNvJ59ZN9
Tv0CvCUuiIWhZP/k5M/EY9JSi6vE/ONMDqPwANeCwgMAAACA8Hzrq5lKCD6PGP+oce7D8XFB
LByCFHdSwj35uNIeZ3q3g0DhAa4FhQcAAAAA4a3C4sBXU78+Hse9i+MGHB4XxMIxNBQePp8n
1B0UHuBaUHgAAAAAEN5ZePh8Hvi295zggiRHxwWxcBCVhYegOKOOPc/ycQsKD3AtKDwAAADA
G5DkfvF5avncufc56+jv5gef084l3BsoC0zJPebx51ekR9icz2vM8zuEqPZv7nm9eVTOBwoR
OqnHd8fYlA+H7euzPS5afH2VWFAM/4LKQnyV6LUjKjA4vMeD+NCtw/97QeEBrsWGi81buard
AAAAoO/jTswZsRHkz56IXYg2dSyXa28lLzBDQWTbMJu1MEznNV1i09lSEputAmrdB1akHVd4
mMX9akxsWJ/+uLDHG3LWS8SC0Pu8HOvxlWaDHRWFh1Mja5uzczpG4QFOhGzWhovhabiq3QAA
APD6+gqEnAiqIH+WVzBVc++I8IWfEgV7/YnBnMAMPwfvCSTf6C02i0jIitteSoLMCPacZklR
44OjCw92PGmrc9mwPv1xYR9ryFkvEAtCVxGkQNUeS7DJDgoPAEciG5vCAwAAALyJVPIsIlGE
hByLBUhCJIpocect8oP4rfb5/CH/ynaIHS8wu9HmAHlOYux5Xj3CqlNsKluSj0ekfBAWHkK/
J4sRhbH8ooK0+Dw9/lP5dRpj1eYN69MfF1ZAP18fbi1XbL1ALMRr4/zo+1bahgJKKr5iUnaE
j4V+X8QghQeAI6HwAAAAAO/BiYQ4ebYiUTELrkk4RCIxFii6Tyd4rPg1OYM9N/eKfK3ANHZH
eUiDzQsyYnO2/3yFh5QP7HrO/l3J13JjifAT/8lB+7Pfj/PXXNxYtXnD+vTHhczfG8f9XljP
08eC8vpXah7TY9Z2WbdKv6VI7rGAnB0ytF1f8/zPj4wdYmNq4rnHz4bESs7O6RiFBzgRsmFL
m/qsXNVuAAAACJiEZVAM8ESiYAWttKcSEbNItMJjzgmM6JiEyNR3WsgtqROYMmZCxFXbnKBK
bM4iO9kWAiRjp6ZVbMak+w4KD9r3K7na6lh2faVNfQX9zj5ZtXnD+vTHhbV/9oMdN2vvJWLB
zsvv01urwP5WW4WSvT4pOwzB+uZ8nSsw5B4/GxIrOTunYxQe4ETIhl25KZySq9oNAAAAMbpY
4IuVSCTG4sXl2rawkGj6HEm+5feccJyeb4seNQIz+6cOa20WonHN76m8xvZRI8JiSuJN+rXH
VoRhwic5H/hiz7ZQF9WPZQpIyidujY1//HcrxC30Z7mYFdtSWp/+uLDCeF7boDgjXDIW7Lzi
Pu3jpoVrX092jy3WNWeHYjq36C85J2Vk7vGzQeEBrsV/Xz9//FT/Xo2r2g0AAAAL4gR6IRKF
WdTMpxaEh2ALD0kht2RNYIroDfJ8385qm1PIeUeKzdx4CuWzkq0lHwSi2vm+YHtuLCsa5aAT
kMbeqsJDig3r0x8Xtv/Z16vveNDPOXss2Hll+qxZ+wzFPbagZIc9plrO2ZcvPPyi5vdLZu3M
MQoPcCIKF5tTc1W7AQAAIMQIqlBslAWpf8y9yu49+PXxnISI9wquPa76eGaUTElgJgWvf36D
zSnSr/LuJDZLwiorNtd9sHg1f02AZsZy40jfro+SGF/3b3ZeFevTHxexMJ5+L/QnnD8W/Hmp
n+Uk6cfNq8/W1T22IGGHe1zixR7PFKVycy/55FTYeaYwxyg8wIkoBeyZuardAAAAMAtS0+Yc
3ysUSEsl/wkx5IoPUwtFxiw+dCsImZzAjPt3TRvSZ/MCdU4sjgIhtiJWAyYxbZ8bjy39Zu3J
2Fr2gT7Be9wIzvA5CRGa84tv/1Od436OT64pPGxfn7640GeY5/rzqVnHk8eCMNsz5eNqnKda
q9JYJdZ9mSa2Y+5HxdtHeJ1Z9CW+SfWfe/x0lPSQOUbhAU7EVQX8Ve0GAACAs1J6ZXt/lEB+
HjH+UePch+Pjglg4BAoPAEdC4QEAAABAeG/hQSGvGi/eFjCY4mfmIcVb4oJY2B8KDwBHQuEB
AAAAQHh74UFRfOv7VuTjEJcQVOfiXXFBLOwMhQeAI6HwAAAAACAE3wXhNbT694a4uD7Z75D4
mXhMGoUHgNFQeAAAAAAAALgWFB7gUlB4AAAAAAAAuBYUHuBSUHgAAAC4F9GfD4xb4i3EyfNo
NBqN9vaWh8IDXAoKDwAAAAAAANeCwgNcCgoPAAAAAAAA14LCA1wKCg8AAADQzhHf9M9fE4B3
kP0LCAQe7EB/vFF4gEtB4QEAAADaeT4+Xl/Tz3txxBgAVXx9vB4UHuAoquKNwgNcijEC/uvj
4apzzw+1UezPu12fKTwAAAC8EwoP8K2g8ABHQuEB7scoAe99g7YkCbJZ7M/TGWOh8AAAAPBO
KDzAffD/Eszj9ZEKOgoPERU+uy1b5z4q3ig8wKUYX3jQe8QWHnYrDlB4AAAAeCcUHuAufH08
nfjTn7dPxR2Fh4Aqn92UrXMfF28UHnbDVIXO1a4PhQcAAABoh8ID3BKdwyZyTAoPeXI++w5s
nfumeKPwsBv3EPpng8IDAAAAtHP7woPKZT72SjQ+Vd9UVM6J5LDdr0B/U3I+S3G3fdUy9xSb
4o3Cwy5QdNgLCg8AAADQzjsLD7v/mc2tYmIVyZv2+Vx8/5/mA83n8/VILUyVEPym5HwWc+F9
laV27jk2xRuFh12QCybswRgB7/9Vix+Pp0oU5hvdps2YhcIDAADAO3lr4WFv8fLcf27HjaNA
NFei8stcbOHDDAWfBdxwX1XPPcfWeCvpIXMMBd3BWuFhFr7G+XG1NxS/shDe8Z0uIu+zQap9
tYK/FLBn5qp2A9wBc435Tl8kBQBL9hX/htwYu4699RXMBiR/PUTLIpqr+HwWckt8mKToM58b
7qvquWfYHm8lPWSOUXjoQMR5GivgE06XBfPEfbx2/jeK7sYbbLAFDwoPADAee81VjcIDwLfm
roWHz+eBb9U+SsxuGUcJxrt8TKO0toFYVf56xicetVYXYtVnHnfbVy1zTzEm3kp6yByj8NCI
JLhppgQ4tyiyiM+nJ/zDgD+q8HCoDXJzmMai8AAAeyE3TAoPADfEyyPW9viq+JfEOfU36geM
kX58ejeW7TsaO3gnajahz+cX5vkd4innB01HPtOc6ymqREwCGcv5eoR/WzB5flVX1V8qaOYQ
9xm/Szm5zkUfHu2bSpr2YNscqnzmuMC+KhLGYnnuvh9Lc/ZbYh5Ve7Y0T3OMwkMjsiApzKIV
gkotmK4e+ZvLO/+wwsNhNkiAPV6PKdgpPADAXlB4ALghQaIr91mVTxQS32LhweU9UUI9aIy6
saVFuYI6Vszlxb5MftElkHJ+cJjcrTUXtMJl18KDPCfl5y3+rWYWb+v9tfqwz+dVPjzEN5Xk
Ym9tD+4xh4vsqzQtsWiZ/JqZcxVVe1bGyY1hjlF4aEQWeolZ0MeHEvZ6YROLqxbMvm1FJ8n2
vOkimhL9wXmLhYwrgRXB1GFDkuAikB5bNu7zc7aRwgMA7AWFB4D78fX5GezptX1eFP8auVeH
yf+oMcqFB/lzfSJ0ppzJP1flZcU/5Sf51uq8Wln6Ycbkba1i7ojCg8krp198tvi3Ejs/aWtm
dwvXVqfX+PAA37TRsQf3mMNF9lWKllicEdvkORu0StWelXFyY5hjFB4akYVeMAlxqcQaZ1vB
7TlfLZj/eRk/cORiE4t+Wxiwa6zPd5vE9m8C3J67esFvtCFNGLyuDz8Y3QWUwgMA7M+aWACA
G7AiznoKDws6x1gtPMjBKVcMcqY14STPSfRt875mgasp+aEgkJQtOdfYXNDkenPuNz8WkRMx
2TEKedYW/yqCXFi1eHzt66fqZ5pTzgdC3Jezw7dNWrym4o/WPDLnQ59G38xxJS22J1zXpIgt
xIihYw9uXN8k0tdZ9pXHyFgMEdvkOUrneWtc/3xFTbzpcXJxbI5ReEggi5Ei97jZDJGjpw3i
1kgtmC/6bRDaxX88fNE/B8j8dBMouj+7+Uo3uhRNNtThNqmdqASms2vun8IDAOyFvg61Xg8B
4FJIUl7Ke0cUHnrHqCo8KGZhM+VFa8IpI5Dm/OpAgaRsyfnGCqY511vJi3IiJjdG1g+KLf4V
O+R8GdT+7Nvtxp3z2ZwPVAevry+Zt5zn+3d6zNov4yzmUvB7jpwPfRp8Y4/bLvWaOjvt/I1v
7LmL3L4QI4aOPbhlfXNk4+kN+8pi409Osj93x2KMjUu7Zqk4XaEm3nS/uX1vjlF4iLABnSL3
uA6GhaPNoro1UgsWin5hDoRg8V3ALZsOGD2e+j25aRR+8Pq02CDk+tHMga/bdI5/UYjb4gK1
oBSwIaVx+lrPRcZSbzcAjEdfD3LXQwC4PpKPrCS9mwsPG8aoLTwIVqRLe36sCKcqgRTlY3Fb
zKnkh4JAUrbk3BMUHnTuuJIT5XydGaN4jd/iX4efC0+2B/OoFXu2H9+/Xt/ZODH9r+fJHhXx
Wu8ba+O8bibPnuahfVGyf6IQI4ZS7ClScxqyvhFn2lcLvHjZFIs+y/W1fqzuoybe9DjzGCHm
GIWHDLIYManHDGZBg/XQQeIFoPp9KfoV+jxZfD9YbYBkAlg2TOl4jiYb8phgNee6AsA0+VJB
YGThQViMVb8DZxrnnqbNbgAYSzEpBYCLI4l24h473b9tbrGt8LBtjJbCgxlrzl2WuaOXL+nf
U/mF7aMnd1nzgz0W2rlo3px9MWhbMSWTeekT6sYoXuO3+Fdhcknl4+mYFWdV+eyiv1z+bh83
bekbY7Nv1yrOhxOJuVX7xs192fQ5Vncs1qA+Rgwde7BlfXPEvtG/v2tfTSTWa1MsFrHxN8/Z
7tnqmBObVp0t46T8KphjFB4yyGLEpB6zuGCZftcLGl0QkqJf0Bs6DEh3Efc2rYxhuvQ2nR2j
1L+l0YYkwWZI2BEwH6/fGLmATbPYjKubIoGeU89FxtJuNwCMQ18vc0kpAFya2r+3v6XwsHWM
tsKDILaYvKWctuTyi70EUiGfUXliztZAxNS8OCZ5V6qz3BjSZ87HW/xrc1o5Kchv5dcesWfH
zcw96xuznkVbY3I+9Kn2Ta3dK7lubv0cMk56jOwe3LR/csjzT7KvLMNj0cf6a7bB7tlq/9XE
W3Ge5hiFhwKyIBb/5xyuWCDNW5zg8cyCpL7YMXxeHFw2iKa2csPttWGJP67aYOo5tt9lPO5f
eBBGFB9qk440fXYDwFai62BXsgAAZ2V+wWWiIGx6Cw8jxigXHjL9TeIiN5YlnZ/sJJBK4qLg
F5tjulxPnVu8JufGyY5RsHmDf13+KOvnbE7lc3M+W+rP2GnnrX6Wk8UOFx+5dZPnNeaRpbWy
NPjG6QTvwVkXzPN3x1Ufixczs+tnSa9jcQ9uWN8Sp9lXE+Nj0cePS+/30nUrpibedL+5ODbH
JjXtBZTXTP/W2KkljTTPtxcc5zzV6gTnORH7Lf7PsBelgC0TF2maiw/Jimot/XYDAADAksV9
Xbf8vbYo/ieRYvuxKcKoMdKPR7l1Ki9ZFWoKdU6cS/t5drN4sM9TLR57IQB9crY6kSTNCJvQ
rwkxlhMxBX9In+GxAf71/fFU52b7qhd789pMcaTGeKq+S37XPlzrOCbnQ02fb+L9EMZdhR4s
+TsTe/k9OGj/5FDPPcW+suwQizNq7WQ+/hgt8xOK8WYp6SFzLFDTvsPDvs0kc+PZoPEXMPXY
FZE5+P/DnmwT8OUL5p5ssxsAAAC2USw8DKKt8DAKlYM/95/bceMoqkRMhBZNd8y1RGN1vMLe
40PwuOG+2pM9Cg/CLN7mTbBWAU0JPQoP0M52Af+e4gOFBwAAgHdy38KDQiX9q9/jtZVN7/xs
pFc0i+Y4YJ2PQ4oOLa9ce1B42M7d9tWe7FV4MAcm4SabWzZ5vuqgzn28HtNbPo4tPJjNWnpL
3ChkHnAEYwT88cWHMXYDAABAH7cuPCiq3q7dSzHX34EtovlGglvy1e6pUHgYwq321Z7sV3hQ
eO9iKAl7s2FsAaBUeJjPCc7zxtlfHPYj9sERjBPwxxYfKDwAAAD4H9k94oUhn+Dz514bmffn
xviZeEwaunCZj7mGc6rBh3Ak/fHWW3gICgWZzx25Kk5N4UE/ogZc9rU8r4+sk2xjc16AsQI+
jon9ig8UHgAA4Htjiw423dL34Fu9LR4AAPJ0Fx4i0RbfOOTtFu6xmsJD3pDwvPfi5kvbrZUZ
L+DD4sNexYF1u30f0Gg0Go12pbaO3Afl3PleGBciAADgzpT0kDmWvJvIzUIKAf5b5vwbR/hW
urDZAoIrKDzSfVjCwkPmIxlwT6SAJWvtAmN84UEwMbZX0UHYx24AAIDTsbh3K+xjiUYuBwDw
HegpPARfHuEXAuaOWgoP+sbk3ZDi4kNYeNCPdIk4N16uxQPDCdlBwOvvEen4M0VNUHgAAIDv
jNwHJd/a+34LAADnpKSHzLGw8CAibfF5PHszUS35Wb3yRy2c4HdfJBnelILCgy5QIOC+L4MF
/FTw2v/VlsF2AwAAXAyX93m5orxQxes+AADfgerCQ/gRh7k44BUdXIs7XBYe4ndEyE0nfEfC
XHxIvVOh7iZlx0Xw3YeRAn6Kj0MyHgoPAAAAcU63f+EfAADOQXXh4X0E73jIvCsCvgvjBLyO
q+Q7dPaAwgMAAAAAAHxXrlZ4MA9QfKjA+KitnZ8xAt684+bIQsDYwkNq7Wg0Go1Ge0cDAABY
5+yFB1dkkGYKDeHb9Cg+5LhnMjBAwOuYOjpuxhceLCP7reUdYwJcBrnG8KF1+A4Q6wAAUM3Z
Cw/QxT2LDsJGAX/Yl0nGUHgA+DYgxuC7QKwDAEA1FB5uCYWHFNu/TPLz2ftOiXGFh3ht31EE
eMeYAG9Hv1tqerdd6fthEGPjqPU5zIzwGbEOAADDofBwSyRZuCf9An77l0luKR5QeAC4NPJu
KSewZD+r60lOcCHGxtDiczCM8BmxDgAAu1DSQ+YYhYcLQuEhZMSXSeo+ugsXfXanoPAAcDxf
n5/B3i9eDxBjQ2jyOWhG+IxYBwCAfaDwcDvuW3QQOgS8JEabvkxy+ohGzytHDgoPALeiJLgQ
Y/uAX9sZ4TNiHQAAhkDh4XZQePCYvkxSFw1GtO4Ei8IDwJ2Qj25lLweIsV0o+hySjPAZsQ4A
AGOg8HA7YmEq/Pvvv6///Oc/oYjOtN9++2161hlpEfDeOxUGtf6/hvHf188fP9W/2xE7fCg8
ABxM8Bn4BIix8az5HJaM8BmxDgAAo/j8RemYXzIagsLDJYmFqWCLDv/73/9ev/76q/75999/
f/3111/6Z2nys7R//vlnetYZqS886M+lTnMb1frzq5aCSR6xIYbCA8CRSEFzJf4RY4Op8DlE
jPAZsQ4AAAMp3jMoPJyWlAAVUo/Lux38goItPEgRQpCfc/2djzEC/ngoPADcgao/qYsYG0r/
nzH+vozwGbEOAABDofBwPUqFgrUCghQh7POlGCHY3//++2/9+7mh8BBD4QHgGORdVMH9Ut1A
k/dPxNgwqn0OjhE+I9YBAGA4xXsGhYdTkxKhqcd85F0OcaHB/v7nn3/q388NhYeYun6n77tI
/kk0sc3EgLSaHLI85jSW7XMaU76gzD2mWvh9GaEN9Yms71c77l6vjqZ8uH88+h8ZKn3HiH9e
65/Pa2ee9z7rWoNZj/7vXUmRX894nqZl1r5CjL3PbyPou560zrnJ50n89bzn9SHeB+s+8/2c
tm10rAMAAGhK94zpGIWHkyLJQEzqMR/54kibSFj8x+QdEefmiERuD8bYnVrf9X69RHMhFCRp
nZ9vxetaHlkec0rAU51Ef2UkPuXr41kvCuQCFdixp7Ao+FDPaS8xY7BCoEZk6zXcs/Cw8Lti
5LpW0uITjbLxIxGSC0asZ60Ye4PftrPxenLUnL/J9aF5HwhuDUrX8UpqYx0AAKB0z5iOUXg4
MZJwWPyfc+jESLU//vhjeuSl3/lgH7cfvzgvYwT88Wy3O7e+tf0mBemnEmNhlpwvGnhsKTw8
n09PeIQJeb3oeE8cZEW9TuRb7AkF2hr7FR7a7Mj6fdi6VqJFZb1PzDyXIjdL83pG1Iqxo/2W
pDUGDN3Xk0PmfPXrQyXN+2BC2yPPG2BTbawDAACU7hnTMQoPJ0YSDov/832h8BBT22+tINUi
dyWRLI+ZEBsWER2SIHsJs5/81ooOsbEp0R5EyYf6WHUC3ib2zlJ4yPp90LrWIXvp8XpIjFX6
xPqvenkUbesZUSvGDvVbjoGFhwSL68kBc77+9aGG9n3goPAAAADvoHTPmI5ReDg5knT4/98b
Cg8xYwsPpmiwlkduLjzoH5U9OvlVbbKrTnSYhDs+z+9vrzy46EOdzNeu8ZbCw+Tfaa6x4Khb
Z0uLHWm/a4asqyIQo9KWtokvnp+zD9YEl/Vd3Gdgp7Q4aJrWM6JWjHX4LbQ7ti+MjTph2RaL
lro4M/YErhgVK1lucH3YYR8EaFtMvx9b/VIb6wAAAKV7xnSMwsPJkYTB///erAt4IzQyAmkU
OnFrGeMihQeZ16qYGFN4EAJRqM6vEh06KU+NLz42fe2VB5d9aMavG7tN7Fk/zeIiLa6EqnV2
NNiR9btixLpO/rNjuD58h7obVovgms91XVnhZf2UjPuW9Ywo3Vh9Gv1mxbPtWp/v7LbzNHFh
z63zT30sWrqvJ0NipcDlrw977QMPG//ueXbMjvtmbawDAACU7hnTMQoPF0ASiO+BJEjlJNkk
ajsWHnRi2zrGut2W3FrmHh9ZeKj92++jCg9+4iztoQTQ2vhGUKXGt8lzOrkPBE6qVSTPNcIi
JwC2jG+fO4uEvP/X1rnXjrzfFQPWNcaM59kTiNgWwTWfO09tjpXe9SxSK8aa/GZtntfA+kgP
Za9LK3tc2H8vGJLXkx1ixScfp/Oap6b37utDjnH7wEP60POa/RReYxqojXUAAIDSPWM6RuHh
AkjC8D2Q5C0vuo5D7BhfeNAJZmItS+s7qvAgx5PXApukegfHFR6EWRAsijmJsXuFxQjGCQvx
UX0cO1HwmERIYY5r6xxSb0fe74oB6zoTClF7jhnfe9xrzufJfuf+wuF8+1L+bFnPiPjGmptv
i99sH4mmbWwoPIS0xaJlLc7k+NKnipY5r5Hwaz5O5zGSdg2g7JNEPOXiQrNhH6zhYmn2E4UH
AADYHQoPcC0kecsnyXNS1lIU6EHsaBmjbHeMzMEn/t1nSOFBbfY4IS796cGxhQeFS4QrfKoF
Vmr8cwiLurHbxJ57NVY6d75Kj1W2MabBjqzfFSPWVWHmac51e3ma5Ly3l60slmYBl1wbPS85
HtvYsp4R081zlSa/2fjO+DI7jzXaYtHSfT0ZFCtZsnF6nevDPvvAw/na+mllj5SojXUAAIDS
PWM6RuEBToQkb6Uk2SZQ+eTVibhcq0qixI6WBHnN7hCxwyf+3ae2Xz3vVFKsE/XIByt9Di88
CNqOGp/mfG8Se7F/rzw460NBJ/O1a9wm9lzM2om5NVv6oSx+YlrsKMT8iHUNxNAshNL7cT6+
Lrbmc/WX8YkClrGcj+zxyMam9YyYbp6rNPrNxYG3vrLeZqiEz0r9O+R57fPsvp40zrmdi18f
9HnWZ4k1DZiPVxcdBDeG9dPkm+rrhkdtrAMAAJTuGdMxCg9wIiRBKiVvGRExnIIIS7Jm9xJJ
Ji3+zzHr/c4Jt2mz3dlXz1YSyZ7CgxNNuqWfX/vFctJXnGgHc+lJoIvkfWjR41cn4PViL14j
GSL0ZWiLPr96/vV2CCm/j1tX38dqTuo5tt+lWxsFlxPDk69E/D6fk/hK99O2nhEVYqzXb+Hz
YrujOK2Kg7YYWIzRcD0ZFytlUnEa2Hbq68OO+8AihQfpzBUgpLXEgAeFBwAAqIXCA1wLScpK
CZJNxJaJ31jEjpYx1uxeIsmgxf85prXfEfQUHsbS6v+9aV/fvWgrPLRyNr/vxcb1RIy9Ga4P
h0GsAwBALRQe4FqsJXDrhYf4FcNFq0qiWhPbvsRT7PH/T/GOhLZqDfZORvWrdWcQF7K2+719
u5V9Cw+K0/h9LwasJ2Ls/XB9OAZiHQAAaqHwANdiTcDf5x0Pgi2GlDht4WGyfVcR3OnXcbx7
/Jl930oec555j2XQvBBjJ4Hrw+4Q6wAAUAuFB7gW5UTuEPEVfC629pUssXt+jt/Wni/nlOjt
dwvvGBPgjGTfQcVmgJtBrAMAQC3N9wwKD3A+vsErSBGySQEAAAAAAG4JhQc4H9+v8AAAAAAA
AHBbKDzA+aDwAAAAAAAAcBsoPMD56P+uBAAAAAAAAHgfpe9/oPAAAAAAAAAAADvxev0fEFGn
wCVpMjMAAAAASUVORK5CYII=</item>
		<item item-id="27" content-encoding="gzip">H4sIAAAAAAAA/4xTyXLTQBDt0WItseMFxySWsUIM2AETzMABcjKpFMWBrcyFW0qxRSIKYyPL
VI4uPoDiD7jwDdwp7nwEP2J6uiUncGJUrV7mve7Rq1EeAATaKzSXYh3fdvhhEJ5Ek/cmqHUf
zRlNhlwzqPZQwcbDF8dvw2FCFRgQX8N3bnY6PZiccfkpmoWFwQr4DO0l2hecPEYLtfNcrd95
PpQGmk5BZTX8UZLE0fE8CRm6j1aEi8vY3/krN6mBkcRh6FFBohWmFObk1g+AhWnJr+j7OZu9
5bC3XfbOmtRwSIL6aEI8AMhT/p3znupHwIWzLtVpDgrqVBR+KtCgknR/4r5dJt8vVWTlF/ry
JWo0quBRzNdwF2YwhzFAVX7GAy4qsEH736pqEGlXI+KifJmJNSbKjLjJxBpsMXFzRYQ6M0se
M+vMvJcxG8yswxVmNs6Z0OSvs3yWo7nN3r9K0I/bmQw7LMsqhxYT/WssSwtL11mWFjW+wUmT
kjaDcx3u3t5l37nJ4u9SV7yJt3gK5qYwerAHPRQOoMv0zm2e1cXSHrfvUvs7/F3t7Lt6dFGL
I3l0EgfT06M3k3gcJBZhN9R9p/JhkAQsQj29T4pF/4hIgUWKVeYGZ9HsMfXhf6Shbr9IsbyW
+IBo/H81a24lcTAM5aFOW14K9EUJhCeWKhIYIMkXGgVY0YWnmjRMUTVUbYmbpvC0RR83c8LT
CWUJz6AGdtbAQQwSfeEiZqkqa4gheh4xRC8ojGKtEwaDosIoMB+4+Hw+DuNoGLxjSWw6+BO0
EUT46Kl2bqrnPyt/MfkDAAD//wMA1lIgcKYEAAA=</item>
		<item item-id="28">iVBORw0KGgoAAAANSUhEUgAAAR0AAADVCAYAAABqpiQWAAAAAXNSR0IArs4c6QAAAARnQU1B
AACxjwv8YQUAAAAJcEhZcwAAEnQAABJ0Ad5mH3gAABOcSURBVHhe7Z2JdbM6EEZTlwtyPa7G
zbgYhwEEQmgZjRZG5rvn8E4CmgVH3CdIfvvvCwAAHYF0AABdgXQAAF2BdAAAXYF0AABdgXQA
AF2BdAAAXYF0AABdgXQAAF2BdAAAXYF0AABdgXQAAF2BdAAAXYF0OHxe38ff3/dv3h7f12fd
DwDIBtJJ8vm+Hn/fx2qaz+vx/Xu8pr0AAAmQTpL392mvbt7PabXznPYCACRAOgzez+m2al3d
0NdPGAcAMZAOi+UWi57p+ISzPOvBhu0eWymQDotJOs/n9zmL5/wgucYP4gpG7ZtA79cA6XSB
Vjm7aOZbLeeZDqTTH/R+DZBOD+Zfl9urG+fB8gSk0x/0fg2QThdIMvuvzH2/vYJ0+oPerwHS
6UXijwNHnUS4cK/h7r2Pe/aKgHT6g96vAdJRAqTTH/R+DZCOEkaeRADkAOkoAdIBdwHSUQKk
A+4CpKMESAfcBUhHCZAOuAuQjhIgHXAXIB0lQDrgLkA6SoB0wF2AdJQA6YC7AOkoAdIBdwHS
UQKkA+4CpKMESAfcBUhHCZAOuAuQjhIgHXAXIB0lQDrgLkA6SoB0wF2AdJQA6YC7AOkoAdIB
dwHSUQKkA+4CpKMESAfcBUhHCZAOuAuQjhIgHXAXIB0lQDrgLkA6SoB0wF2AdJQA6YC7AOko
AdIBdwHS6c3n9X1ML/rf3+P7+qz7JiAdcBcgnY58Xo+TbAyQDrgLkA6X9/P793yv35x5P/0y
2aD4v+c3lAHSAXehg3Q+39eDbies7fGa9tJ1mNgXWBV0h4Sx9nfg/bL6W87T76X12JPEs5yb
O472AXAHasx1Vobl1uIsEtr/cM0SeO5xCdSLTzjTmuV56s+3b2Jd5Tzfi2l8t1lGRqENgFHw
zV93K4WdYV/FLLcZXuEQiqRDPftWL8u5BATjBMySOYiL5HTMW+MHAcAIdJXOLpO/72O61fCv
IIjlogxe1GuOeTvdlpHQ7Fu69TmKFUcrjiX/1AcVsPo6+oLGnZ/DHG8Bp80OmnMdY87SWfqz
hUt5ALgDNeZ6Vobl1sJ3gduEpLPuNxfw4dbHxKwX/CYSIwBXRLt45nxGSrYcaN9BFsTn+/mE
+iM8z3bm3LaIzmOoNgB3oMZcz8zgWYWcSEiHtpMM+NJZLnanhhlv5T2vUAxp6RxvG9faxjIe
mUE64C50l878HIdureaL1r04DbGL2hLPtO2rBc3SIey+z7Kl/QDcgRpznZ+B/g+/WmK/zYqJ
xXdsxdwObWPqS8d/e0WkpbPLkIdK6WjsCQxPP+lYwjFsD2RPF3bgoiYxbGONRFzpLN/vUiuQ
zjzGJxY7dvr6cF507LySSaFWOhr7AkPTQTr7xT5v60W9S8FsdKE6Y81mRDCJgf7AblnBLJt9
vds5T7dw28qItueUx3w9bc/Xoa59axT6lflZaiseuXKgXOqgnjT2BYamxlz/7Vk5r4C4KxeS
pm9llEaddEw/kA6oDKTDIfhsx2ZZpQkWOTOQDrgLkA4XWvFEjBK6DeMC6YC7AOkoAdIBdwHS
UYJa6RCe3uAiIAXSUcKI0tHWMhgDSEcJkA64C5COEkaSjvlWW8tgDNpKh5Jr2ZQD6YC7gJWO
EiAdcBcgHSVAOuAuQDpKGFE6xCVta3utQBaQjhIgHSZUsHtRUBNIRwmQDhMq2L0oqAmkowRI
h4kp2L0wqAWkowRIh4kp2L0wqAWkowRIh8FlhUFNIB0uiXcETH6WeQJV0vH1Yu2zD3dt+7LC
oCYdpON5C9L1DbEOH1q3vUmWef/hZfN/WkRnQm/ixf4s8zR0rmrw9WLtsw93bfuywqAmNeY6
K0Po0x9o/y6Wo3DMVvLmWMUc3gzehnp1Vze+fTzoPNXg68XaZx/u2vZlhUFNasx1doZ9ZbO8
5/BROMv3u2AsAV1ondA7Ai7n4hHML7wxu68Xa599uGvbbrHM4l17BUG6SmdeNUwFqWj8s8wX
zOrocA3TRb3mmLfTrZr7qRLrm6pbcb0/y5wD5VGDr5d1X+RQe9xCGYVpaNM+u70I41Njrmdl
2G+z0rdNy8VtX8CrLIysDrc+RiTr+E0kJt4VkbWSohxGSrYIvc9yBJ9lzoBqq8HXy7ovcqg9
bqGMwmZos14pcbPkv0WNuZ6ZwbMK8UIXtu+ZyRp7kgFfOosQHHGY8VbeWZCnOkRaOrkPwCEd
Bm6hjMJmaJNemyb/PbpLZ36Ok/ws8+myDv4K2hLPtO0rilGksxx3V0I1fhDV8PWy7oscao9b
iFnYHtakV5O0SfLfo8Zc52ewHrLut1nnC5eOHS7Kw6+mV7ZnNCa+vnT8t1dEWjquVAzmvCGd
TAoK28Oa9Nq8wG9RY67zMljCMWwPZN3VBe2zN3OcxLCNNRJxpbN8v+cpkM48xicWO3b6+nBe
dMzUdJhqPF9vrHQkFBS2hzXptXmB36LGXE9k2C/2eVsv6rNcnM8XtzdzhdJFO+xnmU+vw1Tn
s74ekE4mBYXdYVX7bZr8N6kx13/7VZ5XQIGVywkSim9lRC4y+8PSiW1d8dVb90UOtaWgsDus
ar9Nk4+Jb/66Wym//yoHn+3Y+GUyM8Xv+7HSEVFQ2B1Wtd+myX8TSIcLrXi8RlkI3YYRpz8m
XDf7No6+V4Ovl3Vf5FBbhIWb9+smq5r8N6kx1/EqZ4GVjohQkUTx5v02LEBpqvaqBEinO5CO
iFCRRPHm/TYqYFJU7VUJkE53IB0RoSKJ4s37bVTApKjaqxIgHSWokU6sj+mY73CX1kNFEsWb
99uogJ2iar8KgHSUMIJ0Qoe6tC4s3rTnRsnd8Cq9KqKpdCi3lk07I0uHaN5+qECisDCMR6Pk
bniVXhWBlY4SIJ0EoQKJwsIwHo2Su+FVelUEpKMESCdBqECisDCMR6PkvvAq/SoB0lECpJMg
VCBRWBjGo1FyX3iVfpUA6SgB0kkQKpAoLAzj0Si5L7xKv0qAdJQA6SQIFUgUFobxaJC8ab9K
gHSUAOkkCBVIFBaG8WiQvGm/SoB0lADpRCgoHDpcpd8GyZv2qwRIRwmQToRUckHPVfptkDwW
WqVnBUA6XILvCLjwM59lHunjsgsilTxwXBjGo1HyWFhRv4roIJ3lHzhSoW1b3xDr8D4z1ptk
Hd7KNHKhdyP0Jl6/+FnmkT5iLTZtP5U8cFwYxqNR8lhYUb+KqDHXWRl2kRxXBLTffjOrg3DW
LfxxLh2gN+/yvmug703bQ2/knobOUwWRPmItNm0/lTxwXBjGo0Hypv0qosZcZ2fYVzbLew67
wpkvcGupYMZfKZ3QOwIuvXkEk7gNCwHpREglDxwXhvFokLxpv4roKp1ZKlPBWSTJzzI3t2We
T1tYc8zb6VaNxtu3dGu8FYfPMo8Q6SPWYtP2U8kDx4VhPBokb9qvImrM9awM9u1TaEFwvMWy
L+BVFkZWh1sfI5J1/CYSE++KaBfPnM9IyRah91nOj3+WeaCPeXekx6btp5LHeo5Q1HOD5E37
VUSNuZ6ZwbMK8WJJYRvniGLeZ+BLZxGCIw4z3so7y+9Uh0hLJ/eWsMYPogqBPubdiR6bnUIq
caznCEX9NkjetF9F1JjrWRnm5ziMzzJfMKKwL25bRvaKAtIpJtLDdogzpjapxIHjwjAeDZI3
7VcRNeY6P4P1kHW/hfJduDvLOCMOi+0ZjYmvLx3/7RWRls4uQx6QToRU4sBxYRiPBsmb9quI
ftKxhGPYHsiuF7b5fl8lOKsGEsMmASMRVzrL97vUCqQzj/GJxY6dvj6cFx3zSDJBjR9EMZEe
tkOcMbVJJQ4cF4bxaJC8ab+KqDHXExn2i33e1ot6l4LZpgt1W72YzbngJzGM+1nmcSjX5UR6
2A5xxtQmlThwXBjGo0Hypv0qosZc/5GXIsC8AuKuXEiwvpVRGkgnQiqx5zi3F3HPnMDM5A1S
qgTS4RB8tmOzrOgEi5wZSCcAJ6lnDLcXcc/CvmI0SKkSSIcLrXgiRgndhnGBdAJwknrGcHsR
9yzsK0aDlCqBdJQA6QTgJPWM4fYi7lnYV4wGKVUC6SgB0gnASeoZw+1F3LOwrxDN+1UEpKME
SCcAJ6lnDLcXUc8NkjftVxmQTi/sX9l7HkpDOgE4ST1juL2Iem6QvGm/yoB0enB4CL3+YaHz
1BnSCcBJ6hnD7UXUc4PkTftVRlPpzP9XV7JdyedNb7axM/9hobPaubrHmUgP2yHOmJpwkzrj
hGE8GiRv2q8yasz1H3gZOuP5q2VIJwA3qTNOGMajQfKcPkQ9KwLSuQDf3/TQDyK2dSFQ57A7
0Uv1VrkJnXHCMB45QcyxDVJehm/+ulspyl8CZQT+yLDGD6KYQA+H3Yk+q58GN6E1LqcHUb8N
CjTvuZBasiAgna7QP5Xw/zuuy6UTqX84lOiz+mlwE1rjcnoQ9Vu5QG4Pop6F2LIxX5fO1dJ4
ouNLMDaxz8aq8YMoIlL/dChnbAk5yayxwjA+lQvk9iDqWUBoTpaKB9LpBP3G6nBX9X4evod0
POQks8YKw/hULpDbg6hnAbE5CekoZ3uzssN2vM2q8YMoIlL/dChnbAk5yayxwjAeuQGM8Q1S
FsOZj9I5W2Oud3gJfh9Ix0NOMmtsbg9Z4xskb9qvAO5chHQGB9LxkJPMGpvbQ9b4BslzUxKS
GC45c1EybyEdJUA6HnKSWWNze8ga3yB5bkpCEsMhdx7SeElMKY1O/15AOh5yk63jhWE8GiTP
TUlIYlJI5yCkMyiQjofcZNN4Sf2smMoFJOkIaVyMkjmYEwvpKAHS8ZCbbBovqZ8VU7mAJB0h
jQtROv8gnQHRKh3v7kivVU8jN9k0XlI/K6ZyAUk6QhoXoooImDkgHSVAOh5yk03jJfWzYioX
kKQjpHE+as09SGcwIB0HSaIpRhjGQ3pykThpSqIk1qbm3OPkgnSUcKl0IrW9h3LHS5AkmmKk
9VlxDZJLUxIlsYba8w7SGQhIx0GSaIqR1mfFNUguTUmUxBpazLtUTkhHCb8iHaLKqUiSTDHS
2qy4ysml6Qyl8QSkc2MgHQdBkpK6rNjKBUrSEeXxhQkixHJDOkqAdBwESeYQYXFWWMmJeWJL
0hHl8YUJIkA6AwDpOAiSzCHC4qywkhPzxJakM0hztJ5vkM4AaJROtKXopFq/KEGQZA4RFk+G
lZ6UJ740JSHN0WO+hWpAOkqAdCyECeawguLR0NKT8sSXpiQkOXrNNUhHOZCOhTDBHFZQPBpa
elJOfGk6gyRPz7nmqwXpKOEy6UTqRluSxnEQJpjDCopHQ0tPyokvTWfIzdN7nkE6ivkl6RBF
pyMI3kIKCkdDi05oxcpRIx2Rm+eKeebWhHSUAOlYCIIPIcLi0bCiE1qxctRIZ+DmumqOQTpK
gXQsBMGHEGHxYFjRyViseWqlM3Dy0fy6bI5N2LUhHSVokw6rncgg8ekIAw9h4uKB0IJ8B9Y8
tdIZOPmuFI7B9ADpKGFU6YT6Fp+OIPAUwszh690bKujJy5qnRjq791S+y+aWA/VhtlJ0nNHg
XDIxIjVZ7UQmkPh0BIGnEGYOX+/eUEFPQaZcNdK5vcdyXjK3AlAvNfrRc0YDc8nEiNRktZOY
QKJTEgR5Qxh5Qr0fdgv6iVErndt7KO8l8ypBjZ70ndWAXDI5IjVZ7UyDYn1nn1J2wII3jJEr
1Ptht7CnELXSub378l4ypxjU6Evnmanj8309lov07/GavjtyyQSJ1GS3UyOHQfgaeMMYuUKv
+WG3sKcQtdL5eje75jlWue+a1OhN79kp4v38+z5ei2o+r8f37/mevzZcMkkCNbNaSQyumctH
NCTZW/j4fEjQT4wtXYW8vt5pF+2/ZC5lUKM/3Weogvf3+ff4rs6ZcL+v84PIIlIvp5W57xq5
Enl8JEMSA2KveTJ3Jqd8hcnd3un7ZVt3KCb2unMZ4DQv5v10bqmWWy17sVPjB8GGannqBXZH
mftOBCbzJgecYYdEBgZf8zUmEsrG5DjlCR7gsQjmuBnoS+tbddi9SlF8ejqYb6c80jG3W4Q7
gbBhi23Tf5KbZ5earZQKKX4bjnQAAHwgnRSM2ysAAB9IJ8Xn9X38Pb+7Y84PkgEAfCAdBqlf
mQMA+EA6LOJ/HAgA4APpAAC6AukAALoC6QAAugLpVGPg5z7zb+gG/I0c/TkDvd7DvuZr7zf7
xQSkU4lhf8O1XbiDSYcu2u01pj9jGOninfrdJLn0fifvQDpVcP92Z7S/5Rmt38k57/dhZXP+
y3HFfD6HPul/WJAOyGP4v1oeTzon6Gcw4pU7at8FQDoVGP/fZ40vnRFXC9QznukAEZDOxRye
7wzG+kD5Tv+AGNKpAW6vLoRea/vfxo3HUM+jKgDp1GD+v9XI/yh0XOm8n2PfFs7c7LkOpFOJ
sf9R6JjSodf58DJPF+941+5oq+JyIJ1qLJNnuD9Us/9IbdpGmfzbQ9jDNshtFq1srL7vJBwC
0gEAdAXSAQB0BdIBAHQF0gEAdAXSAQB0BdIBAHQF0gEAdAXSAQB0BdIBAHQF0gEAdAXSAQB0
BdIBAHQF0gEAdAXSAWPzfo3/fjo3A9IBAzP426zeFEgHDMvynjqQzmhAOmBITm/idbd3whoY
SAcMyOf7+dCtFVY6IwLpgEGBdEYF0gGDAumMCqQDBgXSGRVIBwyKLZ3pazxIHgZIBwzL/Pli
s3jG/oTPuwHpAAC6AukAALoC6QAAugLpAAA68v3+A3km/bAejOutAAAAAElFTkSuQmCC</item>
		<item item-id="29" content-encoding="gzip">H4sIAAAAAAAA/4xSS2/TQBCe9SN+NKmTtKYkDgkkhfCQULv0Qk+lqhAHHlK4cKtcx7RGhATH
QeVmceDIX+DSOzfuiDt/KczO2KFwYq3x7sx+3zczq6kCgEB7iebSWce/Hb8fxafJ9J0Jau2h
OeNpxDGDYg8VbBK9OHkTRxlFYER8Df+V+dnscHrO4adoFgZGK+AztM+Y9QLtG+I/an98tbwa
7xpoOlXXXCV/lGVpcrLIYobuKzRcXsZ+/y/fJAEjS+M4oIBEq83oWJGtHwC5acmvuB9UbN4t
h3fb5d1ZkxomyfB9NCGQXyX/O/s7So+AubMuVTWHqnyPjp+4k7p0f+K93ZDNXyhYb5LAuIEl
mK/gAcxhAROADfkFC8sbsEn3FxsqAb2ZT8S8foWJPhP3SuIWE324ysStFRGgxbVZbW6mFfDe
7hD0Q1A2cY2bWvnQZWK7x011MXSdm+qS8A12WuT0GVwZsHp/m/fBTX66bQBdaLuAurc4D0ZM
YezAfYztosCQBQa3OdsQQ3c4wZAS3OXO+mVn92jQvLE8Pk3D2dnx62k6CTOLsL6aVwofhVnI
z9CGcqZw6cXU+8X4CPLc8DyZPyYdnvGOml5RYHkt8QPR+f9oKW5laRjF8kinq6AA9kQdRCCW
6iTwgKSe0ESgI7UndBEokY4pNg11ucRLUwRafoCXFYVSPEsEBgnYpYCDGBJwEbNUkTXEEL2K
GKLXFEax1gmDB09hFJgL9p4vJnGaROFbfhKbCn+CNoYEP714O7d4z39W9bLzGwAA//8DAImt
PxpmBAAA</item>
		<item item-id="30">iVBORw0KGgoAAAANSUhEUgAAASkAAADVCAYAAAALvgZUAAAAAXNSR0IArs4c6QAAAARnQU1B
AACxjwv8YQUAAAAJcEhZcwAAEnQAABJ0Ad5mH3gAABMySURBVHhe7Z0BerSsDka7rlmQ65nV
uJlZzFQUR0TAIAESfc/zeG/bD0KSsedHO7V/XwAAEAwkBQAQDSQFABANJAUAEA0kBQAQDSQF
ABANJAUAEA0kBQAQDSQFABANJAUAEA0kBQAQDSQFABANJAUAEA0kVYNx+P79/S3H6/392C8D
APKBpLj5vL+vYbSfjN/BiOr3OQAgF0iKmc847nZOn/cLuykACoCkamMu/bCTAuAykFRlxuHv
6zvqd78KB44HHKVAUjXZ3Z/a4HjhuEFOdNArOhx5yazsFny+79fwDV3o4SSncedvPG7u3CuZ
ld2AcXh935G75TjJadz5G4+bO/dKZmXKMT/R213ljcPuc5zkNO78jcfNnXslszLFmBvl5oXZ
H/vLPo4XjhvkRAe9osORl8zKbg5Ochp3/sbj5s69klnZzcFJTuPO33jc3LlXMiu7OVJPqC6Y
XqAftwWSUgok5QBJ3RpISimQlAMkdWsgKaVAUpa1D+jHbYGklAJJWSCp2wNJKQWSskBStweS
UgokZYGkbg8kpRRIyuL2AT25JZCUUiApCyR1eyAppUBSFkjq9kBSSoGkLJDU7YGklAJJWSCp
2wNJKQWSskBStweSUgokZYGkbg8kpRRIasLvAXpySyAppUBSE5DUI4CklAJJTUBSjwCSUgok
NQFJPQJISimQ1AQk9QggKaVAUhOQ1COApJQCSU2EeoC+3A5ISimQ1AQk9QggKaVAUhOQ1COA
pJQCSU1AUo8AklIKJDUBST0CSEopkNQEJPUIIKnWfN7f19/r+/7YzxN83q/5BZqP1/vrToGk
JkI9QF9uByTVknFYhEOS1PgdPDG5QFITkNQjgKSaM8mHIqlJaMNoPw4ASU1AUo8AkmoORVKf
7/tlL/P+hmnGEUhqApJ6BJBUc4g7Kcs4hC8PF4HFj0cQqrOgdjN1PUA7Quevf5SClzSLPEkZ
5hvo3rUfxwunnlAPCvqyTkVrZQFJNSdfUvMc/HTvSKgHBX1Zp6K1soCkmnNRUthJHQn1oKAv
61S0VhaQVHPyJTUO4XtSjyZWf0Ff1qlPb600IKmWzG/k3G4Gbpsj+9O89ZIuOm6D44VTTaz+
gr64U5/eXklwnOt4OTsASUXqv9gXf9rT2ysJSEopkFSk/ot98ac9vb2SgKSUAklF6r/YF3/a
09srCUhKKZBUpP6LffGnqW2vSVxt8mEgKaVAUpH6L/bFn6a2vSZxtcmHgaSUAklF6r/YF3+a
2vauiast4AgkpRRIKlH/hd74U1S21yS9Jq6ygDCQlFIgqUT9mb0JDVfZXjdplQWEgaSUAkkl
6s/sTWy4uha7CatLPg4kRcU8VTPxFLrQr67UBJJK1J/Zm9hwdS32E1ZXQJgGknIf4GYP++sf
y7OS9l8z7J7tnRBDM4ygQo/yHd+OmJY6W6VrevNoUvVn9iY2XF2L/YTVFRCG41wnRdjEs99x
mK+/nC/sBGUP99+bY36PLiSo4C8KX3nCwTVMXx5Nqv7M3sSGq2pxKFlVBcThONfJEbad0/JI
XF9QsxCcrcg6vqekTA6h3VHsiZnzrqvBdgqSStSf2ZvYcFUtDiWrqoA4TSU1S2hacBbPMER2
KCvrZaL3jO/fX1yxx+HS0YwPPCPcmTeMZsezfDwL0Mlr7xcz7viM8W0te7iT5ljHOdyYdR9N
qv7M3sSGq2pxKFlVBcThONezIriXc7ENx/6Sz/2Gt3JZ5ba7FFvFY8f/xLPO98W1iWqOt0rM
FWfwXtTn+/msc0OXdm3uTZlcH02q/szexIaranEoWVUFxOE41zMjBHY5QRyJ/MZ5Ypm/tkKX
1CIQTzTreCfuLMvDOoZzSdW+ROV44VSTqj+zN7HhqlocSlZVAXE4zvWsCPN9KHOpNy1sFk9/
M69icWXgysvdsUBSjyJVf2ZvYsNVtTiUrKoC4nCc6/QIzk3l7ZIu9I2+sYxbRePwu8e0zueX
VPhyz3AuqU2edYCkEvVn9iY2XFWLQ8mqKiBOO0k5glr53YC2Ilg/33Yh3q7EiOQnjVU6vqSW
zzcJFkhqHhMSkTt3+nhXl/m3gFSZ4Xjh1HJWe0ZvUkNVtTiWrKoiwnCc6ycRNjnMh5XAJpH1
mL6xf7uj9fAEMYlkcC4VzeH6wY15uKTcxR6mOOvH0zG8dzm6l2pGnKFd0VGCloCMa2DWfixn
tWf0hjFUP1JJqiggDce5rr8LKeYdFnVnZIQc2nnxA0klyOgNY6h+pJJUUUAaSIpC9N6Uy7Jj
bLCJmoGkEmT0hjFUP1JJqiggDSRFxeyoEgaKXRbWApJKkNEbxlD9SCWpooA0kJRSIKkEGb1h
DNWPVJIqCkgDSSkFkkqQ0RvGUP1IJamigDSQlFIgqQQZvWEM1Y9UkioKSANJKQWSSpDRG8ZQ
/UglKaAAk8J6XAGSksz89ofwWxogqROI/TkbpqLNwotYlzf/fyWVupJas5JwaOP35lNI6gCl
dmJ/zoapaLPgIvylr6SCnZRoYr+Ww/PCqYVSO7E/Z8NUtFlwEf7SV1KBpEQDSQWh1E7sz9kw
8W1m7EUN/KWvpAJJiSYtqdRxayj1EXvAGKoPgguILet/PXT++kcpfTrwCLCTCkKpndgfxlB9
EFxAbNncdCAp0UBSQSi1E8ZQWyi61Uy9qEFs2dx0ICnRQFJBKLUTxlBbKLrVTL2oQWzZ3HQg
KdFAUkEotRPGUFsoutVMveDmbMmclCApqaxPCrWH/4QFSOoEwhhqC0W3mqkX3JwtmZMSJEXl
5Imb4xDe8dQCkjqBMIbaQtGtFlrE2XI56TSQlPf4YHN4zzR3v7bHXO60fU5TkNhD78a3IyY8
9K4J1LoJ4xhD9UNoEWfL5aTDca6TImzPBN/vOMzXw3/+aZNbV0mZy66oQP3dU/weEjeQ1AmE
cYyh+iG0iLPlctJpJinDtnNanhkeF5Q7tq+kYk/cXPILCAl/iKEu1LoJ4xhD9SEnscZFnC2X
l3p57vQIzs3g+a+5RJ4bPu+6nL/gsvue//3irT0Ol45GgO4lpv0jCs68YVwuI83HsySdvPZ+
MeOOf4TBFeh8uJPmWNQ/3HAds+4jodZNGMcYqg85iTUugrIcvf/luWdF2C77Ijuk3/2f0OWe
lcsqt92l2CoeK4ifeFZh+OLaRDXHWyX2izfxy8Vlysz8rb15bujSrs29KZPrI6HWTRjHGKoP
OYk1LIK7rxznemaEwC5nZbcLSUjKHAd50CW1xPNEs4534s5CPaxjOJdU7DKWC44XTiXUugnj
GEP1ISexhkVw95XjXM+KMN+H8v9wp8XdZfnHNs4R1XQcBQZJ3Rpq3YRxjKH6kJNYwyK4+8px
rtMjmMsna5VNSNs3Ok1Slt89pnU+v6TCl3uGc0lt8qyDqeORUOs+GZfTPrGtFloEdSn6uPLc
aREcQa38bkAHReBLxXxpEslv7PrvvqSWzzfhFUhqHhMSkTt3+nhXl/m3dc16cLxwKsmpOzE2
t30i283UC26oS9HHled+EmGTw3xYCRx3Tf43dlhSg3OpuPu3CTfm4ZLyt/MyxzDFWT+eDucn
ieZwd22xtyAcJWgJyLgGZu1HklN3Ymxu+0S2m6kX3FCXoo8rz71d9T2Yd1jUnZERa2jnxQ8k
RSAxNrd9ItvN1AtOavQVkqIQvTflsuz8GmyiZiApAomxue0T2W6mXnBSo6+QFBWzo0oYKHZZ
WAtIikBibG77RLZbYBE1UoKklAJJEUiMzW2fuHZfSahBETX6CkkpBZIikBib2z5x7b6SUIMi
avQVklIKJEUgMTa3feLafSWhBkXU6CskpRRIikBibG77xLX7SkKVi7ga/mweJKUUSIpAYmxu
+8S1+0pClYu4Gv5sXlVJmdhSjrsBSRFIjM1tn7h2X0mochFXw5/Nw05KKZAUgcTY3PaJa/eV
hCoXcTX82TxISimQFIHI2KutE9XyK8lULqBWXyEppUBSBCJjr7ZOVMuvJFO5gFp9haSU8khJ
5dYcGX+1daJaLrCIWilBUkqBpAhExl9tnaiWCyyiJHRqLiSlFEiKQGT81daJarmwIkrDpuZD
UkqBpAhExl9tnZiWlyRSqYjSsKn5kJRSICkCkfFXWyem5SWJVCqiNGxqPiTVFOcppafPpzJP
h3GeXuqNh6QIRMZfbZ2YlpckUqmI0rCp+ZBUQ8wzp9ZHE88CSj6AavwOCZFBUgQi46+2TkzL
SxKpVERp2NR8SKoZ/h918D/3GIfkQ/QgKSKBOVdbJ6blJYlUKqI0bGo+JNWKwyOIU48bdi4L
I89Xh6SIBOZcbZ2YlpckUqEIjpCpGJBUI+bLu4Ckzv6I6PJnv447rkVg8eOWXKkrMOdqe8S0
tSSRCkWUhtzOW/fj/VEKf9U35KqkDKH7VxwvnDqu1ByYU9I6EW0XVgBXyFgcSKoVWZd7Pseb
6JAUEW9OadtEtF1YEVzhYnEgqVYc/n7fyY3zHdNY7KSufTd4c0rb1r3tHAkwF8EVLhYHkmpI
3lsQNsYhfE/qcVyp2ZtT2rbubedIgLkIrnCxOJBUU5yf2gUu/X5fm3dd203DkMsgKSLenNK2
dW87RwLMRXCFi8WBpJTyOEldrdebV9q27m3nSIC5CM5woViQlFIgKSLevNK2dW87RwKMRXD3
IxQPklIKJEXEm1fatu5t50iAsQjufoTiQVJKgaSIePNK29a97RwJMBbB3Y9QPEhKKZAUEW9e
adu6t50jAcYiuPsRigdJKQWSysDO5WhZ97ZzJcAUp0Y//JiQlFIgqQzsXK6WdWs958IMsWr1
wY8LSSkFksrAzuVqWbfWcy7MEKtWH/y4kJRSIKkM7FyulnVrPefCDLFq9cGPC0kpBZLKwM7l
alm31nMuzBCrVh/8uJCUUiCpDOxcrpZ1az3nwgyxavXBjwtJKeVRkiqt1c7nalm31nMvXBCv
dg/c+JCUUiCpDOx8rpZ1az33wgXxavfAjQ9JKQWSymCaz92uLu0XVETt+t34kJRSIKkMpvnc
7Wre/hoLFsSsXb8bH5JSCiSVB3e7mre/xoIFMVvUv64BSSkFksqDu13N219jwYsxW9W+rgNJ
KQWSyoO7Xc3bX2PBizFb1b6uA0kpBZLKg7tdzdtfa8ELcVvVvq4DSSkFksqDu11N219zsczY
ZnjL2pf1yhdsmDJYeYykOE5QE6JCv5q9BDUXyozdrGaLWQ+SUgokRWcOUaFfzV6Cmgtlxm5W
s8WsB0kpBZKiM4eo0K8mL4FZpPZCxPgtUvHhWrNx2sAgUVJVciqMaXL6hWDOryQcuVfMOQex
a5zl1CKVEBzrdkr92UBSNHbTK+R3NSQkRYdj3U6pP5tHSIoh3i5EhZ5dDSlKUoZpnVROrdII
wrB4z/QfCyR1jpm+C3H4QjlXQ5J6xZxrkmmtWE7myy1T2ZHIK4de6d+cz/f9Wl6gv9d7+mwP
uxAYYM+pMJ6ZfsipQt+uhCT1qkKuUcxakfVaprHD5sRxXvUq4daMw9/39V7U9Hm/vn/DOH+8
cntJFcYy05fDi8OZo2VdK4fTXlXI85TAmj3SmDEL28UhKZGM3+Hv9bWOmvA/53nhuJEiKTN1
nR7MiTNPi7smhWSvcoMxMefkrNspjcPCHOdVjzLuzTh4l3jLpZ+7mWIVAhMsOXknaC7+9GBO
hWvEyAmbzIsahBmTU9cUIotznFc9yrk18+VdQFLr5Z/BfT1x+Ie9l3dyTP/DfgS+pPCo15+z
w3193KOU8ghgB0VSAAA6kBQ3hMs9AAAdSIqbz/v7+hu+m5OON84BAHQgqQqcvQUBAEAHkqpC
+s2cAAA6kBQAQDSQFABANJAUAEA0kFQ3BN63Mm+fWN+EJ+5emtC3csw/zTU9E/AT3F8uQvJh
ApLqhLifAJoT/JeDedvEdKILMsLcoyknSZJacpIig/2bho9vKtYLJNWF819Cbs1nHHcntKiT
fBLo8B5l7aTmXaf7frjeeOeQuPyuA0n1QMO70k2OIhKaejOYXknqkc1l2C6PJeRldufreWU+
FnU+FQBJdeC4S9lv1SUg5SQfh3V3IEhSdpcyTLtPg5zLvqVH0i6LS4GkOiBeUrv7Ux2ZZLCl
IUdSx9dvuYfXP7epR9PubphFJUGaPEBSPRB9uWdykXEvY758sZdT7tFb5jL/I2Ny2MS09A73
pMBV5h8Vy/wl5O3yShqCRG4v97ZUBOQ2n1PuayfnnCoFkuqE+S/d7sfFAr77TB67NHaXW70R
JCmby+81O+yMe7Bccv52cweR6gWS6oY90c0lTPcTfJGmf1kl6ySXJCnDIgVRfZp3U2tO99hF
GSApAIBoICkAgGggKQCAaCApAIBoICkAgGggKQCAaCApAIBoICkAgGggKQCAaCApAIBoICkA
gGggKQCAaCApAIBoICnwLMb3bZ4O8BQgKfAg7vMguCcBSYHHsDwzC5LSBiQFHsHhoX5ynp4H
ToCkwAP4fD+f9Uma2ElpA5ICDwGS0gokBR4CJKUVSAo8BEhKK5AUeAiupKaPceNcDZAUeAzz
3zecRXWPv0f3FCApAIBoICkAgGggKQCAaCApAIBgvt9/lw+n7hEKvOMAAAAASUVORK5C
YII=</item>
		<item item-id="31" content-encoding="gzip">H4sIAAAAAAAA/4xTzW8SURCft99sFxaxoHShSBVQ1EYe9WBPtWmMia0mePHWbGFtsSK43Zoe
Sf0bPHvx7Ml4N96M/5LBeTMLVk++zeybj9/85iO7HgAIlOcoLuk6vp3obS86HI7fmKDOBkpm
MO6zzyDfAwUb9Z8dvIr6CXmgR/kavq2To8n2+Izduyg2OnoL4B6KhnU+Y+Uy0r3X/tjqlLPc
lKa8Siksij9Mknh4cJpEDN1E8eHiMTbX/rJNIjCSOIoCckiU7IRUS5a/AUxNW37Ee8ty+LYz
fDsu35klqWGRBPdjCL0D63AfwJPWD4BzN8sxD9mE2cXYPVxNFyAnzZ/I7fkczwHoQutgFPLy
wxOM5OAShb7kcVAh1D6x1QKVnGYuSzXXdgGdy6SeF6jlonS/Y9wpSeMXtla8QhyDEramv8C6
xwBXyfWppGiP1TYJOi2uMLTM0A0FDRhankMBKlzfrvLolVW+qzVCvlulXnGIa2R/XdhQ58Tq
GjdeR9d1brxOxDfYqJDRYLDVZPZGi+/mTV5WixbdxWUh8y2u1KJKHUxuc3LzNldqo+sOk7eJ
/C4P1ZgPtU6fpD+Q+4dxODnafzmOR2Fi8zrVl03unTAJ+YtZSb8clUV/g0iBPunKcsOz4ckj
4uG/QY21K1Isnxk+ICr/752T20kc9iO5o1MoSIE1kQcRiJnSBCqYVBOaCHRMrQldBIqkYopl
QwVnGDRFoE23MGgplMqzRWAQgTMnyCCGCFzEzJRnCTGU7iGG0rMKo7JyhEHFVxgF5ob9p6ej
KB72w9e8Eocaf4wygCE+ero7N93nP8e7aPwGAAD//wMAShcLx5AEAAA=</item>
		<item item-id="32">iVBORw0KGgoAAAANSUhEUgAAARcAAADVCAYAAAB9hLTfAAAAAXNSR0IArs4c6QAAAARnQU1B
AACxjwv8YQUAAAAJcEhZcwAAEnQAABJ0Ad5mH3gAAA4lSURBVHhe7Z0N1uIqDEC/dbkg1+Nq
3MwsxpHWWtrSSpWEBO49h3fGjs8mAe5A68/fAwBAAOQCACIgFwAQAbkAgAjIBQBEQC4AIAJy
AQARkAsAiIBcAEAE5AIAIiAXABABuQCACMgFAERALgAgAnIBABGQCwCIgFwAQATkEvH390ej
ddOkQS4RGgW3CHn3B3JRhknWF8hFFuQSwSTrC+QiC3KJYJL1BXKRBblEMMn6ArnIglwimGR9
gVxkQS4RTLK+QC6yIJeIngcb9AVyUQa5QC8gF2WQC/QCclEGuUAvIBdlkAv0AnJRBrlALyAX
ZZAL9AJyUQa5QC8gF2WQC/QCclEGuUAvIBdlkAv0AnJRBrlALyAXZZAL9AJyUQa5QC8gF2WQ
C/QCclEGuUAvIBdlkAv0AnJRBrlALyAXZZAL9AJyUQa5QC8gF2WQSyeEfu68r5GLMsilcSap
rFuHIBdlkEvjpPoXuYjBbIpALg1z1Lfh7zrre+SiDHJplJx+RS7FYTZFIJdGQS4bkIsyyKVB
zvRpR/2PXJRBLg2CXJIgF2WQS2N805+djAHkogxyaQzksgtyUaZFuYSUptYVvyTcQbGQizKt
ySVOJ/y5gzkz80uyHRQKuSjTklz2Uulg3oz8kmgHRUIuyrQil6M0Opg3ZZJsvFDIRRnk0ggl
kmy8UMhFmRbkkpNC0/OmZHINFwq5KNOLXALNzpuSiTVbJJ2x3m71vgC5NEDJxJotks5Yb7d6
e/y7PS5/l8ft3+txhHe5nAm/2XlTMrFmi6Qz1tutXor7dSjqX4Ny+Sb05uaORELNFWkEuYhw
f1yRy0Bz80YioeaKNIJcREAuE83NG4mEmivSCHIR4VguR80y34RnPKXzSCTktEip8btu0nw4
w7/H7bIK6nJ7Hg2XL7bHAv9ul/n49f46+uR9vePvcUnNbDXaW7n8ErbTlNNIJdNUkUY0xnrW
GWZhLCdlOB6LYiGWV4v/fhIScinLL2E7TXmLZCLNFGlGY6xnn2FeqVyf03MrlueBxyVaqaRE
glxk+DVsp2kvkU6iiSLNmJLLII9nQIMcrtfHJdoKbZm2U6OIJpZyWW659ISDXNY4TXtGIwH3
RVqiMdZPnSHe9sSXU2KWW6MjuQxHnhN9+Zz5/18eL0IkyNDWOYRjHvk1bKdpz2gk4L5ISzTG
+skzxKuNo8kfpLF93kIuw0RPvUZ61aOBR7mUCNlh2ks0EnBfpCXm5DJcZwlbomdgb0nsMkli
3oJMconbdgWEXM5QKmSHqc9oBO+6QFs0xnr+GcKt5JcJ5q1L+trFxPi8nZXL7lvxl3KJt1nS
12XCOTxRMlxnqS/RCt51kZZojPW8M0RimXivQlbve5kFMEoiFsLmOUnBrFcu4bHOKkaj4CUp
Ha6z9Ec0g3ZZoDQaY/3DGaaJ/movkcSribE9J3/0JrmxrVYki78f/265TZqeH8nl4BPMEoQ4
PFE6XGfpj2gH7bJIWzTGusFKrYQ2NFYuKUqH6yz9Ee2gXRZpS+dyeQnlfftYfgWDXF5/8EKN
gN0VKU2XcllsucJ1nsR2SgqNgpekdLjO0q8TsLsipdEY621UqhCe5CIVqqu5UyNYVwXaB7ko
g1yczZ1awboqUhrkoowXuUiG6Wre1ArWVZHSIBdlkIujeVMzUDdF2ge5KINcHM2bmoG6KdI+
yEUZ5DLiogw1g3QyTo5ALsoglxEXZagdpJOxsgdyUQa5jLgoQ+0gnYyVPerKJZzcSlPCg1y0
QjRfitoBOhgrR7ByUQa5zJguhZXgHIyXPZCLMshlxnQprATnYLzsgVyUQS4zZkthKTAH42UP
5KIMcpkxWwpLgTkYL3sgF2WQyxKT5bAUlIPxsgdyUca6XLTDM1kOa0EZHzN7IBdlkMsSk+Ww
FpTxMbMHclEGuWwxVxJrARkfM3sgF2Usy6VWaKZKYrF/DI+ZIwzIJfFl2aufEomPLRl/dfH9
iyTR11VK//7Qt4TYrFIrNFMlsdg/hsfMERpjPesMez+CFo6nRTFLKf65o+1vG9kCuWwxUxLD
fWM6th3MyCUwr1TGb+XfF8tyVYNcylArNDMlMdw3pmPbQWOs55/h/RMfTzmE34tOboVeq5zr
LWPlstxyWRBOiMMqtUIzUxLDfTNgPb4VGmP91Bnin/2IpfEmXFcZpJO7LQrXZZY/eDafQ+eH
0GLCea1SMzQTZTHcNwPW41uhMdZPniFebawm/7CymY5lyGXx/Jjp/0UuE7XDMlEWo33zxnp8
K8zJZbjOErZEz8DekngRr2rWbXpefC1matsVEHJZUzssE2Ux2jdvrMe3QmOs558hbHleJphF
Mt89OiOX4fH71vT6VxSXcolfN5aZBOEcFqkdVvWyGO2XBR5ijNAY63lniMQy8V6FJC/sZmyL
xgPjaywEs165hMc6qxiNgp/FQkjVYzDYL0m8xPlEY6x/OMMsiaG9RLJdpawnf0Iub5GENspk
uU2aBBPJZbgus17ZyBHisIaVkKrGYbBfkniJ84nGWDdYjZXQhsbKpTZV4zDYL0m8xPmkc7m8
hPJ+f438Cga57FM1DoP9souTWLuUy2LLFfZUie2UFBoFP4ulkKrEYrBPDnESr8ZYd9ZzsiCX
Y6rE4mSyvnESL3LJIrpGs/ORhJjFymj1fGtyMRZOnXisFeETTuJFLhmEO07Tre1BHKtb5kvu
j+uBgJDLMerxOJmoGxzEjVw+Ej6bFF+HWT9ecb8m3hE8g1yOUY/HwSRN4iBu5PKJcLF3sRIZ
t0hpgcS3uNO3tpHLZ1RjsliAHBzEjVw+MGyDEnL59DGB8c172xXOKJ79pk2FU35ENSaLBcjB
QNyp8btu0jjtvZFv5RJIXZ/RKHguhkJZoBqX1SJ8wkHcyOUTp7ZFa7YXd5FLHiqxOZighxiP
v6pcwrmttF023wnz4YLugudzWbl8hUpslguQg/H4WblkcO5W9Mz9mr7mYgHr80o8PusFyMVw
Hsgli+guUGKL9D72/ozS2FIOQi55iMdnvQC5GM4DuSiDXPIQj896AXIxnAdyUQa55CMao4cC
5GA4D+SiDHLJRzRGDwXIwXAeyEUZC3LxMq/E4vRSgFyM5oNclEEu+YjF6aUAuRjNB7kog1zO
IRKrpwLkYjAn5KJMbbl4m1ci8XorQg4Gc0IuyiCXcxSP11sBcjGYF3JRBrmcp2jMHguQi7Hc
kIsyyOU8xWL2mPwZjOWHXJRBLucpFrPH5M9gLD/kokxNuXidW8Xi9lqAXIzlh1yUQS7fUSR2
zwXIxVCOyEUZ5PIdP8fuOfkzGMoTuSiDXL7np/i9J38GI7kiF2VqyaWFufVTDi0UIBcjuSIX
ZZDL9/yUQwsFyMVIrshFmRpyaWVefZ1HKwU4g4GckYsyyOU3vsqlpQLkYiBn5KIMcvmN07m0
lPxZKueOXJRBLr9xOpeWkj9L5dyRizLacmlxbp3KqcUC5FI5d+SiDHL5neycWkz+LBVrgFyU
0ZRLy3MrK7eWC5BLxRogF2WQSxk+5tZy8mepVAvkogxyKcdhfq0nf5YK9UAuymjJpYe5tZtj
D8mfpUJNkIsyyKUsyTx7Sf4MFWqCXJRBLmVJ5tlL8mdRrgtyUUal4J1VfJFvb8mfRbE+yEUZ
5FKed769Jf4NijVCLspIF7zX+TXk3WvyZ1GqE3JRBrkI8Uy829zPEgqlUCzkooxkwbudXK/E
u83/W4QLhlyUkSp41xMrSr7rOpxFuFjIRRnkUphE4t3W4htCscTGpHxH0NUREgX3MJnEBlri
dcMhKzXRmGA/IxQjclEGuRQivN7Ba1qpiQu5BATiRC7KlCx4eCk/Y7dgoJmJW6iPG7kEChcM
uShTWi5eKJb3ydcJT69ZJ1dyCUwFKxA3cinOv8ftEt5z8WyX2/PRkhIFL9T3qhQZaD+8Rq2a
uZPLRIGCIZfC3K9/j8ttVMq/2+Xxd70Pf574teAF+rwKP+VdKOnpZQq8VDZu5TLxQ8GQS1Hu
j+vf5fFyy5P14+8KPvWvQl+JcTpvwaTjlxZ4+QXu5TLxRdGQS0nu19VWaNwixYuXnILHfajQ
Pyrs5r1OdmpKpE4dWimakcuadcHi9gK5FGTYBiXkMm2TAqHgcT+kWvJgo22sh8WWDJd2qj3/
I4z8GYyQIxcAKEc3csnZFgFAOfqRy7/b4/J3fcwu2V7QBYBy9COXJ59uRQNAObqSy7QVGi4K
Jt5EBwDl6EwuAKAFcgEAEZALAIiAXDY0fl1muGuWukt2lLfzmoS3IYTYT+fGNbpfQC4rmr6j
9J5kW7kc5e26JkGm73jD2w+e+Wfmxt3F30AuCz5/uNE/qZyO8vZdk3/3+2LFMUjivQppN28L
IJeYLt7Fm5gkR3m3VpOQzxR8T3lXALlELP9VC4wDaloat8FWLkd5t1aTsNWZBNFT3jVALhHI
ZaLRSba4/tJR3pVALjFdLIV73RaFuOPPlj1hWyQKconp4sONiZyO8m6kJvdrIuYO8q4JclnR
/u3H9CRp+ZZsiHkR8nNVMj1uOe/aIJcN4/K3yTdODf8av3J7tuVcOcrbb02CIKZ85xavSNrM
2wLIBQBEQC4AIAJyAQARkAsAiIBcAEAE5AIAIiAXABABuQCACMgFAERALgAgAnIBABGQCwCI
gFwAQATkAnUIX8b0+pTy9LUG0BbIBaoxfR0CcmkT5ALVQC5tg1ygGku5RF/MhHCaALlANbYr
l/AVnPG3xIFnkAtUYyGXzRdig3eQC1Rjkkvc+A7sdkAuUI3FyuV9a5qf72gF5ALV2FxzQTBN
gVygDtGb6CaZLLdJCMY7yAUAREAuACACcgEAEZALAAjwePwHxcgNV3QQh2kAAAAASUVORK5C
YII=</item>
		<item item-id="33">iVBORw0KGgoAAAANSUhEUgAAAzoAAABGCAYAAAAEueGTAAAAAXNSR0IArs4c6QAAAARnQU1B
AACxjwv8YQUAAAAJcEhZcwAAEnQAABJ0Ad5mH3gAABZRSURBVHhe7Z29leQ2FoU7gc2jY+gM
xpCx3jrr1lEQ44wvo20loAzKWtmKQactmfKUQS0eQIAA+PBHgsQP73cOpO4iCQIgcN+7JLvm
7QUAAAAAAAAAkwGjA4Dh+Xq8vb3emPJ4LrsAAA7zfPDr7G3KhQZdAQCAM4nFFBgdAAyUkDzE
f2cAyRVoS7GZeT4mNjrQFQAAOMLemAKjA4BhtoRklr6AaYiZGRidAYCuAAA6IiOmwOgAYKgc
xL8+Xx9vH6/Pr+X3S0FCAjoERmdwoCsAgI6A0QGghIpBnBaYfKwKowOAAUankK/X54f9moar
J86rHJeMHXQFANARMDoAlFA7iFN9MDpgRSWmO+ZE06eDFYHR2QeNjTE7Xl1i23XDBl0Zkd50
5+r2cH/b8bFU8vX54W7bLCaa83p76Nxqn3rrMFVfxRsgz8/q1/dSMmIKjA4AhtpBnOqrHyTy
qN0XUINdAd4kua3mUkUygtJ8VFiLlIyI8qGTl49PkeosiOTv87Jhg66MSG+606Q90iTxx1N7
4tJD8z507tV01JGvgvrMmFDx1qXYlm5PyxylErG4sWyD0QHAUDuItxQRJCRzMUFAIjKC0nxU
WIv6riuNkU5s9FjB6IDT6E13DrSHMzrLZ2nZofN6xy7YT09qyFdRfQdvgOwynL0BowNACbWD
eMsgUbsv4CjrKxJ75kTLuVQRGJ19aKMjsF+1ka/fwOiACL3pTrP2+EaH9MY2Bj5mf1EeD3He
bZtlXx5i/WU+gbFNDLd/aX1HboD4bRlWezNiCowOAIbaQbx+kMgHCUl/6FcSLg7wPZERlOaj
wlq0jA7h3PX9jCc0dYGujEdvutOoPZbR+ViMRNjo0Hlon2WuGyNhnZs+k8dnvmqmz087mbZY
a6m0PmL3DRBxli/dx9rX92IyYgqMDgCG2kH8jCCRS+2+gOPYAX4NZmzZCHfLuVSRjKA0HxXW
omd01rmkynXDtrMvdG2hR3WRyXKOJvSmOzXbU3C8MRfq5sD6tIaZlXK+2tvovLT/cm5Zl57P
axu4qrbouqgsdeyt79ANEK9Po5IRU2B0ADDQwq8ZjH1RvpLafQHHsQP88lE2LedSRTKC0nxU
WIsbo0NQvZkJUTXK+yKTrymvaw8oTdHfIMbTm+40ao8xOsvx2syI4o+feTpi5q1ea+pY++mJ
X0xdy/nsutVxYv2Ytqi1tLe+ohsgm+PdPg0LjA4AJZQH8SBGyBjBuYSKfQGVgNHJCUrzUWEt
irFhh2bRmeuGrawvZHKmvKSdQYmykwA7wOhITExej3eegFjztIrR8dHnpzpNWwqMDsehGyBu
n4YFRgeAEmjhz2IOZurLLMDo5ASl+TiyFt07tOz4hEzQKRT0Zdrr2SdhUwmjI2GMDsGaHc+I
yLnMHKtY12hsuhszQ3+HY+rj1lJefZLQ2l/aHz+exlL3SfycPFmnxHRm2QajA4ChIIh3z56+
HOm/Eufo3SeBHVSouPtr4V1KRHjZO2B6fxOklrL5g1P7PKH+5vVnS3gMnTYH/wiWwevPqPFI
khGU5uPIuuqN3L6c0WdoTBx+zHvTnRbt8eeELFSBfx1lWcwM6ZH+zHzrGv28GeE8Y2Kf63B9
6z58HQLR/mh7BOu1GFifMmIKjA4AhjOCcysK+yJFfX/fdSDJCtqJgPX1+ci7Y2fVszmv3Bbp
jwli/D5F/SHE+cwffspz77zrODsZQWk+7qcrlEDVvpTQmNQfl9MusVfYAJiQjJgCowOA4a5G
52C/TUDPT0Iej4eViLim4GgSIu9Spe4UmmOZfpf2Z7m75mhtKgm6KxlBaT7upisn9Bcas9UY
lpnmGgAZZMQUGJ3J4B7RaiFdH1MuZTM5SCT19tAdabVPvXwkVZ/3iNZrl9PfVKPYP9yzmSlI
5PeFxjAv2HLQedZ/lyA7CaH9rGBvJwNHkpDsvgSTkPL+6DnoTz+53uotlDnICErzcTNdqX4d
oTEhjeGgfSE74DZkxBQYnRkxArs1K2kRJBHmjxUVZ7w7WkJBfYGAJRHb0u1RwSUeU3683t/e
xX9nICMhkUTGxRlzZtwFaj6t17EoCZE/WuZ7uUO6Lwl5qjbE7rJa/fkwd3vdPpX2Rycga7Hq
k+3LuQY3Ygk8LM9vYvy+TThe99KVokQbGnNMYzhEG7LG6GTcG6vQQXASGTEFRmdGjDhbCezy
WZ4h8I5dsAU3O5BFKKqPnsaIooOOE2xE31LvLqtzpYxOrjkYgczkSgZmrs96Hqht5lrZF8oI
zP4khHACuahvTxJiF74Nbn/WIGz1fVd/1n23c1idc/v5jYmamZnWn82ddIXWQ0pnNdCYcF02
MY1hoDbHzNgF6L7r9srxb9wmMCkZMQVGZ0aMOC8Bh8Q1JjK2mJtvA3GDlRSuhzAUmYLrBBZm
/9L6zGtn1Bddrz5ItD9mdPy2OIHUYaaEJK8vKiDl7ueO+RpMjyUh9vGyjo99r5Ws13mbaLHt
l/sufd/dn1gSohKfrDG5DbF5OdP6s7mTruzvKzQmRExjOFrPNzq/1W+BHpu89gNQQmy+q20w
OjNiBHZ9DzhsdDxRMkbCEnJjlDIFV5+fdvLFniitj7D+vsYEFFFkkBDnCBsdcRb6jni5/zY4
ucQWjIvdhjol1bZS8vqi+hHbz00QdBCP9d8Ebnse2IjP3SSE0NeIijcWkXrU3NLntNvq9sm0
V9dhjlX77e9PbA6rPqUTmTsRm5f5628s8vs1vK7QGgnGmhDQmP0aw0H7N1xH1pj5BVoI6pOO
KTA63eMFAb9wymcJzePTEh1uX21szDYdDJZAIOvSk6hUcO3AstSxtz7viwTspzTUx/ira16f
gsQWzJZN4MobFBdzrS5OSDTy+vP7qTFW7fKDeFbQDiH6vE1CBKVjYfZnEgUq1vUw7dVJmNlP
9X1/f2JzWM27PdNiXmLzsmz9jcONdIXOW9BeaIwq+zWG5/mofd1LULpXf+4BwJGOKTA6M+KL
uXlKsxVUP7j4IpUlzsv57LrVcWLy7RF7pr7tN6a5BtAJAJvjc4U3tmB4Nv3JjUQ2sr21g0Ju
X2g/5tzOdbPGmu3fut25ZiFE3WwSQsi5mjkWpo3eea3PQ0nHuia4MSrpj52EiJ9txy3PWTaf
5ic2L8vX3xjcSFdoXeW21VmT0JgwEY0J0Nbo0PlVe83YCGhO75nGAMRJxxQYnRkxgruKnfME
xJoRJqCaD2lirMdmGRMffX6q0xP/XfURG6ND6Lam7nS5fQoTWzBhaiQl9QNTfl9obmzHfh1b
OW6fOmhzY50ftO15yCcANJ7p9+fZeSSDqt3utcg2m8RDlI8Pk6hs21yYVJl63Wso27hjLsxN
bF7uW3/9s69fQ+pKidGRden+QWOiBDQmRGujQ7jXIbOfABQT0yS1bTE666LbTkprUVvufEUd
G57E6Ubw286HFTKtsPYdGyqbvlvjEuxDamxOgjE6BGt2PCMSF9R1nsRimRlXGjNTHzdGefVJ
RD3sPkv748fra0V9Ej8Hd94/H31RL05KWCN3hJK+0L7tA+Nc7J9LddhqOhU1Lalt1ucZum5r
5TE9i41L/THrQ+P392s4XSG9L20jqE4PRgfMxrgxxXqiYzV000hqIF+RFmK2oTLJZY4TAcY8
fZXBpuGitILdpg9yW0LU5bE7xuYkNoGRCs1EP6jLsoy76Yco5lvX6Ge/V+tEj8Yy+1yH6/MW
F7djyARZrIsqcj3FliOJlj/2V173LYV9ab0Op0JpaWpOXoEdTNz2qHUVaiOnXXX0LDYvj62/
IM01/ka6QuPVw8S/OTA64CxGjCnOq2vBDoQSSStB3jY0dHJmMFLB5kwCQVCOBetKLcyxTNuj
YwP65FhCQvSTlOzpy/H+g/7GcJ2Ta/JD+hYKSCHtuioopceOYkjBGDfX+ONzYhhdoTEJTixw
FTA64ExGiyne3+jQh0sHTAAQQeXBBQPad/36Yr+h1AGu8bpj/oDIoJMUSGWS4nflC2GCYKjt
G4JBMD42oFdiCyafVQRaXv86fQEz4Ol6NBkNa9dVQSk9Z48bnWs1PrdfcYbQlR/vr7f35D9T
DE7mx/u/Xv/+3/ILANUhHVi0aICYsvkyAmk4lg7IdosOcO2nBspvAGGFXnXMb7sv1E7wkAHl
eDAoxgmCT9Wf2F0+25k+HmwQjI9NGHvsq5o5kElswZTRPimp1xcwAZZuxbQlpl16TqvP1n34
/UJ3lNNBKT1njxidFhp/I12JJjzgKvBEB5zOQDFlY3TUhuVk9C/Xc09zjJgFhF4OAHfidf+t
FqrzlmikL/qbklOZFQTtwgcQPTaqb6sxsfqaGpsAui7dZNm3WDAGJxBbMOX48zNnHtSjbl/A
6NhBJBAwEtrlBiX5iZhjoRtafRodu1yn8XXXYte6YsYGtARGB5zPODGFMTq2uDPGg4KGScD5
xqvjuROv+2+1kBp0tWgLnLt9X2bguUE146Ibb45d+poxNjyq7/aY+cYHXEFswezDTUrq1h0n
3Ze1XSgjllKcuejfRMnQLjco7V0rsePC29x1xJSYUDbX+BvpSqbRWduOsqekaGV0uLaijFNK
GSWm8D0jsVoa72uWbYL8ojswstGx2+j3IRUEc8bGHGMPgNWG4HGgPptrsXehxVGLuX69cc7p
C+gUTlcsSJtIS2yNciUorV0mKH3wdRBrPfvvvqXnLGl0wdy29LWNxt9IV/BEpwtONzoJvQET
MFFMOcXoqOO5E6eNTmBMWfQgBUtOZZsg6H5m12H6rl2q2U/1NWtsWFTfwxcSXEMiiO9BroUW
1/WEvoAxIZ0yOsYn+SVBSWqipZGuzOr6ezY67mfna/yNdAVGpwvw6ho4lcFiSrHRcVk76Io8
Vc41at1f/nGS+cd0BLKTlYNBDtbgOn2wPg8FvXWcuHaHxobHXHDr8R9NFMSMK6mckCzzJef6
1+fH6/3tXfwX3BrSKEtTFDTPt3qzwmuXE5TUB+p3R+v1sYGg9Pwmtn0LrLHc9UfnKFinzTV+
Jl1J9AXfutYF+NY1cBq9xZSoJqltW6NjTrSWcLIdFnrqACvEbEdIu4X7S2b1+nx1ggbrOOVF
si6aVWTz7PH5+OADqCQ3CK6Yix6sE5xLIogXsVz/5Jw+i5p9AeOx6o8qWm85bfPnyVa7fK2k
ae3qla5fHxsISqSfwTWRO2fpHHlzuw+Nv5GuRK8vuAo80QH1WfVOlU5iSlST1Lbyvz7Khk6Q
u9gS4gnAJdSbh3LBsnc2rgJrCrQgEZSqGJ3RuJGuwOh0AYwOmIeujY5APmJPLThqSOypEQBX
USchUXcqWidsdfoCQBkwOltupCswOl1wJ6NjPxW4W7kHx2PKBSMVE8ZZAxsYkwrzkRZd0txf
wYhry25z6i7OUZb6nbvjiTHr5tr2i/M6AvfkAUZnH6PoSvT6Xk0LDemDuxkdMC81YgpmCACG
gwlJ0z8S9hksaZSJnN3eM5MUGpuAcMaeQss24unzITKC0nzDeyNduY3RiWhIB9zF6ND4g5sD
owNACUcSkiWoHgjydYPTweTqUtq0Vd4p4pIUmVgy7ZFG5x4JxGnA6BQymK7Q2unG6JxPUEOa
QnMGRgfcBBgdAErYn5Ac/yPh2kle7frOg8auxd3qWJIit/niGXvaA/KA0SliOF2hNdJd4n8e
MDpt4Y0OzVGxbpZSx3fb8/7MJ4XEUr8zr2qv44mA0QGghH1iIoPdQRGqHzBHEUZq5zZgqDGt
Gai2RMece6oTetID8oHRyWZMXRHbO0n8m2tIM2ZdR1vo2rqQSVj7rufAoetPmuWM55lGh66d
mrObeYUbbTwwOgCUsCNASBE8Ij5aNEWpGo0HCXabIKJZBb9NkqLO7557kDHtGRidPIbVFTpv
L8mYWsPtNKQRN3mqRtd1w/PTm3vLOtg9AdpoUnBe4WbbFhgdAEooFDUpOksyUaNcmpD0gbrj
xrUznqTIV3rssfNLxljmGB33lTrx2Q0SiFOB0UkzuK7Q2qx6yt2oNUxj0EZDGiHWWB9fXHEu
dI1ykNd554SkY4d4rfrOwOgAUEJJQmLdMa1U6gpqYXLViL1GpwblRkdc8weMziFgdBJMoCvR
a3wlrTWkDf0YzXOh65pGrSc9Hv/888/r559/dtZHqHz//h8xf7ZPJ1XMUvs0mVd4quMCowNA
CfkJiS12tUpd0SxJrhpCIsW2s3WSos7vn/v57H5E+wZGJ8ocutLLdVRruP4YrMQ1pAWzrqEt
dF2TeK/xaZPzxx9/vH766Sf58y+//PL6888/5c9U6Gcqf//2X/E7N5at55U6/1nnHg4YHQBK
mClIjNIXaif3Tr8S8zODiXylAXfNrgVGZ3Dy+tLqlR+XxhrSAEqQ2497PejacYQ+97G/Wp2e
5kgD8/ff8ndtdMj0EPSzXa+66cDN9fi8knNi2c6WjMmYY3Rmus6HgNEBoIS8ID4G4/SFS4pU
kFkCQ/VEYg1UqgReT/DEU7fprKTpFsDoDE5uX9r3ubWGXM9c60ePLUfocxu6/iGpIdOj6yfz
Q+jf//rrL/m7mj/ceK7X/qxYIM8No5MHjA4AJfx4vb+9i//OwEhBj9raQ6KgGWnsBiMWlJ7f
RPLwbcJxv6euyGTtrEwQbKAbRjMONxkKH+4zB6EzjhH4+nx9WmNDT3F8Y6N///333+XvUqs6
NjpYWgsZMQVGBwDDTAnuYH2Rr4r1clcUQeQ0okEpsm1o7qsrsybfvUGJ8ax3+MlQ+HCfGaRB
UUZkLe6c/f79u9mmsT+jJz5qrnMxScUI2u+suR19JRKvVbtkxBQYHQAM901I+qB1m2e6/p0C
ozM45X2B2TmXmU2OxjYk9s8+8knIYkKc4k1A/fmvv/66fPKST3b05/p1tlFeq741MDoAlDBb
QmIL5lqgkeAK5F1JZv6lgtJ83NvoEGouzDIGnSDv7N/jbzVINzT2z+dD8x2vVXcNjA4AJUBE
AGgGjM4AQCNBG7TBudboCPBadd/A6ABQQjqIqzuT54pe+NG49Y8JVn9kDkBjbmx02uqKIDuZ
g9EBbaB5a///WlrPe6y7IDA6AJTQQ0Ii2hAwMXRu/ZoC3tMF0wGj00RX5LhLA5RrdBaz5BXI
ETgbmmfgviidZAqMDgC5pBOS0xELk1+z1DY7EfF/B2Bwbmx0TieoKxroCegfSmoByAZGBwCf
eEKyvvpxVkJgvZrmt4MWLPMa25R5IbgnNzU6TXXFAKMDAJgMGB0AfFJ3XnXCEE4Igo9WdclM
5PxXWWQyxBidO3zjDrgJNzU6LXVlBUYHADAZMDoA+BxPSGpi/x0OjA6YHhidy3VlBUYHADAZ
MDoA+PSVkMj2aHNDCxavroGZgdG5XlcMMDoAgMmA0QHA53hCUusVE4Voj95ffv2r3TYkJmAy
YHSu1xUD9AQAMBkwOgD4HE9IavJ8uOehZAdfLw2mBUania4oYHQAAJMBowOATzwhkeZC30Hd
vPpRAfnUZqlflG3OpxOik84PQEtuanSa60pSdwAAYEBgdADwSd15BQCcxm2f6AAAAKgOjA4A
PkhIAGgGjA4AAIBawOgA4IOEBIBmwOgAAACoBYwOAD6UkKzvqttlyvwLgEYEv0VsWqPD9FUU
6AoAABwnFlNgdAAAAAAAAACT8Xr9Hx50mzTvH+31AAAAAElFTkSuQmCC</item>
		<item item-id="34">iVBORw0KGgoAAAANSUhEUgAAA0gAAABGCAYAAAD2BbQ2AAAAAXNSR0IArs4c6QAAAARnQU1B
AACxjwv8YQUAAAAJcEhZcwAAEnQAABJ0Ad5mH3gAABaBSURBVHhe7Z09kuQ2EoX7AnuPPkPd
YAwZ662zboUOMc74MtrWBXSDtla2zqBoS6Y83aAWCRBg4h8gQQIE3xeBie4iCQIg8DIfya55
ewEAAAAAAAAAkMAgAWD4fD3f3l5vgfL8XHYBABzK5zO8Bt+mXITQHAAA6EUq3sAgAWCgZOUp
/p0dJGWgL9Um6PM5sUGC5gAAwFFsjTcwSAAY7pSs3KGf4FKkTBAM0sWB5gAABqIg3sAgAWBo
HMS/Pl6Pt8fr42v5fRiQrIABgUGaGGgOAGAgYJAAqKFhEKcFJh/jwiABUAQMUiVfr48Hf2XE
1hrrtZLuYwfNAQAMBAwSADW0DuJUHwwSKEMltBvmy7BPKiuBQdoGjY0xSU5dYtsYwwbNuSKj
adLZ7Qn97cpjqeTr42Fv8xYazXm93T63dWyDBVpeX8ObKp8fza/vqRTEGxgkAAytgzjV1z5I
7AfJyohsCv4mOR5xnlVSELDmo8FapERFlIdObB4fIg1aEInhxxDDBs25IqNpUpf2SHMVPp7a
k5Ylmvf2sZ6xEkWbri1sqs+MCRVnXYpteakdNbepIBVTlm0wSAAYWgfxUUUEycpcTBCsiIKA
NR8N1qK+k0tjpJMePVYwSKALo2nSjvaEDNLyWV6S6LzsWDqOHaSf2Gw2SFvr23lTZZNRHQ0Y
JABqaB3ERwsSmtb9BHtZ7wJumS+jzrNKYJC2oQ2SgN9NlklSQbJzDtCcqzGaJnVrz2KGzHlJ
i7ihcDH7i/J8ivPG2qxfd8uvC218dAlLYXl9e26quG25rC4XxBsYJAAMrYN4+yDRBiQr46GD
28nBfyQKAtZ8NFiLzCARPIF5fsAgga2Mpkmd2sMM0kOeX5SoQaLz0D7LXDcGxD63/VpcZl3o
85P+mbbYx1TVR2y+qfL1+vrSfWx9fU8GBgmAGloH8SOCRAta9xPshwd//XOkeKI+6jyrBAZp
G45BWueSKmMM28Z+ygQTWtUUmWSX6MVomtSyPRXHG1OibjisT4cCs1LOV76Nzkv7h8ZCb6NS
Msdz+1fUt+umSqpPF6Ig3sAgAWCghd8yGFN9I4pI636C/fDgv3xUzKjzrJKCgDUfDdaiZ5AI
qndJeIYYtvp+yqRtyms+Akpv0n+rMpomdWqPMUjL8doEieKOn3kaY+atXoexcwf6tJyP163q
FevHtCW2lsrqq7qp4h2f69NFgEECoIb6IB7FCFlAcLrTsJ+gEaMlIx2AQdqGGJvg0CwaNMaw
1fWTzNGUl3swKPGOm6TRNKlTe0wsX4+3nriweVpvkPQxibWhz091mrbE98/WR+y6qZLv0yWA
QQKgBlr4O5OVS3CXfl4JGKSSgDUfe9aifdc3OD4x83Q6Ff2c9lqPSdyMwiBJAgaJCJok18DQ
XGbH6mNWU6r6FDepVOViuujvnkx9qv4t9UliurC0P738aCx1n8TPV12rKZ1ZtsEgAWCoCOKX
Zks/64/hAaQk4bH2F8UWeS3KS0nUZwJKaH8TwJbi/bEtP4/d39r++MTH0Gpz6huSXJz+bGrW
KBQErPnYshavSGk/240H9KeU8JiPpkk92uPOCVmoAvc6yrIYKNIq/Zn5Fjv6WRzHt8lSYNr4
uXbX1+amynotLqxdqZiybINBAsDQLjiPTWU/pQjXjUsosOREV5IJZl8fz3xAIVg93t00uS3R
HxN01n0294cQ5zN/9CrPXRAU70hBwJoPaA6HEq8Wlxn6w+D6E4HGPfvUAYCZKIg3MEgAGJCs
+GwYE0oAjPDQ8UtQL4no4tjn88mSFNtM7E1Q5J2v3N1Hc+zS7z39We7YWbvK+u8wzyqBQZqY
kn42Gos961UcO73+BLnLPARgAQbpfoTuNGmBXh+LLsWbHEx8vcDAji0S5jTl9TmPhJ12Wf3N
tSv4h4mcuwSJ8n7S+O69s6ivUVE9lKDQfiRQ5pqvbd2ToBT3xU1QHGr6o/d1p6ac/w3W0VTA
IE1MQT8PusbQn7KnTbQvJAnchoJ4A4M0I0Zg/Vd58iKoTdJ6rGesRCkS+gib6osELInYlhd2
6pc/HjY/Xu9v7+Lf2SlNyhJjZl2PwDXR6P1KI69OUOSPbJ4sd123JSifymSn7tyy/jzMHeRA
nyr6o5OTtbD6ZPtKrsGNoLGNjevnNzF+3yYcL2iOpipBh/4sH8RJ6k8IUfeeuN4KOz+ARoKD
oLWUiTcwSDNixJklt8tneV11DBIdxw7SortZSLfWR09/RNFBxwo2os7cO9bqPDmDVGocrk5h
UiaDcWg89BxR20wgdiaXa4Tzc08grqVOUAgryIsKtiQovITnmd2ftd123+v7sz799PdV5ywa
k7uQNEGzrk1ojoLWSk6fNdAfKvn+pPQnALU5ZeJOQPdRt1eOf+c2gUkpiDcwSDNixHkJOJTo
pkSGi7n5lpRQsNKCmw/oVmARJSzQ5fWZ1+P0HTQqulLR/pRBctviBtKVuyQrZf1Uwap0v9i4
6uBPpWBsxbXkCco6R1R5PLa94rLOAX9ee+03x4baW9OfVIKi6tl8o2FKUvOybM5ej1n75ZLr
5/ZxgP7ESOlPiN5zUfdtbYMem7L2A1BDar6rbTBIM2IE9iEEfRHTqEFyRMkYEFvIjYjzfWPo
85OqRcS+qj6C/f0QP1YmmOIccYP09fqi7+qX+4dMHye1YGzs9rcouba1pKyfqo+p/ezkIZyg
EIHx53OEIz63ExRCH+/UQSTqUfNOmxDe1shc1HWYY2N9L+0PDFIdqXmZ2nZlyvs1tebQ+ql+
UgD9SfcnpT8haP+Oa4yNmVugk6A9KU1S22CQhscJAm4JKR8TmucHE53QvtoQmW0B8TXwQFEi
pLn9K+pzvmCBPxWiPqZfsUv1iUP7lQcIL2Epi0I25lrl2taSwn5GX7HT46/a7AX4AGqfgnOK
8fATFEHtOLE1YIIr+4y31bRfJ2hmv3h7y/qTSlDUnNwyZeYlNS/r1uZ1gOZIqE0VfYH+7NWf
MJ/PM+eEi9LEc+cluC/5eAODNCOumLPX0tw7MX5wyYmUFl22fTkfr9sIeFbsy+rzv4HONo5W
APCOLxXe1IIJY8ZPl9JIxJHtzbWtJaX9pP0C7bKuKbsOS9+1eV3HX+1TNDSi7mCCQsh5XDhO
po3OPGKfRxMSs17U79v7s47N81P8zF28PGfdXJuf1LysX5vXAJojoTVX2g9rvUJ/4iT0J0Jf
g7T2lb/xQvN9yxQHIE0+3sAgzYgR3FXsjPBIsVSfEfUGSR+TCHb6/FSnK/4BsvURnkEidFtz
wSLfJ0VqwcRpkbCcG5jK+0nzxgrwknXc5Zh+6IC+XAcT4Nk+BX3jczQ2H0r+SNq7HlRkwOXt
XovX5sfDJDGy7xv7IzHH2sfINm6YJ3OTmpfb1ub4bOvXdJpD66S4D3wdQ3+SRPQnRm+DRNjX
IRR/AGhBSpPUtsUgsbsw3qRki5q5emsSJ4Ut34jU0UcSFDLdF36nhwrru4KNi9OH8rE5iIBB
Ini7TLNcA+MIqj5mnQ9qrqREy4wrjZmpT9W/pT6JqCc4lEv708OsrxX1Sfwc3Xn7fLSuOZXa
6x40gEdR00/at3/QnIvt86wNvt5TUVOW2sY+L9B8rqPZdZwkNS7tx2wM/d/er6k0h+JEbftB
c0YwSGA2rhtv2BMk1lAvGFAH14o8YRYlqG0yOQ40QAQf87RXBqKOi5IFQm+w5baMqMtjN4zN
QYTOLyeXG/BlWcbd9EMU8y129LM4jm+TpeBa8XPtrs9ZXKHBFHXmxnhdVInrKbbsScLcsd+3
eI+ksp+91+hUKJ3Nzdcz4IHGbo9ac/yznK7p7VcySJLu+g/NkdBYjrAobg4MEjiKK8Yb6xW7
aAd4AkpBw/xClSwdsA4gYif3ByMbiI4kEiDlWHhG0cEcu7S9eGzAmKQWTBnXSFi29HP/2IDx
xnCdr2tiRNrn6XNG184KWPmxs2/mZemu//vnxBSaA4M0BDBI4EiuFm+cv0FijTHBQQScZzxQ
xBpKn4car/d3tVAGpKxAKnOVfgpQSSBAxtru4QZIhzYXEZxHJogXoq+7LuNd/zb9BDPgaH5B
ohrStTZal5qXpXN2v0E6V/+hOZIf76+39+x/XQ0O5sf7v17//t/yCwDNuVa88b6kQRqVpQOy
3fzpkQt1jvb1dqDK/TsRrohbgUUGm/2BohorQH4qA5a6c6j7TPs/n/EAGR2bOHzsm5pAUEgm
iFcwdsLSrp9gApimZXUnomt2wNI3svhnCrVf7C51PmDl5+weg9RD/6E5EhqvilgJjgFPkMDh
XCjeeAZJbVhO9vyIPj2yk3n/lbxwx9eO+FqozlujkW5A8EpJZSxA8hIOLnpsVN/WMbD7mhyb
CPoYva/sWypQgwNILZh6xk1Y2vYTXB0eYOIJUkrX7IAlPxFzLHaTbEyDxMt5+t92LV5Wc2CQ
hgAGCRzPdeJNwCDZDcuLu+7AeiJ1fOjEeYN0uqBbdxC/WIDxB9WMi268OTbU1/DYhNH7umOY
G3/QFrUoWg65nbC0rXs7+X6ubUa5YqnFmqfJGzNhXbMD1tZ1lDouvs1eY4GSEtHu+r91rOJc
UnMKDdLaL5QtJUcvgxRqK8p1Si1XiTfhnrFHYHnN0h1YF9aVDRJvo9uHugBJ+GNjjuEDwNrg
ltPH40541yK1YLajFnP7erdzTD/BoIQ0h0G6Rjpj9E2UyK4Lvq6ZgPWI17HWH0vCUvOydM5u
f4LUR/+PWYuX0xw8QRqCww1SRovABEwUbxoYJN0QdiJ5fOjEeYNUcj6NHqRoKWu8EyDtz3gd
ZsC14zX7xYXfG5sg/gQAPUgtmI3ItTDadT2gn+CakIYZjYubAxdX14wWU11MP20J1vVvD1ip
Nin2GiT7s+P1H5ojgUEaArxiBw7lYvGm2iAZ52bOqBph70eVhxq1DsjzU/xs/jMkgexk40BR
AhvctU8C9nk0IJpxUr+XjU0Yc8HZ40aaFCXHglY0TlaW+WLNqyH48Xp/exf/gltD+uW93kBr
wNaiEl2zApb6QP1uxQGt/5GA9flNbPsWWX+la5POUbGGu+v/XTQn0098i90Q4FvswGGMFm+S
mqS2+QbJnGgtlsB728Mnpw4ERTrYEdJ14RDTkUSgO9wmoJg7grzIi8QuGiuyebz/j4cdXAvH
Joa56EsZL8jNTiaIV7HM1eyc7kHLfoLroXVUF61TId0T8ySja66O0pS3tUzvnwlYdJ7oeimd
s3SOsrk9hv5DcyTJaw/OAk+QQHsGjTdJTVLb6v+6qhg6Qeliy4gnAKfQbh7KBevdLRkFrDfQ
gzMM0tWA5khgkIYABgnMw9AGSSAf9+cWHDXEeUoFQBfaJCvqDsfIyVybfgJQBwySDzRHAoM0
BHcySPwpxN3KPdgfb04YqZQwzhr0wDVpMB9p0WVvCvTmiuuOtzl3Z2gvS/3W3fjMmF3iuvfF
ejUi9KQDBmkbM2hO8tqfTQ99GYO7GSQwLy3iDWYIAIadycqwfyDtcrFkUyaAvL1HJjA0NhFR
TT0Rl23Ek/BdFASs+YYXmiO5jUFK6MsA3MUg0fiDmwODBEANe5KVJajuCPLnBaedSdmp9Gmr
vPsUSmBkQhpojzRI90guDgMGqZKJNIfW1TAG6Xii+tIVmk8wSOAmwCABUMP2ZGX/H0ifmQCe
ea590Lj2uDueSmDkNldYU0+XQBkwSFVMpTm0foYzDMcBg9SXsEGiOSrW1FLa+HU+7498Mkks
9Vvz6sw1fjFgkACoYZuYyGC3U4TODZhXEU1qpx9M1Hi3DGI+yesReooUe7IEyoFBKmY+zRHb
BzEM3fWlG7OuMR+6tjZkLta+6zmw6/qTnlnjeaRBomun5qw3r3DzLgwMEgA1bAgQUgT3iI8W
TVGOisYeFwmEXoDRrMGgTwKjzm+f+yJjOjIwSGVMqTnUplGSOLW+++lLJ27yFI+uq8fnhzP3
ljWyeQL00avovMINPB8YJABqqBQ1KTpLotGiDJOsjIG6ixdqZzqBka8e8XF1S8E4lxgk+9U/
8dkNkotDgUHKM7Hm0Lo9rTlJ1Pqm8emjL50Q62/8L/vYD12jEuR13jgh6dhLvBp+Z2CQAKih
Jllhd2EblfMEtTIp68RWg9SCeoMk5sMTBmkXMEgZJtec5PU/k9760odxDOqx0HXNo9aaHo9/
/vnn9fPPP1trJ1a+f/+PmD/+01AVz9Q+XeYVniLZwCABUEN5ssLFrlU5LzjVJGUdIQELtrN3
AqPO757783P4ER0bGKQk82vOKNdYre8jxyetLz2YdX350HXN4rxuqM3RH3/88frpp5/kz7/8
8svrzz//lD9ToZ+p/P3bf8XvobHsPa/U+c9b84MDgwRADXcJElfpJ7Uz9HcJSuiPDDTy9Qrc
iTsXGKSJKetnr1eTbDrrSwcose4/7u2gaxci9rkL//p7enokjc/ff8vftUEis0TQz7xedSMj
NNfT80rOiWV7sBRMxhKDNNN13gUMEgA1lAXx63OdfoYSJhWAlqDRPMlYg5gqkVclHGHVbToq
oboFMEgTU9rP/uPRW1/OZ645qMc2ROxzDl3/mAyRWdL1k2ki9O9//fWX/F3Nn9B4rtf+qDgh
zw2DVAYMEgA1/Hi9v72Lf2fnSgGR2jpCEqG50thdjFTA+vwmEotvE447NMdFJnlHZZDAg25C
zTjcZERcQp9ZCA2yDMTXx+uDjQ09NXINkf79999/l79LHRvYIGFpLRTEGxgkAAx3SX4v1k/5
Stsod1oRYA4jGbAS2y4NNCfErEn7aFBCPesTBTIiLqHPDNLYKAOzFnvOfv/+3WzT8M/oCZOa
66F4peIH7XfU3E6+uolXw20K4g0MEgAGJCvj0rvNd5kbHYFBmpj6fsIkHcvM5kjDjQz/2UU+
eVnMi1WcCag///XXX5dPXvJJkv5cv3Z3lVfDbw0MEgA13ClZ4WK6FugnOAN5pzMw/3IBaz5g
kFKoeXKH8TkR+SThHn+LQpqi4T8fD813vBo+NDBIANQAEQFgSGCQLg60FfRBG6NzDZIAr4aP
DQwSADXkg7i6o3mw6EWFlf1Hkd4j+tQ2AC7OjQ3SuJojKE4CYZBAH7oZJEnveY91FwUGCYAa
BkhWaGFSMhI4B51bvxbhvk+c2gbA5YFBGk5zUsf5UD9pX79AqsDR0DwD90VpaKDExAcGCQCX
Ue62UDvcpMP9jP+e2gbABNzYIJ1DSDNKdAVaA8aHkmEAioFBAsAlnays30JzdEIQSDpowVqv
uKhXX2TOmNoGwAzc1CANqzkGGCQAwGTAIAHgkk5WdIKQSlaij3J1KUry/KRDJkqBZIVef0lt
A2AKbmqQRtWcFRgkAMBkwCAB4LI/WWkDDBIAFjBIQ2nOCgwSAGAyYJAAcBk3WZELNpCsyJwx
tQ2AGYBBGktzDDBIAIDJgEECwGV/snLU6y4v+XW6vG1sn9Q2AGYABmkszTFAawAAkwGDBIDL
/mSlDeGkgxIh/XqLfP2FJT6pbQBcHhik4TRHAYMEAJgMGCQAXNLJikwQ9F1Z69WThsi7tss5
RLHzEZ0shc6f2gbAxbmpQRpac5LHAQDARYFBAsAldzcXANCF2z5BAgAAcCowSAC4IFkBYEhg
kAAAAJwBDBIALkhWABgSGCQAAABnAIMEgAslK+s79bxMmZsBMCDRb2Wb1iAF+ioKNAcAAI4l
FW9gkAAAAAAAAABA8nr9Hwdp6hG04WV7AAAAAElFTkSuQmCC</item>
		<item item-id="35">iVBORw0KGgoAAAANSUhEUgAAAzoAAABGCAYAAAAEueGTAAAAAXNSR0IArs4c6QAAAARnQU1B
AACxjwv8YQUAAAAJcEhZcwAAEnQAABJ0Ad5mH3gAABZjSURBVHhe7Z29leS2l8U7gc1jYugM
xpCx3jrr1lEQ44wvo2wl8M+grJWtGHTakilPGdTiAQT4AOKTBIkP3t85GHUXSRAAgfveJdml
jzcAAAAAAAAATAaMDgCG1/vx8fH+8JTHa9kFAHCY18O/zj6mXGjQFQAAOJNYTIHRAcBACclD
/DsDSK5AW4rNzOsxsdGBrgAAwBH2xhQYHQAMsyUks/QFTEPMzMDoDAB0BQDQERkxBUYHAEPl
IP71fH9+fL6fX8vvl4KEBHQIjM7gQFcAAB0BowNACRWDOC0w+VgVRgcAA4xOIV/v5yd/TcPW
E+tVjkvGDroCAOgIGB0ASqgdxKk+GB2wohLTHXOi6dPBisDo7IPGxpgdpy6x7bphg66MSG+6
c3V7fH/b8blU8vX8tLdtFhPNeb2dn5t/vta3n5L6Kt4AeT2rX99LyYgpMDoAGGoHcaqvfpDI
o3ZfQA12BXiT5LaaSxXJCErzUWEtUjIiyqdOXj6fItVZEMnf87Jhg66MSG+606Q90iT5j6f2
xKWH5j0/Vv9ul/3ytbM+MyZUnHUptqXbQ+etf30vJRY3lm0wOgAYagfxliJSuy+gLRMEJCIj
KM1HhbWo77rSGOnERo8VjA44jd5050B7fEZn+SwtO3Te9Vh6CrQeo7exNVnI7voO3gDZZTh7
A0YHgBJIYGB0wDmsr0jsmRMt51JFYHT2oY2OgL9qI19vgdEBEXrTnWbtcY0O6Q03Bi5mf1Ee
D3HecJt1n5K+RBqLtYT2z63vyA0Qty3Dam9GTIHRAcBQO4jXDxL5ICHpD/1e9cUBvicygtJ8
VFiLzOgQPEl5PGF0QIzedKdRe5jR+dR/3xI0OnQe2meZ68ZI+M+t1mNiXejzk8aZtviPyaqP
2H0D5Ov99aX7WPv6XgyMDgAl1A7iZwSJXGr3BRyHB3j3j0mdshHulnOpIjA6+3CMzjqXVLlu
2Hb2RSaK0KOqyGQ5RxN6052a7Sk43pgLdXNgfVrjmZVyvvJtdF7a3zcWpWOk66LiWxMF9R26
ARLr00BkxBQYHQAMtPBrBuNSAaxJ7b6A4/AAv3yUTcu5VJGMoDQfFdbixugQVO+S1Fw2bOV9
kcnXlNe1B5Sm5H1DVy+606g9xugsx2szI4o7fubpiJm3eq1tz/16BNqznI/XreoV68e0ZbuW
SuorugGyOT7cp6GA0QGghPIgHsQImUdwLqFiX0AlYHRygtJ8VFiLYmy8Q7PozHXDVtYXMjlT
XtLOoAQ6bHZgdCQmJq/HW09A2DzNNTq0nzW/vTckFvT56QDTFnstFdVHHLoB4u/TcMDoAFAC
LfxZzMFMfZkFGJ2coDQfR9aifYfWOz4hE3QKBX2Z9nr2SdhUwuhIPEaH8Jod14jQXHaONWaI
l8iXG5j9aR9T37qWSuuThNb+0v748qOxpPNQn8TPo67VmM4s22B0ADAUBPHu2dOX0mO0UKqS
o5M8qFCx70La9cWSJG9Q0PubILWUTbDg5+H9Le/PlvAYWm1OBTCO05997eqEjKA0H+E5MR65
fanV5/I1Ob/GhPCPeW+606I97pyQhSpwr6Msi5khPdKfmW9do59f/vqWbUH4uQ7XV+cGyHot
BtanjJgCowOAwR8oxqSwL1LUS/ruCO1SUsIqSQSsr+cj744dq2fz2obcFumPCWJ6nwP9IcT5
zB9+ynPvvOs4OxlBaT7upyuUQB2/lNAYC64xAWjcw6+wATAhGTEFRgcAw12Nzo5+CwExAZUn
FTlRW+z/eIjjTbC3TcHRJETepUrdKTTHLv0+0p8lgbF2lXXMMpcqkhGU5uNuulKpv9AYhkdj
vMw01wDIICOmwOhMhu8RqBbX9THlUjaTg0RSb+eBgX/uubNVTEl97l0wO2BZ/U1FgdQf9k0V
JPL7QmN49Jrq65BVDyUhtB+JkLmua1uPJCHZfXGTEIeS/uh93ekn11tqTt6NjKA0HzfTlZOu
IzQm7+kP7QvZAbchI6bA6MyIEdjt6zNpEdQmRB+rf7fLfiHdWV8gYEnEtnR76Lzb8bD5+f72
8U38OwMZCYkkMi7WmHvGnaECcWp8F3QSIn9k5nu5Q7ovCXkpQxy7y8r682nu9saSkHR/dAKy
FlafbF/ONbgRS+Dx8vouxu/7hON1L10pSrShMcc0xodoQ5YROxn7xip0EJxERkyB0ZkRI85M
RJfP8gzBeiyJ1XqM3iZKdiSz2V0fPY0RRQcdK9iIvqXeXc4LKukgPg6ZyZUMzL4+62ujtplg
671Oy765c4IlIYQVyEUde5IQXvxB3u7PGoQjfc/qz/rEcbu7qid3WG5B1MzQeM2y/jgz9Sul
K7QeMs2IHJd1DUJjQsQ0xgO1OWbGLkD3XbdXjn/jNoFJyYgpMDozYsR5CTiUzMZEhou5+TYQ
f7ByBSyEFVgi++fWZ147Y3fMTJAQ7Y8ZHbct4eCiFkWqKWOQ1xc1/rn7BcYuaJYCiOvFkxDx
gQnkVD4/971Wsl7n7dzdtN8c62l3UX/SRqeHu6v9EJuXM60/zp10ZX9foTEhCo3OgWtQBzq/
3W89NnntB6CE2HxX22B0ZsQI7KcQdCWQYaPjiJIxEn6jo4Q+IaL6/KRqMbEXZNVHsL+vMQFF
FJlEinOEjc7X+4u+Iz7Sp5XYgrHhbahTUm0rJa8vqh+x/ewEYZOEyOsbaDufBxzxuZ2EEPoa
UXHqi9Sj5pY2E7ytdp+ykxD5eUl/YHTKiM3L/PU3Fvn9Gl5XaI0U37mHxhi87YhpjA/av+E6
YmPmFmghqE86psDodI8TBNziUz4mNI8nEx3fvtrYmG06GPiEmLaVBE4eWHwTsaA+54sE+FMa
6mP81bVYnzi0X36A2CQleVHIxlyrknHNIbMvkTuLaoxVuzZBXEJz0273l7gWyXOKPm+TEEHp
WLB5bgIo+4y31bRfJ2FmP973Pf2JJSFq3u2ZFvMSm5dl628cbqQrdN6C9kJjaLcjGuPn9ah9
3UtQuld/7gHgIx1TYHRmxBVz85Rme0dlG1zCIhUUz+V8vG5Vr5h8XrFXlNS3/ca0Vfw3AWBz
fK7wxhaMn3pJSaptpeT2hfbznNu6bmysWf+42TQl526uqNubhBByrmaOhWmjM1fY58Gkw6yJ
dYz29YcnIeJn7rjlOcvm0/zE5mX5+huDG+kKravctlprEhoTJqIxAdoaHdZP1jea03umMQBx
0jEFRmdGjOCuYscFlotNrtHZiNTGeDD0+ekAV/wXiuojvNt1W1N3uvx92hJbMGFqJCX1A1N+
X2huWEFcso6tHLenDtpqrL0Bm0qi7/Zx/vbl/KHwZsypyKDK270W2SyTeIjy+WkSFer73v5I
TL3bNbNnLsxNbF7uW3/9s69fQ+pKidGRden+QWOiBDQmRGujQ7j93cYYAGoQ0yS1bTE67G7K
ZlKyRW3cub3Q4+s03YiMZX4KXiHTneF3bKhs7rrwMeB9KBmbk/AYHYILj2mXa0Q8ghoWfD9m
f9rH1LeOUWl9ElGPdyyX9qfnIJ2H+iR+Du68fz5ugljphU8ZvWJK+kL7tg+Mc7F/LtVhq+lU
1LSktrHPM3Sdr9ljCUtsXOqPWR8av79fw+kK6X1pG0F1ejA6YDbGjSnsiQ5r0EbwqYO6olhn
HWSS62mACDDm6asMNg0XJQt2m8GW2xKiLo/dMTYn4b1rRA1wg7osy7ibfohivnWNfn7561u2
BeHnOlyfM6a+/UImiLEuqsj1FFuOJFpu39rewSrsS+t1OBVKS1Nz8gp4MLHbo9bV+llau/T8
HsnoSJpr/I10hcarh4l/c2B0wFmMGFOsV9eCHeCJpPjZNMpKaN3ThE7uDoYgFWzOJBAE5Vik
njKYY5e2Z48N6JNjCQnRT1Kypy/H+w/6G8N1Tq7JD+mbq/Ep7erH6FAMKRjj5hp/fE4Moyti
fBDv2gOjA85ktJji/I0Ofbg0xgQAEVQe4WAQaih97mu83t/VQhl0kgKpHeKxoGHhCYKhtm9w
g6BDnYsIruN4QkLo665Lm+tfpy9gBhxdz0hGfdpVR89i8zJ3zh43Otdq/I105ee398e35P+m
GJzMz2//9f7v/1t+AaA6Y8WUzZcRSMOxdEC2W3Qg1n7VUPfuAVW+vaPgCrUVPGRAOR4MirGC
4EsZqdhdPrqgev+HcKxuPxj+sQnDx76qmQOZJIJ4Ae5cvz4pqdcXMAFMt3K0xaddek6ruaxv
OvHPFHHdSwel9Jw9YnRaaPyNdCUj4QHngyc64HQGiikbo6M2LCd7PKNPc8y+rrDJAfCdeO3I
VgtVXSUa6Yr+puRUxoIgL/4AosdG9W01Jr6+BsYmgK5L7y77FgvG4ATomqUXbC7u/Lw2Kanb
FzA6PIjkJOZiP0e77KAkPxH7bes6GpTSc3a/0eHlOo3P7VceXesKjE4XwOiA8xknpniMDhf3
hPEIGBp1vO/EaaNzrWgLrLt9/Csgt4NqxkU33hzr6WvQ7PlYJgHb3zU+4ApiC2YfdlJSt+44
6b6s7UIZsZRizcXkE43t3LGD0t61EjsuvM1eR54SE8rmGn8jXck0OmvbUfaUFK2Mjq+tKOOU
UkaJKf6eyUapBgQ1SwYA/2Ia2ejwNrp9yA6CkbExx/ABYG1wy+XjcSc212LvQoujFnP9euOc
0xfQKT5dYZB2kZYYDRPFu2tEu0xQ+gzXsdYfSrTSQSk9Z/c/0Wmj8TfSlUyjA87ldKOzmeNg
OhLXeKSYstPoUKCwT/r1fK4nCrg3dVyoXmpQ6Hx+9CAFS05l+mKKYkwF+4zXYQZcO1ezH+9r
Ymy8qL6HLyS4hkQQ34NcCy2u6wl9AWNCOmV0LJzkp7TL6C3VxTTSllldf2jOx+Zl7pylcxTM
7eYafyNdgdHpAry6Bk5lsJiyy+h4DYb12Ioq9zVqHZDHS/xs/mc6AtnJysEgBza4JggS7PNg
0DPjtLY7PTZ+zHFsXwq6iBlXUjkhWeaLNa8u4+f728c38S+4NaRRG/2heb7Vm5R2WUFJfbDs
x7U+EZRe38W274E1lrv+6BwF67S5xs+kK4m+4FvXugDfugZOo7eYEtUktW1rdMyJ1sKTbW/D
qTgZOe3nFWJvR0i7PzPuBOkO1wka6yMxVuRFYBeNFdk8Pj7CqfIAmjs2Idzj2wSyO5MI4kUs
czXz2tenZl/AeGit1EXrrU/bHu9HQrtcraSPbb3S9SeCEulncE3kzlk6R97c7kPjb6Qr0esL
rgJPdEB9Oo0pUU1S28r/+igbOkHuYkuIJwCXUG8eygW7uetxJVhToAVXGJ3RuJGuwOh0AYwO
mIeujY5APmJPLThqiP3UCIA21ElI1J2K1glbnb4AUAaMzpYb6QqMThfcyejwpwJ3K/fgeEy5
YKRiwjhrYANjUmE+0qJLmvsrGHFt8Tan7uIcZanfujueGLNurm2/WK8j+J48wOjsYxRdiV7f
q2mhIX1wN6MD5qVGTMEMAcBwMCFp+kfCLoMljTKR4+09M0mhsQkIZ+wptGwjnj4fIiMozTe8
N9KV2xidiIZ0wF2MDo0/uDkwOgCUcCQhWYLqgSBfNzgdTK4upU1b5Z0iX5IiE0tPe6TRuUcC
cRowOoUMpiu0droxOucT1JCm0JyB0QE3AUYHgBL2JyTH/0i4dpJXu77zoLFrcbc6lqTIba54
xp72gDxgdIoYTldojXSX+J8HjE5b/EaH5qhYN0up47v5vD/zSSGx1G/Nq9rreCJgdAAoYZ+Y
yGB3UITqB8xRhJHauQ0YakxrBqot0TH3PdUJPekB+cDoZDOmrojtnST+zTWkGbOuoy10bW3I
JKx913Pg0PUnzbLG80yjQ9dOzdnNvMKNNj8wOgCUsCNASBE8Ij5aNEWpGo0HCXabIKJZBb9N
kqLOb597kDHtGRidPIbVFTpvL8mYWsPtNKQRN3mqRtd1w+vpzL1lHeyeAG00KTivcLNtC4wO
ACUUipoUnSWZqFEuTUj6QN1x87UznqTIV3r42LklYyxzjI79Sp347AYJxKnA6KQZXFdobVY9
5W7UGqYxaKMhjRBrrI8vrjgXukY5yOu8c0LSsUO8Vn1nYHQAKKEkIWF3TCuVuoJamFw1Yq/R
qUG50RHX/AGjcwgYnQQT6Er0Gl9Jaw1pQz9G81zouqZR60mPx7///vv+9ddfrfURKj9+/I+Y
P9unkypmqX2azCs81bGB0QGghPyEhItdrVJXNEuSq4aQSHnb2TpJUed3z/16dT+ifQOjE2UO
XenlOqo1XH8MVuIa0oJZ19AWuq5JnNf4tMn5888/37/88ov8+bfffnv/9ddf8mcq9DOVf/7z
v+J331i2nlfq/GedezhgdAAoYaYgMUpfqJ2+d/qVmJ8ZTOQrDbhrdi0wOoOT15dWr/zYNNaQ
BlCC3H7c60HXzkfocxf+1er0NEcamH/+kb9ro0Omh6Cfeb3qpoNvrsfnlZwTy3ZvyZiMOUZn
put8CBgdAErIC+JjME5ffEmRCjJLYKieSKyBSpXA6wmOeOo2nZU03QIYncHJ7Uv7PrfWkOuZ
a/3osfUR+pxD1z8kNWR6dP1kfgj9+99//y1/V/PHN57rtT8rFshzw+jkAaMDQAk/398+vol/
Z2CkoEdt7SFR0Iw0doMRC0qv7yJ5+D7huN9TV2SydlYmCDbQDaMZh5sMhYvvMwuhM5YR+Hq+
n2xs6CmOa2z073/88Yf8XWpVx0YHS2shI6bA6ABgmCnBHawv8lWxXu6KIoicRjQoRbYNzX11
ZdbkuzcoMZ71Dj8ZChffZwZpUJQRWYs9Z3/8+GG2afhn9MRHzXVfTFIxgvY7a25HX4nEa9U2
GTEFRgcAw30Tkj5o3eaZrn+nwOgMTnlfYHbOZWaTo+GGhP/sIp+ELCbEKs4E1J///vvvyydv
+WRHf65fZxvltepbA6MDQAmzJSRcMNcCjQRXIO9KeuZfKijNx72NDqHmwixj0Anyzv49/laD
dEPDfz4fmu94rbprYHQAKAEiAkAzYHQGABoJ2qANzrVGR4DXqvsGRgeAEtJBXN2ZPFf0wo/G
2f9MsPojcwAac2Oj01ZXBNnJHIwOaAPNW/7fa2k977HugsDoAFBCDwmJaEPAxNC59WsKeE8X
TAeMThNdkeMuDVCu0VnMklMgR+BsaJ6B+6J00lNgdADIJZ2QnI5YmP41S23jiYj7OwCDc2Oj
czpBXdFAT0D/UFILQDYwOgC4xBOS9dWPsxIC9mqa2w5asJ7X2KbMC8E9uanRaaorBhgdAMBk
wOgA4JK686oThnBCEHy0qktmIue+yiKTIY/RucM37oCbcFOj01JXVmB0AACTAaMDgMvxhKQm
/O9wYHTA9MDoXK4rKzA6AIDJgNEBwKWvhES2R5sbWrB4dQ3MDIzO9bpigNEBAEwGjA4ALscT
klqvmChEe/T+8utfeduQmIDJgNG5XlcM0BMAwGTA6ADgcjwhqcnrYZ+Hkh18vTSYFhidJrqi
gNEBAEwGjA4ALvGERJoLfQd18+pHBeRTm6V+UbY5n06ITjo/AC25qdFpritJ3QEAgAGB0QHA
JXXnFQBwGrd9ogMAAKA6MDoAuCAhAaAZMDoAAABqAaMDgAsSEgCaAaMDAACgFjA6ALhQQrK+
q87LlPkXAI0IfovYtEbH01dRoCsAAHCcWEyB0QEAAAAAAABMxvv9/8mAOsA1cKeFAAAAAElF
TkSuQmCC</item>
		<item item-id="36">iVBORw0KGgoAAAANSUhEUgAAAzoAAABGCAYAAAAEueGTAAAAAXNSR0IArs4c6QAAAARnQU1B
AACxjwv8YQUAAAAJcEhZcwAAEnQAABJ0Ad5mH3gAABYpSURBVHhe7Z29leQ2FoU7gc2jY6gM
xpCx3jrr1lEQY+z4MtpWAptBWytbMei0JVOeMqjFAwjw4ZcACRI/vN85GHUVWSAAAve9S7JK
by8AAAAAAAAAmAwYHQAMn6/n29vrLVCen8suAIDDfD7D6+xtyoUGXQEAgDNJxRQYHQAMlJA8
xb8zgOQKtKXYzHw+JzY60BUAADjC3pgCowOAYbaEZJa+gGlImRkYnQGArgAAOiIjpsDoAGCo
HMS/Pl6Pt8fr42t5fSlISECHwOgMDnQFANARMDoAlFAxiNMCk7dVYXQAMMDoFPL1+njwxzRs
PbEe5bhk7KArAICOgNEBoITaQZzqg9EBKyox3TEnmt4drAiMzj5obIzZceoS264bNujKiPSm
O1e3J/TdjsdSydfHw97mLSaa83r7emy7zuNjVFZfxQsgnx+H296UjJgCowOAoXYQp/qOC+A+
kJD0yK4Ab5LcVnOpIhlBaT4qrEVKRkR56OTl8SFSnQWR/H1cNmzQlRHpTXeatEeapPDnqT1p
6aF5H/hsos5dlNZnxoSKsy7Ftm05bZmjVCIVN5ZtMDoAGGoH8ZYigoRkLiYISERGUJqPCmtR
X3WlMdKJjR4rGB1wGr3pzoH2hEzE8t627NBxnc8SzY3OsQsguwxnb8DoAFBC7SDeMkjU7gs4
yvqIxJ450XIuVQRGZx/a6Aj4ozby8ZuMhKYe0JXR6E13mrXHNRGkN9wYuJj9RXk+xXFDbab2
5PdFGYu1+HJXVt+RCyBuW4bV3oyYAqMDgKF2EK8fJPKp3RdwHP1c9Z450XIuVSQjKM1HhbXI
jA7Bk5TnB4wOSNGb7jRqDzM6D/39lqjRoePQPstcN0bCPbbeL6NN+vikcaYt7loqqI/YfQHk
6/X1VXisXoHRAaAEWvg1gzjV10pEavcFHIcHePfLpE7xhLvlXKoIjM4+HKOzziVVrhu2nX2R
iSL0qCoyWc7RhN50p2Z7Cj5vzIW6OLDerQnMSjlf+TY6Lu3vjkXs/RT6M1TcNVFY36ELIHva
3iEZMQVGBwADLfyawZjqayUitfsCjsMD/PJWNi3nUkUygtJ8VFiLntEhqN4lqbls2Mr7IpOv
Kc9rDyhN0b8gFqY33WnUHmN0ls9rMyOKO37m7oiZt3qtuceOvS9YjsfrVvWK9WPa4q6lsvqK
LoB4n08cayRgdAAogRZ+JXNghCwgOJdQsS+gEjA6OUFpPiqsRTE2waFZdOa6YSvrC5mcKU9p
Z1ACHTc7MDoSE5PXz1t3QNg8rWJ0XPTxqU7TlgKjE+LQBZDCY/UKjA4AJdDCn8UczNSXWYDR
yQlK83FkLdpXaIPjEzNBp1DQl2nPZ5/ETSWMjiRgdIig2XGNCM3lwGdVe0Lv+xjzRN8LMvW5
aym/Pkls7S/tTy8/fizx96hrNaUzyzYYHQAMtPBnMQd7+lLyGScByxRmHlSo2FchtfAuJSG8
JmiE9jdBaineF075cXR/9/XHJz6GVptTv/bj4vRn1HgkyQhK87FnLfZKbl9q9BkaU0Z4zHvT
nRbtceeELFSBex5lWc4L6ZF+z/zqGv1NB3bP5VJS/eHHOlyfs39oMET7t8ZoPRcD61NGTIHR
AcBQIzj3QmFfpKjv6bsO6AVBeyNgfX088+pi9XiPbchtif6YIObus6M/hDie+eKnPHbtJGYS
MoLSfNxPVyiBqncqoTESrjERaNzjj7ABMCEZMQVGBwDD/RISxZF+70tCns8nS0Tszx5NQuRV
qq0rheazNZIQdXXN0tqtJOiuwOgMTk5favcXGiMq8zUmyExzDYAMYHTuR+gWrRbo9TblUrzJ
oQWYyirCdp0l4hymrD73lq69v1XXVhQIfnGPM1OQyO8LjeH+q4A7gjYlIbQziZA5r2tbjyQh
2X2pmIToOehOP7netubk3YDRGZyMvlQ/j9CYmMaEoH0hO+A2ZMQUGJ0ZMQLrC+m2CEZEOFHn
LkrriwQsidi2LezUr61j/Xi9v72Lf2cgIyGRJMbFGvPAuEvKgzade5mEyD+Z+V6ukO5LQj6V
IU5dZWX9eZirvceSEJ2ArIXVJ9uXcw5uxBJ4gnx+E+P3bcLxupeuFCXa0JhNkhoTQrRh/4Wr
etgXVqGD4CQyYgqMzowYcWZCuryXZwiczxKhOo9QWh/djRFFfUYUHmxEXVvPLqtgsXWs7SA+
DpnJlQzMqeRCbTPB1ptAx5IQwgrkov49SQgv4SBv92cNwm7fS/uz3nH015aqa3vN3YikmaHx
mmX9cWbq15au0HrIXTv2moTGxEhpTABqc8qMXYDuu26vHP/GbQKTkhFTYHRmxIjzIqSUzKZE
hou5+TUQV4TLxNkKLKL4Al0o9vqxM3bFzARE0f6U0XHb4gdSjVoUiaoGIq8vKiDl7hcau8Lz
SIjzxZMQ8YYJ5FQej32Plazn2W+L137z2TOTEFVXD1dX+yE1L/Pm7HjM1K+tvuzvKzQmRqHR
OXAO6qD7t7ZBj01e+wEoITXf1TYYnRkxAvsQgq4EMm50HFEyRsIVYb1fhjjr45Oq1RJ79v0a
E1BEkUmkOEbc6Hy9vug34rOOpRZFtCoGb0Odkhv0csnri+pHaj87QShKQvg84Ij37SSE0PUE
6krUo+aWNhO8rXafqiQhwXbA6JSRmpepbSOT36/hdYXWSPGVe2iMIdiOlMaEoP0briM2Zm6B
FoL6pDRJbYPR6R4nCLglpHxMaJ4fTHRC+2pjY7bFRDghzlH0Z6gUiH0I54cE+F0a6mP60bXc
Y9F++QHCS0ryopCNOVcl45pDZl+ij67pMVbt8oK4ofA8EqLPfhIiKB0LNs9NAGXv8baa9usk
zOx3cF4mkxBV155pMS+peZk5Z4ejrF9D6wodt6C90JjlrSSlRofGtfZ5L2HH+QJgNylNUttg
dGbEFXP2uJd7RcUPLjGRSojXcjxet6pXTL49Yh+oz//FNNsAWgHA+3ziWBZqUWTGEkm9pGSr
baXk9oX2i58Ddd7YWLv9M/sVtF98JpiEEHKuZtZlju3MFfZ+NOkwa8IZo+L+8CRE/M0dt6yr
bD7NT2pelq+/MbiRrtC6ym2rtSahMXESGhOhrdGh46v28idJaE7vmcYApNmOKTA6MxIQUusO
CJsRVYyOiz4+1emKv6GgPsIzOoSuY+tKV+6xaL/YgolTIympH5jy+0JzwwriknVs5bh96KCt
x5olJrywwBaCz0N/TihyvijsjTkVeWze7rXINpvEQ5THY5mXuu/7+iMx9drnULZxx1yYm9S8
3Lf++mdfv4bUlRKjI+vS/YPGJIloTIzWRoewz0MoxgBQg5QmqW2L0fEX4Dop2aKWC9Ldd2tB
bTcivO18gkKmRdok6EvxxIiNi+lD6dicROSKUdDsuEYkKqi6v9t9MuNKY2bqc89zfn0SUU8w
fi7tD24z8GOJv6M703775qMr6sVJSdDIHaGkL7Rv5nkAmeyfS3UIJ1VqWlLb2PsZus618ljC
khqX+mPWh8bv79dwukJ6X9pGUJ0ejA6YjXFjCrujwxrqCT412K1I759YUDLJDTRABBhz91UG
m4aLkgU7b7Dltg1Rl5/dMTYn4QVGKjQT3aAuy9I+0w9RzK+u0d/Uq/Dk9ucIgx/rcH3O/qEg
GjNBjHVRJc6nPG+p7Wn6uoJV2JfW63Aq1PrfmpNXwIOJ3R61rvw2xrVLz++RjI6kucYf69dQ
ukLj1cPEvzkwOuAsRowp1qNr0Q4EE8l44xWxgwcGYyvYnEkkCMqxSCXzhPms2/atsQF9klow
efSTlOzpy/H+g/7GcJ2Tqx6RvvmaTsS1qx+jQzGkYIyba/zxOTGMrsDodAGMDjiT0WKK8x0d
3SBRTAAQQeUZCgbxxhPUgVDjdcfcAZFBZ1MglUlKX5UvJBAEY233gNGZjNSCyWcVAXteXUud
voAZcHQ9mYzGteuqoLQ9Z48bnWs1PrdfaYbQlR/vr7f3zf9NMTiZH+//eP3zf8sLAKqj9U+U
AWKK92ME0nAsHZDtDt7NIeKNV9vinVoLa5wMKMeDQTFWEPxURip1lY9OqN7/+axqdPjYVzVz
IJPUgimjfVJSry9gAphupbUlrl12UNIXnfh7CrVfTPtS8zJ3zh4xOi00vt5a7F5XkgkPuArc
0QGnM1BM8YzO2ihRnh+RuzlEvPFqAEIHXjvia6Gqr0QjXdH3Sk5lLAjyEg4gus+qb6sxcfua
GJsIui7dZNm3VDAGJ0DnLbVgy2iblNTtCxgdHkRSuhTXLjsoyXfEvrH9YsdIzcvcObvf6PBy
ncbn9iuPrnUFRqcLYHTA+YwTUwJGh4t7ynjEG68+HzrwttG5VrQF1tW+LxZEYv0S23TjzWeP
BEFC77/W4xofcAVqUdQccjspqVt3mu2+rO1CGbGUYs3F6EWUuHbZQWnvWkl9Lr7NXkeBkhLK
5hq/d6zidKsrmUZnbTvKnrJFK6MTaivKOKWUUWJKuGfsllRcs+KNH9no8Da6fagSBPVn+ACw
Nrjl8vG4E965SC2Y/ajFXL/eNOf0BXRKSFcYpF2kJUbDRAnvGtcuE5Qe8TrW+mOJVmpe5s7Z
/Xd02mj8OWuxS13BHZ0uON3obOgNmICJYsopRkd9PnTgbaMTP56PHqRoyanMC4L2e7wOM+Da
uZr93L4mxiZI6f7gHNSiKJiC28i10OK8ntAXMCakU0bH4km+Iq5FRm+pLqaRtszq+mNzPjUv
c+fsUaNjv3e+xp+wFnvVFRidLsCja+BUBosp+42OaVTo4FR56P11QJ6f4m/zP9MRyPoqB4Mc
2OCaIEiw96NBz4yT0+7k2IQxJ5zd/qOgi5hxJRtBvJRlHljz6jJ+vN7f3sW/4NaQRnmPFOjA
Y+uNJKFdVlBSb6jX1r4bQenzm9j2LbLGctcfHaNgnTItb6PxM+nKRl/wq2tdgF9dA6fRW0xJ
apLa5hsdc6C1hN2VU5zOUQeCQhzsCI3FI+NKkD52naCx3hJjRfaDnTRWZPP4+DweJlCqvuaN
TQxz0pfSJpDdmY0gXsQyFzbn9FnU7AsYD1eLtN6GtI3mSVq7XK2kaW3rla5f1xMJSqSf0TWR
O2fpGHlzuw+Nv5GuJM8vuArc0QH1cbWvk5iS1CS1rfzbR9nQAXIX24Z4AnAJ9eahXLCZBvcc
sKZACzaCUhWjMxo30hUYnS6A0QHzUNHovP3H9jxVXstbVlsLjhri3jUCoAV1EhJ1paJ1wlan
LwCUAaPjcyNdgdHpgjsZHX5X4G7lHhyPKXKkyJRwo1L3dUoYZw1sYEwqzEdadJvm/gpGXFu8
zVtXcY6y1G9dHd8Ys27Obb9YjyOE7jzA6OxjFF1Jnt+raaEhfXA3owPmpUZMkTNEm5Kz/gvA
GBxMSJp+SdhlsKRRJnK8vWcmKTQ2EeFM3YWWbcTd50NkBKX5hvdGunIbo5PQkA64i9Gh8Qc3
J8focDNCf9d+DcA4HElIlqB6IMjXDU4Hk6tLadNWeaUolKTIxDLQHml07pFAnAaMTiGD6Qqt
nW6MzvlENaQpNGdgdMBNKDU6RO3XAIzD/oTk+JeEayd5tes7Dxq7FlerU0mK3OaKZ+puD8gD
RqeI4XSF1kh3if95wOi0JWx0aI6KdbOUOr6bz/sz7xQSS/3WvKq9jicix+gsrwAAO8VEBruD
IlQ/YI4ijNROP2CoMa0ZqHySYx66qxO70wPygdHJZkxdEds7Sfyba0gzZl1HPnRubcgkrH3X
c+DQ+SfNssbzTKND507NWW9e4UJbGBgdAErYESCkCB4RHy2aolSNxoMEOy+IaFbBb5OkqOPb
xx5kTHsGRiePYXWFjttLMqbWcDsNacRN7qrRefX4/HDm3rIOdk+ANpoUnVe42OYDowNACYWi
JkVnSSZqlEsTkj5QV9xC7UwnKfKRHj52bskYyxyjYz9SJ967QQJxKjA62wyuK7Q2qx5yN2oN
0xi00ZBGiDXWxw9XnAudoxzked45IemzQzxWfWdgdAAooSQhYVdMK5W6glqYXDVir9GpQbnR
Eef8CaNzCBidDSbQleQ5vpLWGtKGfozmudB53UatJz0ef//99+vnn3+21kesfP/+LzF//LuT
KmapfZrMK9zVsYHRAaCE/ISEi12tUlc0S5KrhpBIBdvZOklRx3eP/fnZ/Yj2DYxOkjl0pZfz
qNZw/TFYSWtIC2ZdQz50XjdxHuPTJuf3339//fTTT/LvX3755fXHH3/Iv6nQ31T++u+/xevQ
WLaeV+r4Zx17OGB0AChhpiAxSl+onaFn+pWYnxlM5CMNuGp2LTA6g5PXl1aP/Ng01pAGUILc
ftzrQecuROx9F/7T6nQ3RxqYv/6Sr7XRIdND0N+8XnXRITTX0/NKzolle7BkTMYcozPTeT4E
jA4AJeQF8TEYpy+hpEgFmSUwVE8k1kClSuTxBEc8dZvOSppuAYzO4OT2pX2fW2vI9cy1fvTY
hoi9z6HzH5MaMj26fjI/hH79559/ytdq/oTGcz33Z8UCeWwYnTxgdAAo4cfr/e1d/DsDIwU9
amsPiYJmpLEbjFRQ+vwmkodvE477PXVFJmtnZYLAgy4YzTjcZChcQu9ZCJ2xjMDXx+uDjQ3d
xXGNjX7922+/yddSqzo2OlhaCxkxBUYHAMNMCe5gfZGPivVyVRRB5DSSQSmxbWjuqyuzJt+9
QYnxrFf4yVC4hN4zSIOijMha7Dn7/ft3s03D36M7Pmquh2KSihG031lzO/lIJB6rtsmIKTA6
ABjum5D0Qes2z3T+OwVGZ3DK+wKzcy4zmxwNNyT8bxd5J2QxIVZxJqB+/9dff13eeck7O/p9
/TjbKI9V3xoYHQBKmC0h4YK5FmgkuAJ5VTIw/7aC0nzc2+gQai7MMgadIK/s3+O7GqQbGv73
+dB8x2PVXQOjA0AJEBEAmgGjMwDQSNAGbXCuNToCPFbdNzA6AJSwHcTVlclzRS9+a5z9zwSr
3zIHoDE3NjptdUWQnczB6IA20Lzl/72W1vMe6y4KjA4AJfSQkIg2REwMHVs/poDndMF0wOg0
0RU57tIA5RqdxSw5BXIEzobmGbgvSicDBUYHgFy2E5LTEQszvGapbTwRcV8DMDg3NjqnE9UV
DfQE9A8ltQBkA6MDgEs6IVkf/TgrIWCPprntoAUbeIxtyrwQ3JObGp2mumKA0QEATAaMDgAu
W1dedcIQTwiit1Z1yUzk3EdZZDIUMDp3+MUdcBNuanRa6soKjA4AYDJgdABwOZ6Q1IR/DwdG
B0wPjM7lurICowMAmAwYHQBc+kpIZHu0uaEFi0fXwMzA6FyvKwYYHQDAZMDoAOByPCGp9YiJ
QrRH7y9//pW3DYkJmAwYnet1xQA9AQBMBowOAC7HE5KafD7t41Cyg5+XBtMCo9NEVxQwOgCA
yYDRAcAlnZBIc6GvoHqPflRA3rVZ6hfFz/l0QnTS8QFoyU2NTnNd2dQdAAAYEBgdAFy2rrwC
AE7jtnd0AAAAVAdGBwAXJCQANANGBwAAQC1gdABwQUICQDNgdAAAANQCRgcAF0pI1mfVeZky
/wKgEdFfEZvW6AT6Kgp0BQAAjpOKKTA6AAAAAAAAgMl4vf4PUklkvfelz4UAAAAASUVORK5C
YII=</item>
		<item item-id="37" content-encoding="gzip">H4sIAAAAAAAA/4xSTW8SYRCe2Q922UIXaLHCIii04kdi6GpM7Kk2jfHgR4InvTRbWFuaIrjd
mh6JP8C/4MXf4N1494949ozzsWD15EuGd955n+eZeWenAABI9orME9+kfzd+34+PRpN3NvB6
QJYfTgYasyT2iGHjwcvDk3iQSgT6wjfoP3d2PN2bXGj4GZlDgf4S+JzsDdl1ynVC2X+Zf868
fha0KAMMU5zKMvnjNE1Gh+dpjILcIfPh8rJ22n+dbRGw0iSOAwmEZMWpuLmw9g1gZjvhZ9p3
c67uTl5319M9vxIalCSl/phobEMPoCCRrxQxEHusKNBZfjXkevaKXJe4H4uSqhR63+neLYeV
HyRZqojAsEySxmu4D7AWfqKiZmVYl5svaywt/aoKZVa6opSqUuibbCilCleVsrGkANS0Hqeu
T6gFutcbAv0QLAq/pg9ZnqGpxHpLH9Lkz6IPaYrwDT3U5NBWcK6j6u1N3Ttb2rBNajyaPbgH
DwFuaiaK2WhxrAfbJNFVic4tzdel0G1N0ZUUd/Rt7cXb7sqA+cPw4CiJpscHbyfJOEodwVZ5
TiW8H6WRNqKezQGzZLYxA/ri88mLLkZnT0RHZ7vBU4sZVtecfoCN/48uxJ00iQZxuK+jHWTA
FpYAA5yzh+QQqYUGBiZRW2hiwCING9ctvpzTpY2BMdulyxyjmOdgYImAuxDIE0YEPMLMObJC
GKEXCCP0ImOYtSoYcnzGMFgL9l+cj+NkNIhOtSWuFP6UbAgj+plZ77ysn/+swuXDbwAAAP//
AwCo5hJmXgQAAA==</item>
		<item item-id="38">iVBORw0KGgoAAAANSUhEUgAAARAAAADVCAYAAACfWK+mAAAAAXNSR0IArs4c6QAAAARnQU1B
AACxjwv8YQUAAAAJcEhZcwAAEnQAABJ0Ad5mH3gAAA5eSURBVHhe7Z0LlqMgEAD3XHOgnCen
yWVymKz4SfygAtrQDVXv8TaTRNPdkRrQWfn3AQBIBIEAQDIIBACSQSAAkAwCAYBkEAgAJINA
ACAZBAIAySAQAEgGgQBAMggEAJJBIACQDAIBgGTsC+T9/Pz9+/s83+PPX96f59+/z79/Xft7
dj8BwN3YFsjrMQjCI5DX49/nb3zy/fz7/Hu8+scAcB8VTGFen8dGIOvnfO8BgKvUKRA3MllM
W4bpDIMQgHupUiD9lMUjkGlK4ximPjRaG02KpgXSIuTdHgjkkLQpDB2pLRCIDHUKpL+0++he
mdi+h47UFghEhjoF0nF2GZeO1BYIRAbbVe1HGr8TRUtHHP8hWasHFHm3h2TuzVaVjtQWCEQG
BNIY5N0eCESAlg8oaAsEIgACgVZAIAIgEGgFBCIAAoFWQCACIBBoBQQiAAKBVkAgAiAQaAUE
IgACgVZAIAIgEGgFBCIAAoFWQCACIBBoBQQiAAKBVkAgAiAQaAUEIgACgVZAIAIgEGgFBCIA
AoFWQCACIBBoBQQiQC0CwYNwBgJJYXHD5e1d260LxIU/pWA8FRAGgUSzXIluu1KdbFGl8YWO
RGAPBBLNaq0Yt1LdYqGp+gTiQCLgA4Ek4BaWmkYd7vF6ZX6rAjkKG4GADwSSxG9hqbU8HO75
o6aVs9AUhw5C+I7fdZOiboE8Hp9HL5E6TqKGhGwwLRAGgUTjRh8/afTTmQrOgSAQSAGBxNJf
wp2POupYnT80ZCQCcxBINE4Yv8u4NVyFiQkXgcAcBJJCZX9IFhuusfRAEAQiAAKBVkAgAlgS
SEqoCAQmEIgAtQvEgUTAgUAEQCDQCghEAAQCrYBABLAikCthIhBwIBABWhCIA4kAAhEAgUAr
IBABEAi0AgIRwIJA7ggRgQACEaAVgTiQSNsgEAEQCLQCAhEAgUArIBABtAvkzvAQSNsgEAFa
EogDibQLAhEAgUArIBABEEiFuCTnDXrqFIi7zaBvvYWR12N7F7E70SwQidCq7k8uOV+Ce883
RkGB/NZW+bZvpx/uO9o/N1s2sl9GcvPeFU4eq6Ume17PmTSGzz5wzCVcfFqRCE1xutcISaza
5MOQPNYD9jyTyKbTdxLZk8fYvjc2nnD3KvXJw3PndP9z9+Bi04pUaIpTTiM0oeoSj0PyWA/b
c39X860QFtMMJ4bZcGFYi2UrEN8yk47h/R5ZnEx1TvneXHm5bwRSATEJVZd8OOUF0jEJ4bs8
wkoYS6ZRy3IphW4v3Yhi/dx832Ob77cXwHabEIYRkX8EI1nUK0iGpTTlNFKSqaoA4Uge6+F7
/v4mH0YVr4e/Uy+nMav3eM99vD/v93Q+xdfZE8+F9KOmffEgEOOkJFNVAcLRIZCO+Uhhc25j
wSSEpUR6ueye/zgWyPHnrRml00luinctIPecRqTDUpp2HFeSqKIAcUge63F73jmf4Geaxvze
m00g4+jj8Rqs4ZvKTGLZa6WQ/uiCqd3HlSSqKMAS3/G7blLE7TlKIFPHnU0jvFMYx71TmK2o
hv3P9yFZ1FRyhKQw7TjuSMB8EeIwIZBpevMbKfhGDq4j+yQxF0j3eGEL99r+uQwfW4FsY0Eg
RrkjAfNFiEOHQPppwSCJqS3ksHndP0pxovGNJobRitvOc+I1ZvjhGKcwv622oxj3WdrIEZLC
tMO5M3jThYhD8ljPX8Woy7Ku4/tFdMwgjK94PFOnVgXiMNt37gzcbBHiqUsgDk+H3rIdNcQx
TYs8o5oObQLJGY6y1MO5O3CzhYijPoE43EjkwA57U527QCDGkAjaZCHiqVMghUEgxpAK2mQx
4kAgAiAQQ0gGbK4Y8SAQAVoWiMNUv5EO1lQx4kEgAiCQ8YEFpIM1VYx4EIgAmgRSIhQzfSZH
oGaKkUYZgbgP1dIEQCDjA+3kCtRMQeJhBCIAAhkfaCdXoGYKEg8CEaB1gTjU95mcAaovRjoI
RAAEYqDP5A5QfUHSQCACIBAD/SV3gOoLkgYCEUCLQEqGobq/lAhOdUHSQSACIJABtX2mVGBq
C5IOAhEAgQyo7S+lAlNbkHQQiAAIZEBlfykZlMqCXKNOgZzcaayVtXFLh6Gyv1CUWykokPHO
Xl0A3/bt9LMb9hzcKNnriL0bCjW2Nq6CEHq0xPGldEDqCnINyWM9YM8ziWw6fScJrzx+22wE
4G4ktCuc9ajD99w9IJAfWuLo0RCMqoJcp7BAOvqbFA9CmN9IeW+aMV+Aai2QvTuNDdt49ncy
1UlFsqihKAihR0scPRTldiSP9eA9/6Qw3l9055aE/d3VH91UxDsCcSOK7f1J58Lp23yjqJsw
h+M+pzQKQviiJhYtgWj6ci4ieayH77nvyEMHd6MQ79q433MbO1MY77kPobVxv/i3RyBLVMRC
QUTQIZCO+UhhuWBUx2Kk4BfIdsGniXOBbD4vkGm9GQRyjIpYNBXEoS2eRCSP9bg9f0ch247+
Wxhq26bOn10gXbyP50vlCKTwx29QEQ9FEUHyWI/b80WB+KcwDokpTLfd4zedQiDnFI9JW1E0
fkkJSB7rcXs+EMiSodO6wJcd14nCt+1cIN3jxUbutfiTqL8rRPsCOWrSZPiIaIrGpLEgDq1x
zfAdv+smRfieZ5dyp7Y/rdgTiNuNfzTxG8GsZJFyGbfb5rcJI5BQisaksSAOrXFFIHms56/O
4mTrGa7zn412tmwuC49tLjz3c0kKf7yXojFpLIhDa1wRSB7rZaqzey5kjn/kEA8jkBiKxKW9
k2qP74T6BOJwI5EDO+xNdeLRJxDNx2OR2LR3UO3xnVCnQLKBQGIoEpv2Dqo9vhMQiAAIxE+R
2Cx0UAsx7oBABEAgfrLHZqVjWonTAwIRAIHskzU+Kx3TSpweEIgApQRi4TjMGqOljmkp1hlF
BOI+U0uTAIHskzVGCwWZsBTrDEYgAiCQfbLFaK1DWot3BIEIgECOyRKnxQ5pMGYEIgACOSZL
nAY7o8WYEYgAJQRi6dgTj9VgR+wxGDcCEQCBHCMeq8GO+MVY7AhEAARyjmi81ooxx1jsCEQA
BHKOWLzWCrHGWPwIRAAEco5YvNYK4cNQDghEgNwCsdhnxGK2WIw1hnJAIAIgkDBuj9tqIdYY
ygOBCIBAwrg9bquF8GEkFwQiAAIJ4/a4rRbCh5FcEIgACCSMW+O2WoQjDOSEQATIKRDr/ea2
+K0XwoeBnBCIAAgknFvit16EI5TnhkBSmC+E5VlCAoGEc0v81otwhPLcEEgsiyUjxmUzV7dl
RyBxXMqhhgKcoThHBBLJ+/VajDj6ZTNXo5BcAqml71zKo5YiHKE4RwRyFc/6uggkjuQ8ailA
CEpzRSAX8a1y54p61O7ixl0VJTmPWgoQQqFcfcfvuklR/7e7s4SmZFHnZPqYLCTlUlMBQlCY
LwJJxi1r+fhs9SFb1Ina+k50PrUVIASFOSOQRF6Pv89zff12BIHEE51PbQUIRVneCCQBd+Vl
MXN5PRY/I5A0gnOqMflQlOWOQCJxJ01d0ZZtOZWRLOpEho/ITnBONSYfg6L8JY/1Zr9laYHU
2n+C86q1AKEoyh+BCIBA0jnNrebkY1BSBwQiAAJJ5zS3mpOPQUkdEIgAokVtoKq7ObaQfAwK
6oFABEAg19jNsYXkY1BQDwQiAAK5zibPVhKPpXBdEIgAUkVtqQ9tcm0p+RgK1wWBCIBArrPI
taXEUyhYHwQiAAK5h2++rSWeQqEaIRABJIraYh/qc24x8RQK1QmBCIBA7gN/RFCgWAhEgLuL
2mwn6hJvNvdUMhcMgQiAQG5iTLzZ/FPJWDAEIsCdRW2286wSb7YOqWQqGAIRAIFcxJN0k3W4
SoaiIRAB7ipqk53mIOkm63EV4aIhEAFaFcgteZ/sQ2NNJDvRLQjGh0AEuKOo2o9JH5fzDtxe
W23UC8QhFCMCEQCBROK2i9xWU31MCMSRUOczEIgAV4oq8B1nIynvCmplRiATN8aLQJJwa8KM
N1S+aXV+t4ngd5GFqLxvTLh07cwJxHFT0RBIAu7O7H/jojD94toX18a1ePz5CMrbvUcoYcFd
H2JSIBNT0RJzQCDRvD6Pf/NFpdY/hxf1wvemEm/eU5IZk838cd3nZPogaeaFm7cDEEgsbjX+
xbRlmM6cLSw1/z6mVhW+BF0rjC8k1+6kGoHssS7e1PqXhn8lkNtzQfopi0cg05TG4Yr6a2Ot
pweVtmXOFpo3DVpCk0Jw1+UIEQgAXKdKgYRMYQDgOnUK5P38/C3Wwt2eRAWA69QpkI6zy7gA
cJ1qBTJNW/qTcZ4/JAOA61QsEACQBoEAQDIIBACSaVwgLZwnicjRXf5276uiHinfLZf7Y2la
IC1cqQnO0V36/r7mLnt3Hc9wPVK+2/59Xd4VHgZiNCyQ8/9wZ5/wHN+v1+K3dN+ZzI5CEr7b
TqCP54sRSCTtCqSFv1a9kqPb1moxovPuXn+49zOFiaVZgWx/ww4HT03/X+ZKjm4KYLUjxeb9
ekyjEwQSCwIZf47pXFZIznFxPsQeUXl3o5VfqggkFqYw449VHjxJObr3zP8fkUEi8nYjre+V
p1mr6ReJJO0KpIX/cJeQ4284b5jk75YRSCztCqSDy7hL3OuLlxfDe1ukfbcIJJamBTIdMP2w
dTHkrYm9HMfnx+f8Q3nLU5mwvJcMryGQcBoXCABcAYEAQDIIBACSQSAAkAwCAYBkEAgAJINA
ACAZBAIAySAQAEgGgQBAMggEAJJBIACQDAIBgGQQCOTn9azrvisNg0AgMxXeuKlhEAhkZbjv
CAKpBQQC2djctIg795gHgUAm3p/3201fGIHUBAKBjCCQ2kAgkBEEUhsIBDKCQGoDgUBG5gLp
HnMS1TwIBLLSr9HSS8T46nfQg0AAIBkEAgDJIBAASAaBAEAin89/Wzg7hwzEg+kAAAAASUVO
RK5CYII=</item>
		<item item-id="39">iVBORw0KGgoAAAANSUhEUgAAAKAAAAA9CAYAAAAqN2KwAAAAAXNSR0IArs4c6QAAAARnQU1B
AACxjwv8YQUAAAAJcEhZcwAAEnQAABJ0Ad5mH3gAAAQHSURBVHhe7ZuJsawgEEUN58dgQObx
MjAakzEYPw3SNKvi6ODoPVVUjY4LwrHbBbsFgIZAQNAUCAiaAgFBU84RcB6XvuuXcV6nc0zD
0nWdKf24bC0Ons/nArJUGwKSpMO0TkzLQOvwNHgrJ6VgEqos4DxNXsSbxx5REHxPwAiKnIiA
r6eZgNPQLfAP7BaQhDHXeoPSLaRSQO96ELyZXQLS9Vqv7NLXbUrC2J0aAedl7FMSgzeyLaCI
VkbAzyLgNFReK4JHsyngPmH2CUgCe9FT3YggE7+bDQFJrI10qR9C2+tDmZ4p1ap566MWdw0p
C1Lx2ykLSI9K8KwOXEhRQH3NhxwJLqQooE6bEBBcCAQETYGAoCkQEDQFAoKmFAX8+6cE/Pe3
TgFwPhAQNAUCgqZAQNAU3ISAptxYwHUwQzCAwVSHBkmI+fp9dbj8nYZ9lQZ17BjwkUW2Q8uB
Hf7AkxpuHwHtIFgqflXMQcfVs51yEwH1V4MJOeZxGe1MPaLoYH35q8RgH3L7lyJOgicKSOh6
BFJFYwuZOwmYi26Jk0dLeCCK8XA4uW7u5LwOHSieKqCTShU6yOIXdfcRkNqPPmUIsSdUeAiH
Rh8lBMxt/0oeLqCCU43f2DF5AWU612U9Njl/mOS1pNmP/787GbRcLEAoGy0X18HK4Yo4lr1R
ULRFPwyegMXtX8jzBVzTimnUUnTLCGhFsY1E09xgTip9uNF1VSClkI4jsv2tl1foeanOd9uK
m9bUo9zktq5m2+7kiOu61XWxrEGp6PsXCBg0WPZgMwLy/NS6+wXU/7OA6z6i5a0YxwRMpW0L
C2dX5rrUC3gmjxeQDlB+Gppv4JyAhJDQWx8CfsolAt7mTQg1Mrema+B0B5cEXGFh7DLnC2jm
HROwJA4LaDv7AwFvn4JvISB1ZCFlRv+FclhoPi9rO8ku43cad/InAuo6BnXQyG2p3/Jhnd5u
SlpBKFzxZAm2fyFa5mcJ6BrSFNuZQj4u1Pjh8muxjaI6buA7RlNkqnPSqfm9+K2Wkf/RvgYZ
OdQ2ZX3kNqlTkumUpfEF1fvZE3V4fVVUXe0x8b4y27+GsD/q9vkbKfhnyUXBFLTsRvR7ID9z
E/Kz6JS5JaGJIm9sagj4FUrR7Z2RzwIBQVMgIGjKpoDJuzgATgICgqYUBKTnat94jgTeTEHA
d9+dge+QF5CepidvQMQbhwOvXgCQOAHX1zfGuXz6ldeFu18dAZCBBbTvO8mn/M0HpWUpZjgN
QB0uAvIoi8KdL0VJL+2adIwgCI5SuAmJ0VEyISAe1YCjQEDQlCoBkYLB2dQJGI3YxU0I+Iw6
ARV4DAPOpFpAm3bxIBqcwQEBATgPCAiaAgFBUyAgaAoEBA1Zlv+GUKmIg/m4vgAAAABJRU5E
rkJggg==</item>
		<item item-id="40">iVBORw0KGgoAAAANSUhEUgAAAIQAAAA9CAYAAABsgcEaAAAAAXNSR0IArs4c6QAAAARnQU1B
AACxjwv8YQUAAAAJcEhZcwAAEnQAABJ0Ad5mH3gAAAOHSURBVHhe7ZqJcYQwDEUpJzVQEH2k
A6qhGYpxLF9Y+GaXjdf8N8NMIFxrPSRjMwkAPCAEYEAIwIAQgPEeIfZVzNMs1t2sp9gWMU2T
XuZVlHYHn+d1IVyQC0KQNMtmVjax0DFuHfTCm0oGBTgvxL5tLCPs64ws0SEfEyKAMgsyRHf8
mxDbMgn40B/VQlAAdV9hkeE/0ygE60+AnqgSgur9LKOt6r6UIoxlixC7WOeYVKAHykJ4T7MW
4rUMsS2NfQ3wUYpC1AWwTggSimUX2bFE5eiLghAU6EJ6V4NStn/hlxMqDXKbebU8+iD+gtLR
G3kh6NUQYwWPIiuE6jMgpz+KrBAqzUOIRwEhAANCAAaEAAwIARhZIX5/pBA/v2YNPAEIARgQ
AjAgBGCgUwkYHQthJse8yTD6JkNDk25muzfXou7Xbs/ed27SrmJCL4l3X/86cccnFlvoPEPE
A6/hH9owGcwSvXX1lXgkWPsqVrtRzeBe/G7DfYV+uoZ//lvJtVmZ7kuG/UorCLD/LYX3EQ9r
kODeU0+/fqLY7kqKC0+5Oo6u7x8bOf/NqHYbUQgWYPcDZQMv6R9rs8VRYjS0/byNsPuff+ql
2d6IEKnz38nAQpgfpxrZNGruSyubsoMdSKywDNhgHYv3ZNdmCVcmpHDLwoTInv9GhhZCB9M0
qMwMqezgi0MLu3UVtFgwTAfsvL9CXzffBPbe9LmPe7DXyp2fE8pzWhpiMbgQPNh1AaLlEEAf
f02IWJmxuPuyBwclo16IdzK8EPoJr21YK8VRIiBEHVkhuhqpbBLCBsoT4KaS4YSwjf+CEN2X
jG8Rwjbk8STrIPD9KLixsQU/YPJvf7CgplN5FsDdZ0yI0/lvRLXJsEJ4MtiFBTv4f3xQiRop
mv7d8fw49ZTVPJX+9efZCOJdK3H+e7Dl0i5t1/yeDPEWUlkiBu1byA4D8j2dynehUnxJinLf
YVSeJ4Qi9/Q/MzNYHioESAEhAKMoRG5QBowHhACMjBA0oPKJ92bQExkhnt3bfippIWh0Ldqh
PIZirwyNgr45hDDDq9qBdLnw+xXVQ7vga3BC2Fk7im+6M0llxBflvA6+nSNDuFm7zJsFZRFW
JnT5QJIYh0ynMiScY9dC4NV0HCAEYDQJgZIxPm1CBF8QoVM5Gm1CSPDaOTbNQtgygYGpMbkg
BBgZCAEYEAIwIARgQAjgIcQfbLRlOoAp/7sAAAAASUVORK5CYII=</item>
		<item item-id="41">iVBORw0KGgoAAAANSUhEUgAAAIQAAAA9CAYAAABsgcEaAAAAAXNSR0IArs4c6QAAAARnQU1B
AACxjwv8YQUAAAAJcEhZcwAAEnQAABJ0Ad5mH3gAAAOPSURBVHhe7ZqLkYQgDIYt52qwIPu4
DqzGZizGIzwTBERXb1j8vxln1l1fSz4TBIcNAAaEAAIIAQQQAghuEGLd5nHYhkEt46zW8iyT
3Y4t02J/BE3wsRAU5HE2GqzzuA25CK/zNoufSKRxs7uCRvhQiGWbBh7UeJ2xrjJ7KEHGg4wC
/p/PhFimqEyY8lFTBiibuMwC2uEjIXSJSAhxHGiUi1apFiJ0CCdVGAyXhUC5aJYqIVx61wLw
J4OLJQPlol2OhaC72UbYCBEyhP6Nr5c6lR6Ui5Y5FGKZysGrfux0oFw0zYEQdMfzDJDClAnd
v0iUD/mdkQblol3KQuz6CKB3ikJUlQDQFUUh9KMmhHgVEAIIIAQQQAgggBBAUBTi90cJ8fNr
18AbgBBAACGAAEIAATqVQNCwEGzSzC5hUowm3ez3bK5FX6/7vnjdpUm7mgm9HOy6Lh/jDtIT
izU0niHSgTfQnw6NLmSwS/LSacIuFayVvRWu3/O4+M6GPj6dPzoHP/6jlNrsmOZLhnkpJxFg
1fB+nQLoV1iD7K49d/ebO0psrqW4cJfr/ej8fN/E8R9Gt1uPQogA+z+oGnjK/1mXLeL3Luj7
1LsYbvv4r16a7U0IkTv+k3QshP1zupFto/LsEONS9m4DEmtfBlywwsLu7Nos4cuEEm6ahBDF
4z9I10KYYNoGVZkhlx24OLSIS9dBSwXDdsDi7TXmvOUmcNdmjh2uwZ2rdHzJXp5oORGLzoWQ
wa4LEC1BALP/NSFKr/z563I770pGvRB30r0Q5g6vbVgnRSgREKKOohBNjVSeEsIFignwUMnw
QrjG/0CI5kvGtwjhGjLcySYIcjsKbmpsgQdMfeaDBTWdylgAf50pIaLjP4huk26FYDK4RQR7
93t6UIkaKZn+/f5yP32X1dyV/PzjaAVh58oc/xlcuXTLuXN+T4a4hVyWSEHbHmSHDvmeTuVd
6BR/JMVx36FX3ieEpnT3vzMzOF4qBMgBIYDgUIjSoAzoDwgBBAUhaEDlP56bQUsUhHh3b/ut
5IWg0bVkhzIMxV4ZGgVtE4Sww6vGgXy54P2K6qFd8DV4IdysHcU335mkMsJFidfBtxMyhJ+1
KzxZUBYRZcKUDySJfih0Kvfs59iNEHg07QcIAQSnhEDJ6J9zQuzeIEKnsjfOCaHAY2ffnBbC
lQkMTPXJBSFAz0AIIIAQQAAhgABCAMa2/QH/R1khIOXCgQAAAABJRU5ErkJggg==</item>
		<item item-id="42">iVBORw0KGgoAAAANSUhEUgAAAKAAAAA9CAYAAAAqN2KwAAAAAXNSR0IArs4c6QAAAARnQU1B
AACxjwv8YQUAAAAJcEhZcwAAEnQAABJ0Ad5mH3gAAAQWSURBVHhe7ZvrlYQgDEannK3Bguxj
O7Aam5liXBNAAoaHiss8vnuOP2ZRQLwmouxjAaAjEBB0BQKCrkBA0JUGAj6XaXgsj8e6DdP6
K8082v3ENs62EHwllwUkqYbJaPechuWRMuo5LVNQROIOiz0UfCkXBZyX8SElin8Lns8wOq5C
DoWICT6fawLOY5R2TTquSasULV3kBN/LJQE55SoClsVC+gWGagH9BGJcE63htIBIv8BSJaBL
lyycnLmeTMFIv8BRFpCilTXKCOgjIJfJ37lJyAbSL/AUBZzHvCzVr2EcSL9AUBCQIpqMcBom
7fLzoZKOw78ZSZF+gSMv4O4ZD4C2ZAWsSqkAXCArIL96gYDgRiAg6AoEBF2BgKArEBB0JSvg
788q4M+v/QVAeyAg6AoEBF2BgKArmISArrywgGKRg938IgZaJGH/rn6rNsemFz3kFlnULMBI
Ifp1uo4W6AtBUphldqbf2uUulR9tT/LiETAnGp20fpG53+sxqoC0wEKT4yn+a4/XOZ5cs8j1
U/tRG7L+WyndnBHBeJhjg0teKj/aXsTLp+Dk3bcOjNq1TQBNQBosTVpzBwf17RbbVsLHUfvy
WKX+m+FxKwqh9IvGbzuuVO6pa2/PGzwDanfYOjCjdrK077AMlA4UAel8tKjoImZ8qjyoR89f
ETBV/51UCaFFevm3UrnggwW0J8cX1V7ERPSj/o6zuWv3Aho544FzcvhNRC4e7IooKKPuOK7H
+Hqy9d9IlRDc77g/5oZ345wtF3y0gO6k+QKukU+NfjRY3NeEgOpgEn7//anqgx3i+mbq9jeL
aytXf8he1mg7cC0gYGP8hVUuJEWq7eR1Ac3x5wTU0rZj65c7mKMm1XdcwJacFtD2n/taKhd8
vIBmMPQLKeWMNycPBFTgvr7wM+BLfQm5KKB6NzNlAXPibG27wb8g4L+nYNs3WW14XKncU9fe
no8QMMRf8DBykUz7O1fuzxMY+bKOZdKkFcTCbf3UBIzqvxGWuUYI6u+2n3LDlcot1e1FvIeA
Qj63pSVMCWgGSU2nW/2hoHxX5203yP4NgxUyjr77+u/BSLL1J2jTjk0kCp+n3V873Xx5rr0y
7xMBm5CKghq0byH6gcu8zySkFYmH6JB0qgFt+T4BmVx0Q+T7T75UQPAqQEDQlaKA6qwRgEZA
QNCVjID0zug/3luBbyYjIGaD4H7SAtLbe3UC4r80nPn0AoDEC2g/Fxnn0ulXPhdWf6oCIMEm
oPveRz6lJx+UlqWY8W8AjuEj4LaqIzPzpSgZpF2TjhEEwVkyk5A9HCUVAfGqBpwFAoKuHBIQ
KRi05piAuxXCmISAaxwTcAWvYUBLDgvo0i5eRIMWnBAQgHZAQNAVCAi6AgFBVyAg6Miy/AGp
cgUoJHlKpAAAAABJRU5ErkJggg==</item>
		<item item-id="43">iVBORw0KGgoAAAANSUhEUgAAAMYAAABGCAYAAACXK+uFAAAAAXNSR0IArs4c6QAAAARnQU1B
AACxjwv8YQUAAAAJcEhZcwAAEnQAABJ0Ad5mH3gAAATZSURBVHhe7ZyLkYMgFABTlwVZj9Wk
mRTj8REEBE8jT9TszjBzlxij8hYeoHmNALAAMQAyIAZABsQAyIAYABkQoxmfcehe4+vlSjcO
n+ktxbsP3uvf06twFojRmncfyNGPkQLqPZxoA2K05j2Mgyqdk6MbVF8y8dHvTX/DqSBGa7QY
2oSw53DdBGI0AzFa48RQfIbOy9HpFxGjGYjRmkAMTTjo7gfEaAVitCYRI52tYvDdBsRozUIM
zXvsEaMpiNGa0pSsGl/omSrEaANiNCNZ4MsZwDpGM35QjCkgw/UCgIQfE2PO3RED1vjJVMqs
FyAGrIAYABkQAyADYgBkQAyADIhxEuY73YxYlRI/2AR1QYwTWcjxzerdtCKOGLL8pBjmDtZG
qVQ9ORBDkh8TI1jgM6VNcNWQ490jhiQ7xFh/eB/2Ef3YwTdyZO/K3Upal7bYQ0gaD9Ozrtd9
KLp5wOoihMe19/J+0WO4C4cYR0nlODuoyoFjRVgGU7nu3blcRgzzqLD7cQl73HvkQIzGtJZj
/v65PrUw+SC6ixgZsbUoO8aVwmK4Ljj5WRiIaCuHq09VdODoACo2rTcRIzc5sXPCIhEjuEhm
Jzqw06DeIwZspakcJu1w373WiG0VIx6ThOditxOOnSiNcthj35pOBWK4k7Y7nPPPemKklb8o
e5LAB9JOjjCQ1+p1qxjmFbVtabv12DkcJ1XFcK2Gy8P8QlI9MWqwuEgNiwRxUKTXXo7oe4u5
+FYx9HbnHfuCnBhTPO8Ww/cQ7pMXFeOyuOtVodezQXZeYOm61wFdnqVybBCjK+9j3r9w7OTG
E7nXVjhVjLg1zJQKQXV7TGsnHDghup79dQ9TqpyY/4th6tDHTiqH2//6+R2PE/s94WYmvr+a
lUpFcKlVeoH8didW3q8wXdvTxha6jhfB4oJflfS9lbqPxLAv2P+jbbeJUYXo3Ow5/etTQJQo
h13pS3WJkSj+pJKyaqH7TK71gZjpWu2pva9J69IFaiCFL7ru1us+ihtV9CnErb7bv9vPCWIo
wuPae1nLI8i0BwFRTCCtNjJP4FwxjlAWo5RKQXVsy/YL1/nuYvjewpbz5tO3kQ7O4uNL0oFD
qUkp5aiIaYCuHyg1iFP1a/eO5R7j6iTypvH/GfqKwVaejTnE2YNt2Mytxej7PpAjDtrrizH1
Rgd6NJ7JkOPeYuio8GMhXeY8/epiHB9s62Ni/CfF/cUwfy5z181iRGLpkgu2umLUGGybfTx+
FqsdjxBDEw3IVXqyTQwX8DZI/T4W6U1FMQ4PtoMJgUMTC7DGY8SIAkaVrtufSvmeR0oMdczh
hMHhghhiPEgMjQtgXZIgdkGZDaZkWlZEjHTq93hhNkuOh4mh8K3ytiC26ZPdVrLHiMZBlQod
hhzPE0OzNY/3EukxxkruvlM2uD+3FCNe+c7P7uwbfE9Brz7j9mvdKKQ/zAY9nvv2GACCIAZA
BsQAyIAYABkQAyADYggTrpOIYaaTmUquCWIIIy6GvwkSMWqCGI9Ar8cgRk0QQ5D5NhDpoEWM
2iCGKG7lvBy08Sp+pmy6IQoxaoMYovwvRh0QozaIIQpi3BXEEIVU6q4ghij0GHcFMQSJHk6S
ulXdPytiCw8v1QExADIgBkAGxADIgBgAGRADYME4/gFGMf7BnI933wAAAABJRU5ErkJg
gg==</item>
		<item item-id="44">iVBORw0KGgoAAAANSUhEUgAAAMYAAABGCAYAAACXK+uFAAAAAXNSR0IArs4c6QAAAARnQU1B
AACxjwv8YQUAAAAJcEhZcwAAEnQAABJ0Ad5mH3gAAAUmSURBVHhe7ZyBkYMgEAC/LguyHqtJ
MynG51AI4GkkgkSzO8PMT5JHA7dwoOZvBIAFiAGggBgACogBoIAYAAqI0YznOHR/49+fK904
POe3DI8+eK9/zK/CWSBGax59IEc/RgqY93CiDYjRmscwDqZ0To5uMHPJzFPem/+GU0GM1ogY
YkI4c7hpAjGagRitcWIYnkPn5ejkRcRoBmK0JhBDCBfd/YAYrUCM1iRipLtVLL7bgBitWYgh
PMYeMZqCGK1Z25I16wvZqUKMNiBGM5ILfJoBXMdoxg+KMQdkeL0AIOHHxHjl7ogBW/xkKmWv
FyAGbIAYAAqIAaCAGAAKiAGggBgnYY/pdsSKlPjBJigLYpzIQo5Prt7NV8QRoy4/KYa9g7VR
KlVODsSoyY+JEVzgs6VNcJWQ49EjRk0yxYgDi/t4Pif6sQMpuY2p3pW7l/SHGKYynUIyePiZ
db3vQ9HtA1ZfQnheuc2bIcZWY8InpHKcHVTrgTP19eu1933vvsvXiGEfFXY/LjFJnROr+8Uw
B/Jf2i8ATcGMQ7SW43X8V2omwkTduqPvv0uMVGyDiJKxrvx4jbGvIdxIk/wsDES0lSNIkSRw
JIDeDHZa33+VGNrmROaGRSJGmEdKJRLYelBPDcECsBRN5bBphzv2+0FM6/tYjDj1WgpUOW7s
90m/R146FYjhpJgqfOWfWkPNn917lJm08xcls7670U6OMJDfBa3e97EY9hXzuWVde8Q4HCdF
xXCjhsvDfC6piKEe+BwWjdSw1CAOivPaODruVi6+0vexGBKEbeLDop3jHM/ZYvgZwv3nmhiZ
udrP4Nprb8tvMAXZeYElfS8Bvb5LNbPR916Mbr2OV/2V40c7z8y4zRRDpty48ucw7O7AeDRU
SoGgujx2tKscOCHSz77dw5QqFXO7733fSl0+dlI5XP3b3+94nEzHCT9m4/ujXalUBJdaBQ2k
nnDGweANcx+ctraQPl7037yGSPr2Xd9HYkwvzJ8LJdgnRhGi75a3vhCiRDmcSv/M6BCKsmrx
5tFcQ6SjDyyZ2yqn9z7G9YsrLlADKXzpx/5N30dxY4q8HMeLq/9EMQzheeU26/oKUk2loBY2
kG4/+54rxhHWxVBSKajDNLL9QjtfXYxg8STlvP30faRpXXx+STpwODWJ6yue6dgB6PsDpQRx
qv7ds+P6jPHtJPKmAfsc+gLBlubi+rE+5uzFNuzm0mL0fR/IEY+6RcQwo7kP2lDEImbM0h2o
i2cy6nFtMSQq/FpIyitPLzNjxLgUrsQIf3yxLSke679aXF8M++cyd90tRiSWlPVgm8Q4PkqX
WGzbOm6/i9WOW4ghRAtyk57sE8MtrKcg9XWo6c382aNp1OHFdrDuKZLSgcZtxIgCxpSuy0+l
/MyjBZwN6IOpS7hOKVEQoxo3EkMIt1aTUdkFpRpMye5T+hn7v0dTKH2H60hhN6seNxPD4Efl
fYEcrhv0GUMCOq4r58ZJR7QOKlSYMOpxPzGEvXm8l0hSJD13j9YurrDovT2XFCMOVj3vz1t8
SzEimf9x9YobqhRSGKpvz3VnDICKIAaAAmIAKCAGgAJiACggRmXC6yTVKHIBEkIQozLVxfA3
QSJGSRDjFsj1GMQoCWJU5HUbSO2gRYzSIEZV3G0m60G7enXdlV1X2RGjNIhRlfdilAExSoMY
VUGMq4IYVSGVuiqIURVmjKuCGBWJHk6q9QyHf6ZkKtwRXwbEAFBADAAFxABQQAwABcQAWDCO
//ux1zloc0mzAAAAAElFTkSuQmCC</item>
		<item item-id="45">iVBORw0KGgoAAAANSUhEUgAAAMYAAABGCAYAAACXK+uFAAAAAXNSR0IArs4c6QAAAARnQU1B
AACxjwv8YQUAAAAJcEhZcwAAEnQAABJ0Ad5mH3gAAATuSURBVHhe7ZyLkYMgEECvLguynlST
ZlKMx0cQEA3RBaJ5b4aZuySnF9jHLhjzNwHACsQAyIAYABkQAyADYgBkQIxuvKbH8Df9/bk2
TI/X/JTiOQbPjc/5UWgFYvTmOQZyjFOkgHoOJ/qAGL15PqaHaoOTY3ioXDLz0s/NP0NTEKM3
WgxtQpg5XJpAjG4gRm+cGIrXY/ByDPpBxOgGYvQmEEMTLrrHB2L0AjF6k4iR7lax+O4DYvRm
JYbmOY2I0RXE6M3WlqxaX+idKsToA2J0I7nAlzOA6xjd+EEx5oAMrxcAJPyYGEvtjhiwx0+W
UuZ6AWLADogBkAExADIgBkAGxADIgBiNMOd0O2IiLb6xCWRBjIas5Dhy9W6+Io4YdflJMcwn
WDuVUnJyIEZNfkyM4AKfaX2CS0KO54gYNflYDG7SlyHqxyN9mf1UbinpFzHYZv+FZPIIMuvW
2IeimxusvobjH//5SIzVYKqGG8dJ+7N1UIUBHY+jDajwsXdj757/HjHOffynXAxd1/qeCE6K
GafoLcdy/qU008JEw1ow9t8nhsXIXztjhJR1hEvZydfCQERfOZKZVX8pw5vJLjf2NxcjrC/1
DKIDOxPU7hstyBZidJUj/IaSd5PYxtjHYsRrmLVA7TYOBMRwUtiOWerPuKOWx237xI108Fft
x0XrJ0cYyNtBuzf2sRjmERVP62OViCEZJ+fFcDOBO4i/kJSbQcLM8maGESbqoM6tBnFQtOvb
6Ly7gZQf+1gM/Zq2cbHFaTH8bOBs3BVD4zqoXVr8alx/CWQ9G2TtAkuPvQ7oMCPsv4312Hsx
hu1jLMdvFzMdxHB/Uz6A8WyYaQJBdXlM5m442UQ7TmFJtT+u6dj7sdXH8rGTyuGOf6VSKhXB
L8js735G8O/IvkliWZB5DJqtLfQYr4ImKJXm50rGPhLDPmB/jyQoE0MS83+dEkPhs4bpFJVe
zc+pKK6VvDnXEfuzD2jmvmoy07hxSccyXD+4psbuzdhHcaOafgvxrO9e31KM9L18ds7tFWRB
KQVyHJ3ZrkX7jHGUbTGSUgrq8ela7bpcXYxg8aRbs5q3kDhNp/9fkkIFSpPofNKljpmAvj9Q
JIhL9e/OjtsZ49tJ5E3j9fUYRYItlTB3rsO0XmxDMZcWYxzHQI541hURQweutyDIRCJmnF9s
c09GPa4tho6KaMdkqdOlMkaIyx4SM/z5xbYWlfVfLa4vhvlxXbsWi7HaitwINvc6gWwhsdg2
x7j9LlY/biGGJl0gl4nhyiMbpP4YSfBH4ql2yo3Ti+3gGoSApJDnNmJEAaPaMHxeSnkBsgEX
7nYdnO31msUfQ6AhRjVuJIYmDN5kVnZBmQ2mWKrtgHPHPzLjJ+cQaOxm1eNmYij8rFwWvLZ8
sq/dzxiWo+uDtByTaCSMetxPDE1pHe8l0oG+rt3Xu1D2NQTk/bmkGNFCe2P2/mzxrZsSSf2N
O64J/tWO1ZESCq7IdTMGQEUQAyADYgBkQAyADIgBkAExKhNeJ6mG2XZmx0wSxKhMdTH8ljJi
SIIYt0Bfj0EMSRCjIsvHQGoHLWJIgxhVcR8z2Q7a+Cp+phV9/gQxpEGMqrwXQwbEkAYxqoIY
VwUxqkIpdVUQoypkjKuCGBWJbk6q9cUF/p4S27hXRAbEAMiAGAAZEAMgA2IAZEAMgBXT9A9t
oe2Li8CIwwAAAABJRU5ErkJggg==</item>
		<item item-id="46">iVBORw0KGgoAAAANSUhEUgAAAMYAAABGCAYAAACXK+uFAAAAAXNSR0IArs4c6QAAAARnQU1B
AACxjwv8YQUAAAAJcEhZcwAAEnQAABJ0Ad5mH3gAAATgSURBVHhe7ZyLkYMgEEBTlwVZT6pJ
MynGc1EQED2jC/h5b4aZyyWnHuxjFz95dQAwAzEAEiAGQALEAEiAGAAJEKMa3+7dvLrXy7am
e3/Ht3o+rfde+xl/C6VAjNp8Wk+OtgsU6N/DiTogRm0+7+7dt8bK0bz7XDLylffGn6EoiFEb
EUNM8DOHTROIUQ3EqI0Vo+f7bpwcjfwSMaqBGLXxxBD8RXf7RoxaIEZtIjHis1UsvuuAGLWZ
iSF8uhYxqoIYtVk6JduvL+RMFWLUATGqEV3gSxnAdYxqPFCMMSD96wUAEQ8TY6rdEQPWeGQp
Za4XIAasgBgACRADIAFiACRADIAEiFEIs097RkylhQ82gS6IUZCZHHuu3o1XxBEjL48Uw9zB
WqmU0pMDMXLyMDG8C3ym1QkuDTk+LWLk5IAYw60V5oEa+Jngyw72yJG8K3cr8RcxDG04hGjy
SGbWcOx90c8VD/tv/9kthh1YxNhPLEfpvvQDOvRyCKglV1Njf754OHb7zz4xvOeTEeMYteWY
9j+VZiLMYgJbGPvziTFg5C8jhpjYdM2Yitc7wqbs6GthIKCuHNHMKoG/bMXi2N9cDL++lBlE
AjsMaumA9mMD/nwdcVWqyuFlgbVJbG3sQzGmz6Q/V+7EgYIYVoqhY6b60+soN5vsEyMe/Flb
nKmeQT05/EBeCNp/xj4Uw/zGZJd4W1vE0IyT42LYWcNuxF1IGsWQ124H+8TQIOigyi0HYVAs
z97aBPuNA2nD2IdiiBTljn2Nw2K4DGFtjMSYMsi8lZbjlNj+Ush6Q5CVCywZWxlDf4z9f2PL
2DsxmvQ2hGk7Fyql3EFnFCOcDRNNIaguj8nc5QLHjLPrd7+kmsT8RQwzhi52Yjns9q9USkUi
DAPkvQ6oV0rdmnEMivWpjPEsaLwTMMmAWi+lXNC6+PEl2CaGJua4DonRE8wMfUoMRAnYKob9
XGobEDL21Q+z4X6m8QuD1z8raVs8dvOxjzOK/AvhrG+3b/+2hBjx//LbPpdXkHEGgazsndmu
RUkxjrEsxmopBZoMM+4T+vnqYniLJ2lnW0fEi7Pw+KIUqlqaDAOr2h+lF9sVCUv1c2fH5Yxx
diJ54/j/vlv1YLNCqolRerENm7m0GG3benKEs666GK601Arksaw4kNF4JiMf1xZDosILWL9O
1xVDyrOtN05u4/hiW46J9V8uri+G+XFeu24WIxBL2jzYJIg1b5zUWGybbdz+LFY9biGGECzI
+/Jkmxh2oT4EqduGX96IOOa1khiHF9vTceieWACf24gRBIwEb/N7KeUyjw24fh+qN07K9sbj
U2mIkY0biSH4p2qjWdkGZTKYQqnsZ4ISLWq/yxHtQ6FprHUgzc3E6HGz8rZyZSifhs/GGUNT
jLVt7W0kjHzcTwxhax3vJJI1xn+1u0IpBZfhkmIEC+2Fszu/Lb6l9SL1f2O3O3cDMZ7EdTMG
QEYQAyABYgAkQAyABIgBkAAxMuNfJ8mGOe2ceR8PAzEyk10MdxMkYmiCGLdguC0eMfRAjIxM
t4HkDlrE0AYxsmKvli8HbXgVP9E23RCFGNogRlb+F0MHxNAGMbKCGFcFMbJCKXVVECMrZIyr
ghgZCR5OyvXFBe6ZkqHx8JIOiAGQADEAEiAGQALEAEiAGAAzuu4Pe2fMW/74vk0AAAAASUVO
RK5CYII=</item>
		<item item-id="47">iVBORw0KGgoAAAANSUhEUgAAARsAAABLCAYAAABA1CNiAAAAAXNSR0IArs4c6QAAAARnQU1B
AACxjwv8YQUAAAAJcEhZcwAAEnQAABJ0Ad5mH3gAAAkYSURBVHhe7Z07stsgFIa9nLsG7yBF
tqHJItKkT+E6C3GXOmvIuEqZLjtQOCAQTwmwQCD+b4bED70QnE8HLPveZgAAqABkAxJ5ztPt
Nt88ZXoui4BheU7+vnFjnQOyAYmQbCb2LwCRPCfIBuQA2YBEIBuQB2TTP6/5cZdDnPv8eC0v
lwKyAXlANr3zekxKMHyO5f5g+ikIZAPygGwuxesx30u3J2QD8hhYNiwwHz1V/MmOdy9lIdkg
swFtMqhsagTl4dDczM6cDBPBvfSkDWQD8hhRNixop95EI9k6dtaWNQQK2YA8BpRNjat/QV6P
u/eGy+dUqR0hG5DHeLJ5ThU+Hi4JDQEt2xgCYu9PJSsI2YA8RpPNRn0piLXb8Y/EvO0/QXbe
SWGzDu5XCgrLFLIBeQwmGy4UX33ZeVDzHXROCnw3TMksVgZ0HL5lQ69XArIBeQwmGwoU3yTq
62W8RtnC2bIRGYtvWXHH8OHHFwtkA/KAbByWYErFHs64mxAZU4xsnKGRsTHIBnQJZKOjgjw1
kmXWQuupDMY+r7GyYVnWa2tZyAZ0Se+yEYFnZAF6sSMyJrNZZCE+Hk/cvhIKlVzZEJANuBy9
yyYRLpL9+tJHyalfaOTr0LZzMhtDcMSebGKEVQjIBuTxbf64fbB/RyFSrktARSMFQ+vkyMZh
a9nIOpTi+YkdFyvLUwAiObnjnsD+TX3pwxSR1TA5UDZEojpUNuyxfjAks5SDOxzRZyAbkMh4
sqGsxfm6ghKEKMmxrLIZVqZpEQU9pg0F5n12hmlKYFb7GHcLnwJkA7IYUDYU/Jf8ImYtIBuQ
xYiyYbBMpOj3h0oR85s2u9iZljmsM+7x8aZQkA3IYlDZMM4fjiSSOmm9hzF0tPoAey+8K8gG
ZDGubIaHsiRW1FyTPofEMr/wrxhCNiALyGZY5JBMz3BkOgPZgOOBbIZFm/9ZP/labiyEbMZF
XXkSyz59y8ZXZxRRdrEmm/WJ4ekB2QxLVOfJApnNECz3ARn3F1myYQsZn1JhgnhAyomGgGyG
xZENQf0BshkWyAYUIfTx9pIFQTbNsn2j1DvYsrF/WMm89X69MvES7jELR8lmqX/iN6XBGVh9
1ddHcJ9ND8hgLycbznL1kR3G7hj633/e5gjZaIKDbAYAsmmEY2XjFQ3BZDNNkyYcc391ZSPg
H59eWTb6/Sgx9dQvCLsZZk9ANo1QUTa0Az0ANGlANgdD4lDCWNp4UyBsGXUuxPLX8Y3oM5BN
SYzANoN7ZemItWTDH643ZMlgh2yO5fV8GvXarWuNv9ZwGpBNYaRERGCGfxi7vmwI+5u6kE1h
6MITa4+UZbsAsqmKyiYOkE1IKEHREJZs2AvGJwz3O2RTkthMJXxR6hnIphJ7HxtuyIbG/dY6
cjs+Qq9zHNkQct+B/XuBbJKhdkyRx9Luzq8DdgtkUxxxlRJBfGRmQ/jEki4bhhQaZFMIuth4
zteOUK51biCbsqggpo6mZTe2bJKDXXCYbAg+kV1fNlzGF5fN/o+lB7jUvA1kUxiZsSwieVBA
i+eiD1nDK1kSgo+Wl+iPbYzJ4IAoTrupj5fMgGwcyk4MXzCBxPlD9I3LuGbpM0sP9Xd8UVmr
Y0QFg9ye7ET29v2dywiKzTO91eGPCIY+oPMk0R+XZZzz+w6m4GXZOG88u1yXvY5oCEM2AjWv
4FQ21bS2bCRSXK5sfI3j3R9vFE+jsWGC+j0NPjS55tXShs6T/n95IBuQikc2xBr0a7A66WA2
AdmQHNQO5DKsODsNdXSPDLlwrh8UkA1on4BsjGCnIdOhE1Vy29tZhxSePVNPr/tm7+Xy9mHy
TG332GUW1m8A1RMNAdmAVIKyYRjjx0DHssaYqjBBPYPDsQjZyO06kqB13fXc4Zd2vINlN3Vo
Xzb6dEDPF5HrsCUbY0LXIwYexFpDOoKQUkmTjdlJrHX5PnwdZz1Wx0/L/tzXw7jyskrKxi5J
27KRfUg2E2/Pi3+83j6bsrGCzmosJQX5uspyZCfMk41gXVeXi9hnnmxq34kpjr3fso3oOG47
rPi2eUTZR/Ydu9+kXXDA0Yg+421BaiAKUCUVu7FCmY2S0iqMdNkQ7nI9yeZSyLZWJ1d0HLcd
KuMcF0P1S7egD5yJ6DOubKjBVAPqwymrg9kNa0S6lEWubGjzllwwjGqERmTjJb5/gZqIPmPK
hgLaGd/KBmRFvUcBHjcUMmJTCcpcVwb4evURAnFF5dunLhv2WP/jNXx/rQZGr4iO0+o5VRcL
rR/ThWv4a8SpGLJZA1YUGdSaaFRhHS2Yror19OGXaHR7+/p7tBvKWvT3/CKjjuRNh9X65nr8
OHZ7mTw2SCmOtmVD2NkphlBnY8gmneBwo+glhA7aLyKX9oOiT3BeQSrvyMY73IrNJN6EZ1V7
wqHKpc3VtIJX4IVKHt/mj9sH+/cYfMflK6Bjnp9YG7KyPE3EPyyql65uXV37vvK2H1jHnt/2
6wvehpITduVHSzdEH4F3nGwgmkGAbNoDsgGXBLJpD3/wUXCvQ9Xz56FKy6a1+oK3gWzaww0+
M7CdGx1PoaRsWqwveBvIpi28V3nrD5eJYIz96L8Ux8imn/qCt4Fs2sIbfDb0sf/p44qCsrFp
or7gbSCbttgNPgo8z71NPv79+zd/+fKFb3OvfP36dVkrlkqySagvaBzIpi22gs/4+kdEoEvR
/Pr1a/78+TN//P379/n3799qO/SYyt+/f5e1Yikvm9T6gsaBbOoTCrCtwNORQbh18yRlNbpE
pGxIPIQI4HeaPV42of3E7j+mvqADIJu6bAV5bPCx8ON3bhvBx7++wbbtmdsg8cj9koAI+fzP
nz/8eTpxspH78RF63cVTX9AfkM05+AItPvio3eLvPaFsRga9lIt8/vPnT/48nbRhlK9uvtdC
pNQXNApkcw5vBV/ipClN/tK29e3rr1Hmk05F2WCS+BpANuehB9tm4FEjsfdVSQw8ud6PHz+W
V2ae4cjX5dAqjfQJYtqXRH/s8GZ9QaNANucRHXxNUlA24JpANucig24E2RD91he8DWRzLpAN
GAbI5nz6DDySjTavohXWnzahZcC12fq5YLT+iVAjjMRo9QU68/wfclQOZw/aOb4AAAAASUVO
RK5CYII=</item>
		<item item-id="48">iVBORw0KGgoAAAANSUhEUgAAARsAAABLCAYAAABA1CNiAAAAAXNSR0IArs4c6QAAAARnQU1B
AACxjwv8YQUAAAAJcEhZcwAAEnQAABJ0Ad5mH3gAAAl/SURBVHhe7Z07ttsgEIa9nLsG7yBF
tqGTRaRJn8J1FuIuddaQ4ypluuzAYUAgQMNLEhIS/3cOiW1ZDwTzacCy7+0NAAA7ANmAQp7v
4XZ735gyPMe3gG55DnzfuInOAdmAQkg2g/gXgEyeA2QDlgDZgEIgG7AMyOb8vN6Pux7i3N+P
1/hyLSAbsAzI5uy8HoMRjJxjuT+EfioC2YBlQDaX4vV432u3J2QDltGxbERgPs5U8ac43lTK
QrJBZgPapFPZ7BGUm0NzM4k5GSGCe+1JG8gGLKNH2YigHc4mGk3s2EVb7iFQyAYso0PZ7HH1
r8jrcWdvuHwOO7UjZAOW0Z9snsMOHw/XhIaAnm0cAYnlQ80KQjZgGb3JJlJfCmLrdvxtof3q
e2Fu+ZkVOyns1mH+lYLKMoVswDI6k40UCldfcR7MfIcSw3a+cUWjS3r7tB4njtDrOwHZgGVQ
x+1INhQo3CTq6+W8RtnCVrJx51gs8SR2oDIWTirqjuGtjq8YyAYsA7KZMQZTKf5wJrQJkk8q
s5kNjZw3QzbglEA2NibISyNZz/fQembuhz+vah+xcy6yrJfOgJDZgMtwdtmowHOyALv4EZmT
2YyyUJO4hduX51Mv584rLc+Zb4FswOU4u2wKCU4Qu8ihTkpKHmp4JLYdyWyCH7s7giNSsskR
ViUgG7CMb++P24f4txcy5ToGVDZaMLROQDbuRLEg+l2nmGwOvkA8P4njEmV8CkAmnWU2gvRN
feXDFD3pK7MhEpUnG7PcLtHMyZaNeGwfDMms5OA2R/UZyAYU0p9sKGuZ3VRnBKFKcSybbEaU
YRhFQY+fYtPjY78kdjIJKpEh7Q5kAxbRoWwoc7nkFzH3ArIBi+hRNgKRiVT9/lAtcn7TJoka
Jk5ZljusdDIxNoWCbMAiOpWN4PjhSCGlk9YpnKGj1wfEsvCuIBuwiH5l0z2UJYli5prsCWuR
+YV/xRCyAYuAbLpFD8nsDEenM5AN2B7Iplus+R/7o3n5SR1k0y/mylNY0pxbNlydUVRJ4k02
2xPDwwOy6ZaszrMIZDZdMN4H5Nxf5MlGvMn5lAoTxB1STzQEZNMtM9kQ1B8gm26BbEAVQh9v
j1kQZNM001UhfmUow5eNf/u7e+u9ewzp+zK2ks2Yghd+UxocgXdTH9dHcJ9Ny/h3ZaqyhXBo
OzPGq09oP/bff46zhWwswUE2HQDZHIu4EpgMwxbBStuwoiHEPoZB7FPvx7vlfF/ZKOTHp1eW
jX0/Sk49N+wHbQHZNIUe6sy+XVwIbYOFZEPbtgPAkgZkszEkDiOMMZOLCkS8x5wL9f7r+Aay
qY8T2G5w+yjZpH43JQ3th0XLRj60fitl7OCQzba8nk+nXsm6VvxrDccD2VRGXZ20YMwkLduD
xvdu0LtyZEM4k8Ziv5BNZejCk9u+Je89BZDNrphsgutEMgPKD+CQUIKiITzZiBecCer7HbKp
SW6mEr8onRXIZicSHxvS2D40fJLL3HX0djhCr0tmsiHGjEqW3CEcZFMMtWOJPMZ2Xzt/1w6Q
TXXUVUoFMZ/ZkIj8T4UeWYHMiaVcNgItNMimEtTGzPlKCOVa5wayqYsJYupoVnZjycaZN9El
s4PRe3241wwh2RByGLe/bGT9Ly6b9I+lB7jUvA1kUxk6wVoiosM9KKDVc+pDrGioFHQwer/G
fuzj7osXxWE39cmyMCAbh7ITpzmFQPKaV12cLuOasc+MPdSbVxiLqqzXMbKuRHp7didyt8Od
SCcoomc61uFjy64FnSeN/bgu/ZzfNfAXk8h5k9nl9N7riIZQfcbpoWZeYVbZUtP6sonJTME1
Dru/0Cc3Yphgfk9DDmGuebX0ofNk/18fyAaUwsiGmIJ+CtZZOliKEET01nx6zeyADsxbbgh1
dEaGcj/XDwrIBrRPQDZOsNOQqcJElRZaaCY+tJxe59bR7/cPU2ZqyWPXWdd5A2g/0RCQDSgl
KBuBM34MdCxvjGmKENQzOBxTKDkEhjl6u7MV6YDn62jRTMU63s6ym31oXzb2dMCZLyLXISYb
Z46FkYIZCo0NORMEbVytP5fNuIyxkNtJvHXlPriOMx1raF/MroLM5eWVko1dkrZlo/uQbibZ
nhf/eL19orLxgs5rLCMF/brJcnQnjMgmKA3NtK79PrXPZbIJDddqoY79vCVOWjbcNrcoaXTf
8ftN2QUHbI3qM2wLUgNRgBqp+I0VymyMlCZhzNfL+ZRIr+9OUp9FNpdCt7U5uarjzNthZ2bH
JTD9cl7QB44kJBtqMNOA9nDK62B+wzqRzsmGtuWKJnZr/kwuGEY1QiOyYdH9LueCBvaDkw0F
9Gx8O4ljWjYXh8u0jo5NNojH7ell09VHCcSNa9omt09bNuKx/cdrpBBbDYyzojpOq+fU9DOr
H9OFq/trxKE4spkCVhUd1JZoTBEdLZiuqvXs4Rc1+iOULUwm8pbxIqOOxKbDZn13PXkcyV6m
6w4p5dG2bAj/woYh1NE4simHzVSoVL2E0EHzIprTflCcE5xXUMoa2bDDrdxMYiUyq0oJhypX
NlfTCqzAK5VlfHt/3D7Ev9vAHRdXwIl5fhJtKMr4tBB/2KXKfulq7Op67itv+4G17fltv75g
NZSciCs/WrohzhF428kGoukEyKY9IBtwSSCb9uCDj4J7GqoePw9VWzat1ResBrJpj3nwuYE9
u9HxEGrKpsX6gtVANm3BXuW9P1ymgjH3o/9abCOb89QXrAayaQs2+Hycr5IcRUXZ+DRRX7Aa
yKYtksFHgcfc28Tx79+/95cvX+Q2U+Xr16/jWrnsJJuC+oLGgWzaIhZ8ztc/MgJdi+bXr1/v
z58/y8ffv39///7922yHHlP5+/fvuFYu9WVTWl/QOJDN/oQCLBZ4NjoIYzdPUlZjS0TLhsRD
qABe0+z5sgntJ3f/OfUFJwCy2ZdYkOcGnwg/eee2E3zy6xti28zcBolH75cEROjnf/78kc/L
yZON3g9H6PU5TH3B+YBsjoELtPzgo3bLv/eEshkd9Fou+vnPnz/l83LKhlFc3bjXQpTUFzQK
ZHMMq4KvcNKUJn9p2/b27dco8ylnR9lgkvgaQDbHYQdbNPCokcRyUwoDT6/348eP8ZW3zHD0
63poVUb5BDHtS2M/nrGyvqBRIJvjyA6+JqkoG3BNIJtj0UHXg2yI89YXrAayORbIBnQDZHM8
5ww8ko01r2IV0Z+i0HvAtYn9XDBa/0CoEXqit/oCm/f7P4IS6Ul7UzvwAAAAAElFTkSuQmCC</item>
		<item item-id="49" content-encoding="gzip">H4sIAAAAAAAA/4xTy27TUBCd60fsOK8mbUIbB1yaBMJDqLEKEl2FqkIseEjhAyrXMa1b0gTH
RV1GfAC/wIYVH4DYIvb8Bd8R5uEGyoprje/cc8+ZuTO+LgKAQnuN5rCv49uO3g2jo3hyZgKN
HbT8aBIKZjD2mGjj8NXhSRSmjMCQ9Rq+c7Pj6d7kQuDnaBYCwyXxBdoXDL1jA3zLAfyy/6xp
xI4cSgNNZ6e2TP4kTZP48DyNFDN30Srw9zB2t66sTQ5gpEkUuQz4aKUpuzl/dQAwN8HyN76j
k7P9TzgPrLzMtiNzviCzU/Q1zPa+gFJl9uEBduYRdafE+FfBtxF/iGn6mKHMwrlT8emYe2WE
Vtj9UOYTVH3nB+7na37tJyaornKgUQ3PbQxhBiFFWfM/4nnnNajz7uc17Iw6JXmDZfPqNZE1
ML8psjMSrouwARsiXF8KAZpyMtuV0potmd3rUmKLqGob4IaUtlyDJ0J3U0ryELopJXkceEsW
TV60hWx1JHq7K3PnlmTpAuhK69M3uS15upyHvlFPpJ07kqeH0F0J3ePQ96Sm9mVN9/nmVUb+
wVESTI8P3kyScZBazK3TBWZ4P0iDrAHZBdE28aVnv0E9u0+KV05wEc+echy59C26zirjyljg
A6r1/+hlcCtNgjDy93XecjOip1ZAuWpBnlIulrTwlKZcHaWe0pVrLAgxkAMLdEzkzAe4lSMO
qSzmoGMTh8h5ikNyBzksLyCH5UXksLzEudApMwedCnGILMetvDwfR0kcBm+lIfKrPkMbQYyP
nnXOybr5zyheWf0GAAD//wMA+N+CtHYEAAA=</item>
		<item item-id="50">iVBORw0KGgoAAAANSUhEUgAAAQ4AAACxCAYAAAA1WlOxAAAAAXNSR0IArs4c6QAAAARnQU1B
AACxjwv8YQUAAAAJcEhZcwAAEnQAABJ0Ad5mH3gAAAodSURBVHhe7d3flaM2FIBxNzB9TA10
sU3Qx3bganjaBvI0BfhpKyG6AmGhP4DsO57F9/udQxLbwDgT9K3AOfgyAkAjwgGgGeEA0Ixw
AGhGOAA0IxwAmhEOAM0IB4BmhGPH5XJhYTGzHEU4drT8MoEzIxyKCAesIByKCAesIByKCAes
IByKCAesIByKCAesIByKCAesIByKCAesIByKCAesIByKCAesIByKCAesOHc4btexu3Tj9TY/
3nUbr91l7If5YczvS/4f/NL+NraLEA5Ycd5wDL1/8+WBXna7dn6bNADT8/X91LZLEQ5Ycd5w
eMPYHw2Hm1H01yGfOfgA9W5PFbXtCggHrDASDneq0V/dX9NTjvlxH2YvaRxq25URDlhhIhxD
H9ZJAjDPNvpheiI9ZaluV0E4YMX7h8PFIZthzI99KDqZUQSyv/n1je1qCAesePtwDP39jkXx
0rmN8nBMgZDXtrarkdcBC1qO9VOGY618qnKfSNRmFsw4gJjtcMyPL+EJCclqBhIQDiB2qnCs
3uzyP2xNSxaDwwGYrmtM+6l9LFsOR/rLSx8D76rlWP+3wvEPIByw6nThCMtPid9D+j5+8n0B
r9RyrDMqdhAOWEE4FBEOWEE4FBEOWEE4FBEOWEE4FBEOWEE4FBEOWEE4FBEOWEE4FBEOWEE4
FBEOWEE4FBEOWEE4FBEOWEE4FBEOWEE4FBEOWEE4FBEOWEE4FBEOWEE4FBEOWEE4FBEOWEE4
FBEOWEE4FBEOWEE4FBEOWEE4FBEOWEE4FBEOWEE4FBEOWEE4FBEOWEE4FBEOWEE4FBEOWEE4
FBEOWEE4FBEOWEE4FBEOWPH+4Rj68dIP84Njhr4br7f5QQPCASsUw/Fn/O/DrSI7rCxfv+dV
n/T1Ge/3Y/zvz/xCSqLRXcelAfLYbSNLt1mG23jtLmNjb/x+AQsUwzH7/TkN6I9f49/5qeU5
t2jFY/zj9u/3WQnH7Tp2cTRmQ38kHGIY+0vbzINwwIrXhCOajfz9VZseNNoJhwSiNGM4Hg6n
8TSHcMCK14RjmXF8jl/zU140E8m2yU59km3H3+OXf74UDpkt9O6vuXU4plMSeVyMicxaKvsp
IRyw4vvCsVrSQS/mgR9iITOIJRwhGtN2f399+P2sZysb4UivbUTyGUc9Mq3XOggHrPi+cEgE
ltMJt3ymFzfCwJ/XnZ/1wnbp8yv1cNyu3bFw7M4opnAcOq1xCAes+N5wxI/dkl8YjeIRv57u
o+i5cMRLfUZBOICSlmP92JqFQX//+LR0yuIscZkjsDyurO8pnKosH8/WPj3hVAUoeUk47oPc
LeGUpXhNI0QgujAarf919BqHv25RjkF2jWMzHlvXP3KEA1YohiP9FGRastMPv7jB/tuF4PPz
fg0kXtdbn8bcQ1T+OelpjQQimykskbiHYn3qksRD1ufjWCDTcqyfa1Q0fpSak9OU2ilMGeGA
Fe8bDrFxrWNb27WNgHDAivcOh5CZR2MBiqc5BxAOWPH+4XghwgErCIciwgErCIciwgErCIci
wgErCIciwgErCIciwgErCIciwgErCIciwgErCIciwgErCIciwgErCIciwgErCIciwgErCIci
wgErCIciwgErCEfjXb5E7btlCQesUAzHdPMb2WFteeQeF4/YvB1gLL3RT3Rrwe07m5dv9CPb
ARa0HOvH1gyDrzIgXxWP6daBG+GQ1wt3B8tuZlyV3xC55ZcJnFnLsf54OOY/oY8NSCU74ajd
5et4OBz5d412QjhgxWvCscw4kpsHRzORbJsoNvG2/suW5uf6a4hDKQIyI5DXSuGof+3BOhzr
95DFJLkhsqwDWNByrLeFY7WUBuk8sEMsVqcOYcCuY5ENZlk/zCxW0REb4ZD3mK0/yWcc9ciE
9xKiJdsBFrQc623hiAe1LNmUIAzsed35Wa8aA3EPh9/l8jPSwV0Px3d9t6xsB1jQcqy3hyN+
7Jb66UTyerqPldeEI17y9x0QDtjUcqw/Fg7/VBiElT+9l7jMg3x5XFr/+XD4/R+ZcaTvKzO9
lxAWWRewoOVYfzgc90HsljDKZMAv64QYhAF6j0O8fu9fVAiHf60cg+wax2Y8ZD/3nyvrARa0
HOs7a0aDPVrCuL8PQFncIBxcCPp+HvTJul4UG1nmyMSfqly6fuyjnzkN9vL7SGcYEoj1z3PS
9+g2WJ+6JPGQ9aOdyDqABS3H+nuNCj9TqZw6HSKBWoeEcMAKu+EQMmOoXOvYNs1q0hkL4YAV
tsMhZOaRnbNsK57mOIQDVhAORYQDVhAORYQDVhAORYQDVhAORYQDVhAORYQDVhAORYQDVhAO
RYQDVhAORYQDVhAORYQDVhAORYQDVhAORYQDVhAORYQDVhAORYQDVhAORYQDVhAORYQDVhAO
RYQDVhAORYQDVhAORYQDVhAORYQDVhAORYQDVhAORYQDVhAORYQDVhAORYQDVhAORYQDVhAO
RYQDVhAORYQDVhAORYQDVhAORYQDVhAORYQDVhAORYQDVhAORYQDVhAORYQDVhAORYQDVhAO
RYQDVpw4HLfx2l38v8Clu7pH227Xblo3XX/oy88Ht+vYXbrxuvcDHNkHYEHLsf5PjYqhv4zd
PJp9FPrB/3PZMPa1KCzbuXUkHvF+lqgQDiB20nDIII8Hc/o44QJQ6sptGFYx8QHKArOz7wjh
gBXnDIfMBFYDfDptKU86olOaS+8ysEH2m+2EcACpU4YjnxlMcQinLjVyerN12iGv5/EhHEDK
VDhE9XrI6npHjHAAqVOGo+1UJeVCkF3HkO1rpzGEA0idMxz+I9J4oB8f3H7dpDBDv7Ut4QBS
5wyH0/Zx7F0aCdl2tWn2CQzhAFKnCsf6zUaflhROW5bn/OxkXs8tcRSmi6XpEs1kNrYV8lws
fQy8q5Zj/R8Lx88jHLDqdOEIy0+J30P6Pn7yfQGv1HKsMyp2EA5YQTgUEQ5YQTgUEQ5YQTgU
EQ5YQTgUEQ5YQTgUEQ5YQTgUEQ5YQTgUEQ5YQTgUEQ5YQTgUyS+ThcXKchThANCMcABoRjgA
NCMcLeT2huF8MLtVIfBC/r4yhZtRvegYJRxHrW58LHcQc/9h0rsA4TnRQX/kJtVmLb+nJBwv
PEYJx0HHvugJzwp3cCMce/LbX77yGCUcj5LqM+NQRziOOnDf3G88RgnHg8pf9IRnrcMR3YOW
mCT2w/GdxyjheMTqXBKa8hmHDJCdr/k0aScc33yMEo5mW1/0hGetwuE/OeB3XbYVju8/RglH
o+0vesKzQjjihcldST0crzhGCUeD/S96wrNWM47ax45wyuF41TFKOHbIgStKfxKuvujJCevi
cdk1DuLhrY4tfwp3Pw5DGF55jHKk72j5RWv9RzFriYQsUyjWg8FuPLSOLbX9zH9Hxf2gLf+q
4tdr6wDPeuYYi7d9ZPsSjnQAzQgHgGaEA0CjcfwfaWc/F3+2iWsAAAAASUVORK5CYII=</item>
	</binaryContent>
</worksheet>
